# Supplementary material for: Ectopic overexpression of Plasmodium falciparum DNA-/RNA-binding Alba proteins misregulates virulence gene homeostasis during asexual blood development
Source: Microbiol Spectr. 2025 Jan 27;13(3):e00885-24. doi: 10.1128/spectrum.00885-24 (PMC11878077; doi:10.1128/spectrum.00885-24)
Supplement: Table S2 — Consolidated HTSeq-generated read counts for all P. falciparum genes in the transcriptomic datasets generated in this study. [file spectrum.00885-24-s0002.xlsx]

## Sheet: consolidated-HTSeq-Gene-counts 
Supplementary Table S2: Consolidated HTSeq-generated read counts for all P. falciparum genes in the transcriptomic datasets generated in this study
Gene ID	Alba2_R_Rep1	Alba2_R_Rep2	Alba2_T_Rep1	Alba2_T_Rep2	Alba3_R_Rep1	Alba3_R_Rep2	Alba3_T_Rep1	Alba3_T_Rep2	Alba4_R_Rep1	Alba4_R_Rep2	Alba4_T_Rep1	Alba4_T_Rep2	Control_3D7_R_Rep2	Control_3D7_T_Rep1	Control_3D7_T_Rep2	Control_pLN_R_Rep1	Control_pLN_R_Rep2	Control_pLN_T_Rep1	Control_pLN_T_Rep2
PF3D7_0100100	874	1146	1545	1540	893	3400	1556	3859	549	635	1064	2102	1250	998	1102	2671	3182	888	1909
PF3D7_0100200	147	44	52	60	177	235	114	110	86	101	453	227	30	29	81	16	33	47	38
PF3D7_0100300	32	62	3	9	36	118	8	5	470	595	1654	3	519	22	50	1580	1000	83	14
PF3D7_0100400	141	46	70	116	161	320	218	155	34	61	211	92	21	40	218	34	54	76	113
PF3D7_0100500	10	3	2	1	3	9	10	1	2	1	7	0	0	0	0	0	0	1	0
PF3D7_0100600	90	28	2	7	40	50	32	11	14	7	108	1	1	5	13	10	12	32	9
PF3D7_0100700	0	1	0	0	0	0	0	0	1	0	2	0	0	0	0	0	1	0	0
PF3D7_0100800	12	7	1	2	4	1	2	0	0	0	15	2	2	1	5	4	0	5	1
PF3D7_0100900	16	4	3	12	27	19	7	7	4	4	24	3	1	136	582	7	0	98	4
PF3D7_0101000	2	7	6	8	14	11	8	8	4	1	12	1	0	3	12	13	2	7	1
PF3D7_0101100	0	0	0	0	0	0	0	0	0	0	0	0	0	0	0	0	0	0	0
PF3D7_0101200	0	0	0	0	0	0	0	0	0	0	0	0	0	0	0	0	0	0	0
PF3D7_0101300	38	22	10	18	59	20	27	32	9	5	606	8	2	215	231	14	14	1075	36
PF3D7_0101400	0	0	0	0	0	0	0	0	0	0	0	1	0	0	0	0	0	0	0
PF3D7_0101500	3	0	0	0	0	5	1	0	1	0	12	0	0	0	0	0	0	0	0
PF3D7_0101600	39	71	5	9	39	64	4	8	24	8	61	3	29	16	10	9	25	27	6
PF3D7_0101700	1	10	0	2	1	3	0	1	3	1	4	0	11	1	6	0	4	1	1
PF3D7_0101800	0	1	0	0	0	0	0	0	1	0	1	0	4	0	0	0	0	0	0
PF3D7_0101900	23	26	2	0	27	8	2	0	21	3	1	0	27	1	4	3	11	1	0
PF3D7_0102000	10	23	0	1	12	1	2	4	49	4	1	0	37	0	3	9	9	2	2
PF3D7_0102100	13	14	0	3	16	14	3	1	29	4	2	0	11	9	8	12	18	9	2
PF3D7_0102200	151275	271225	2821	10786	140510	134809	23633	5499	320614	189121	7671	255	484875	445	2317	158763	235740	10571	553
PF3D7_0102300	367	114	376	808	484	1161	652	858	59	132	330	1793	53	1941	2419	37	90	498	1119
PF3D7_0102400	167	250	272	790	315	961	1065	1042	96	212	330	500	120	411	1072	277	305	503	835
PF3D7_0102500	14963	26327	3975	3452	10392	16687	21153	6293	10694	19933	5505	423	17938	192	362	3040	8131	1615	472
PF3D7_0102600	592	441	39	264	665	706	376	143	546	362	1933	96	338	235	334	630	510	424	284
PF3D7_0102700	1303	1120	69	204	1738	661	378	156	3768	630	219	85	1135	127	345	1212	1656	235	166
PF3D7_0102800	291	220	352	994	428	1466	640	1004	104	187	389	1247	48	996	1390	115	209	502	1112
PF3D7_0102900	3890	1483	919	2262	3560	5752	2985	3284	1394	1363	3472	2615	2231	3763	5385	3359	2808	3063	3137
PF3D7_0103000	747	457	1108	1163	813	3033	2214	3200	118	412	369	1618	105	533	1119	441	398	377	1435
PF3D7_0103100	889	1009	1595	3800	969	5580	3343	5037	272	741	1982	1603	372	656	2419	687	1319	996	3142
PF3D7_0103200	1302	623	1217	2595	1648	3934	2250	3562	335	527	1421	2145	228	3466	2461	878	951	2631	2766
PF3D7_0103300	2156	3234	2221	5194	2071	8535	3136	6023	1970	2823	3933	4658	2627	2504	4511	4175	6078	1644	5363
PF3D7_0103400	3717	3337	2512	4027	2858	7462	5327	6435	749	1634	4303	3365	1298	2662	4950	1857	2369	1747	4328
PF3D7_0103500	390	313	194	601	446	1490	691	555	69	164	193	206	45	290	395	187	336	255	450
PF3D7_0103600	882	900	1056	3682	1155	4574	2039	3124	499	1208	2680	1922	346	1250	1915	909	2127	1595	2874
PF3D7_0103700	974	735	522	1974	987	2664	1508	1869	316	713	1017	1856	433	1261	3739	1402	1965	1769	1580
PF3D7_0103800	165	350	318	543	302	656	1335	1187	126	134	151	404	44	102	201	691	266	341	469
PF3D7_0103900	204	221	424	782	309	1259	695	1075	73	226	390	1250	51	984	1005	218	255	621	1124
PF3D7_0104000	178	140	111	228	183	465	490	379	15	117	68	205	11	43	280	176	87	155	233
PF3D7_0104100	936	2041	2469	5689	1131	4184	7547	7297	185	1134	1173	3228	290	720	2389	374	966	2006	4930
PF3D7_0104200	15400	16783	4598	9579	18857	18173	27304	12982	3728	12368	8124	3814	5161	4639	4014	2705	5337	8956	8328
PF3D7_0104300	16769	28671	2851	12387	17340	28232	11954	7526	33164	18943	12697	2787	28362	2973	3227	31643	28982	5154	8614
PF3D7_0104400	1170	1140	1122	2767	1472	4091	3106	3034	478	894	1327	2929	412	2197	2796	810	1173	1902	3026
PF3D7_0104500	267	130	41	195	311	490	174	147	147	90	304	302	89	510	793	166	297	333	270
PF3D7_0104600	184	350	158	584	231	823	308	569	126	203	187	549	200	730	1235	612	686	748	610
PF3D7_0104700	221	86	10	204	310	814	130	46	14	29	258	13	6	12	219	52	69	37	38
PF3D7_0104800	1176	1033	652	1514	1305	3098	2967	1917	227	703	726	640	289	670	934	700	579	781	1360
PF3D7_0104900	107	119	39	140	120	219	212	143	56	64	180	152	32	193	242	161	143	226	204
PF3D7_0105000	1668	1051	320	981	1402	1820	1111	1209	476	726	1056	1193	637	1315	2024	1978	1588	1764	1334
PF3D7_0105100	223	186	309	1472	490	1336	1230	1235	45	187	362	2158	18	1071	1816	104	139	917	1319
PF3D7_0105200	1450	545	1046	2677	1864	4998	2697	2997	599	882	3146	3353	260	5388	3946	725	1147	3363	3417
PF3D7_0105300	8420	6132	14064	7025	8629	18196	37236	36833	739	1994	1956	15660	711	2259	6872	772	1326	2267	8555
PF3D7_0105400	190	214	399	76	228	394	909	900	24	86	37	199	47	6	53	31	37	59	96
PF3D7_0105500	73	70	33	72	67	189	149	66	8	35	48	45	13	26	40	48	33	71	66
PF3D7_0105600	972	866	498	1714	938	2498	1581	1687	355	687	1571	458	1077	684	775	1313	1174	998	1256
PF3D7_0105700	1279	2843	2673	7413	1613	8580	5000	7820	883	2574	5617	2293	999	1801	2224	4051	7777	1383	5758
PF3D7_0105800	4138	6963	12988	13996	4715	22606	21045	38078	754	4405	4331	21963	1221	9281	15240	2627	4033	5028	17306
PF3D7_0105900	771	524	637	1162	947	1893	1827	1628	126	386	587	784	126	580	659	284	509	681	852
PF3D7_0106000	5287	4086	8599	8016	3903	17294	18313	26074	601	2800	2243	10774	1076	2794	9997	801	1860	3396	9284
PF3D7_0106100	876	578	508	1141	1243	2264	1365	1503	315	370	1020	961	227	1500	1173	490	718	959	1408
PF3D7_0106200	163	112	287	331	164	462	537	768	20	77	128	487	25	126	408	46	59	134	371
PF3D7_0106300	11364	9541	11970	19938	12147	30052	22873	31373	3869	6832	11615	18198	6243	10005	16910	15306	12660	13438	24649
PF3D7_0106400	7518	2822	370	2042	6786	5433	2023	1485	2769	2358	2571	1321	4962	2466	5391	4607	7353	3096	1231
PF3D7_0106500	489	729	1232	2624	633	5244	1830	3247	221	615	519	2586	189	778	1205	418	873	366	2548
PF3D7_0106600	128	219	117	227	140	537	516	292	49	143	73	31	39	5	56	111	199	93	65
PF3D7_0106700	5408	6981	3649	5429	5175	18776	5452	9852	4975	5535	6561	5665	7366	5410	6436	12251	12889	2412	5745
PF3D7_0106800	4964	2757	5306	12419	5668	17982	14676	16652	376	2268	6100	11870	489	8250	9829	1454	1929	7511	12967
PF3D7_0106900	311	403	681	1539	428	1839	1065	1791	80	373	391	1508	99	701	882	195	432	452	1501
PF3D7_0107000	5112	4265	13292	24642	7881	31620	26910	47570	737	4977	9753	48034	1103	10670	52517	3086	3910	6258	32755
PF3D7_0107100	150	67	112	371	179	648	302	302	48	95	286	459	17	478	336	112	149	320	338
PF3D7_0107200	100	28	82	256	236	478	237	216	15	55	167	417	8	490	559	73	113	329	199
PF3D7_0107300	34	30	32	94	52	99	97	79	12	12	26	33	6	54	41	78	47	36	34
PF3D7_0107400	397	229	319	721	565	1239	984	801	116	192	468	889	132	435	676	259	460	257	925
PF3D7_0107500	18948	18036	2951	7824	16582	21560	12239	8064	11638	9961	6680	2868	20177	5606	3946	26224	13597	7203	5532
PF3D7_0107600	286	328	113	570	344	721	383	323	138	145	343	110	102	48	205	255	402	84	171
PF3D7_0107700	108	37	99	212	169	416	281	284	24	50	88	246	17	224	319	85	101	169	234
PF3D7_0107800	775	788	1481	4405	937	5462	2285	4839	248	746	2610	4963	182	2882	5391	514	1091	1749	4115
PF3D7_0107900	107	65	92	279	133	367	217	278	51	48	250	248	6	298	239	57	114	254	310
PF3D7_0108000	4449	4555	8758	19747	9917	23469	20453	25518	2245	4943	13078	35156	1403	18415	52331	2963	3889	12686	27086
PF3D7_0108100	484	367	468	1864	596	2150	1104	1145	113	341	712	1035	83	753	1202	301	510	669	1338
PF3D7_0108300	31420	41564	16838	39186	26078	108473	30868	49159	33811	28088	61435	32311	51854	37000	34844	103379	65770	16652	42869
PF3D7_0108400	515	614	84	690	794	1011	523	312	568	247	273	340	263	464	336	511	526	379	371
PF3D7_0108500	102005	63507	1538	7690	86010	63056	9705	2777	145378	51799	8966	1166	139795	2791	3203	59422	102964	5560	2484
PF3D7_0108600	2501	2102	2750	8909	4491	14695	8932	8864	1498	3102	6531	14112	1049	8413	26501	1944	2455	6233	11461
PF3D7_0108700	4881	5788	3932	10092	4570	17033	7795	12086	3570	4953	10104	3977	5720	2439	3138	8277	9013	3197	9416
PF3D7_0108800	638	579	541	1686	926	2052	1835	1746	234	294	791	1693	93	1508	2861	476	449	1453	1853
PF3D7_0108900	2701	1927	505	229	2328	1265	4358	1045	476	714	199	149	350	4	25	373	363	416	48
PF3D7_0109000	2772	1796	654	106	2620	1215	4012	1875	246	443	83	97	369	3	14	834	567	205	27
PF3D7_0109100	393	520	151	166	561	700	926	382	419	633	89	98	342	32	123	2022	1336	208	109
PF3D7_0109200	276	160	191	668	332	738	838	785	62	174	651	633	64	317	699	129	233	509	710
PF3D7_0109300	90	67	88	275	119	454	223	249	38	89	94	249	18	384	343	206	201	190	296
PF3D7_0109400	342	164	150	417	579	920	465	469	178	202	399	508	75	949	662	857	732	592	448
PF3D7_0109500	645	370	230	690	833	967	830	795	305	273	832	633	189	535	566	693	545	560	871
PF3D7_0109600	2422	1534	414	2460	3658	5694	2903	1335	1812	1036	1614	2335	1539	3398	7372	1413	1937	3769	2001
PF3D7_0109700	1200	710	160	625	1105	1275	427	396	1183	693	1309	559	1388	708	798	1759	2132	600	576
PF3D7_0109800	830	1133	488	1264	949	3312	1188	1844	570	872	2355	977	937	1076	1189	1477	2003	1071	1776
PF3D7_0109850	380	344	475	1179	511	1781	1747	1596	58	239	258	521	67	481	841	254	242	557	967
PF3D7_0109950	49	55	61	196	94	198	212	268	12	27	113	139	5	80	150	258	183	141	199
PF3D7_0110000	585	308	435	2125	1111	2636	1751	1385	1279	1608	1666	2475	557	1762	2029	6586	9309	2169	2090
PF3D7_0110100	412	393	367	1117	578	1780	642	965	207	382	470	1279	193	915	1119	770	1137	644	1327
PF3D7_0110200	456	148	328	498	428	728	641	829	81	214	347	1109	114	478	1804	231	461	564	961
PF3D7_0110300	182	122	56	206	218	296	143	193	137	69	130	196	114	134	278	85	204	96	332
PF3D7_0110400	1987	1019	508	1550	2213	2258	1505	1328	907	636	1150	1321	829	1100	1463	1387	2063	1069	1760
PF3D7_0110500	2158	2579	1346	5421	2443	8036	3593	4617	1045	2239	7252	1881	1092	2184	3852	2628	4695	2867	4670
PF3D7_0110600	11296	14396	4959	15847	10971	31181	11656	15474	8282	8419	12238	6635	14703	3550	4068	16264	12972	5207	10056
PF3D7_0110700	2832	1564	2380	8805	5965	13369	6855	6755	1623	1790	7417	10129	652	17902	23676	2246	4073	11884	10972
PF3D7_0110800	2303	1427	391	934	2468	3284	1286	932	1138	827	2258	1153	1101	2158	2100	2109	2682	1718	1398
PF3D7_0110900	74	48	26	70	127	155	73	66	63	40	56	86	24	132	165	60	85	97	76
PF3D7_0111000	881	2475	2767	2692	979	5219	4043	7628	250	1842	981	2205	546	899	1531	871	1354	1084	2708
PF3D7_0111200	87	33	71	219	146	252	258	221	13	35	183	299	10	191	473	59	60	202	208
PF3D7_0111300	598	904	1872	6768	787	4599	2174	5189	290	1006	2440	5329	234	3933	8468	650	1162	2295	7454
PF3D7_0111400	691	743	1974	4689	958	5249	2679	5446	195	696	3800	6007	184	2326	6594	575	1115	1056	5007
PF3D7_0111500	4136	2664	4732	5297	5392	8467	11053	11007	527	1525	2463	6583	570	4505	8933	683	1318	4160	7251
PF3D7_0111600	222	195	90	725	363	677	326	327	79	126	246	368	30	724	388	238	267	500	569
PF3D7_0111700	25	18	9	62	30	49	34	50	9	10	19	34	8	48	50	17	14	33	43
PF3D7_0111800	598	295	423	1410	733	2033	850	1402	246	313	1890	1427	64	1450	1573	367	604	1020	1766
PF3D7_0111900	215	100	187	551	291	597	553	593	42	74	327	574	27	362	447	80	110	249	514
PF3D7_0112000	286	302	418	822	391	1274	794	1025	135	294	469	1124	152	1037	1361	337	546	682	997
PF3D7_0112100	6	12	1	4	3	11	5	6	2	3	3	1	6	9	9	13	30	1	0
PF3D7_0112200	1682	1598	3381	9729	1781	7799	4114	10388	297	756	3913	8544	197	8127	11953	394	1008	6854	9152
PF3D7_0112300	27	164	16	313	70	88	161	47	63	39	52	7	16	10	12	24	118	30	42
PF3D7_0112400	0	1	0	0	0	0	0	0	0	0	0	0	0	0	0	0	0	0	0
PF3D7_0112500	2	0	2	2	0	4	9	4	1	0	2	2	0	3	0	3	3	0	0
PF3D7_0112600	35	39	11	54	32	77	94	21	9	43	33	13	34	10	23	44	97	30	33
PF3D7_0112700	471	678	129	739	733	629	873	448	579	716	265	111	253	143	174	498	884	461	281
PF3D7_0112800	180	249	119	227	187	488	314	431	126	110	41	324	171	104	225	222	368	55	234
PF3D7_0112900	556	318	60	100	409	471	310	193	114	239	60	117	110	55	121	41	71	130	104
PF3D7_0113000	33805	15806	3612	12951	25529	44340	5461	7853	39244	11934	44125	6118	20136	30412	12029	38943	31881	10833	14829
PF3D7_0113100	212	207	97	537	307	846	530	358	217	237	1100	66	62	319	420	341	512	87	154
PF3D7_0113200	3018	1365	1797	4332	3781	6558	4038	4604	476	790	1695	1904	273	3739	2381	499	993	3926	3360
PF3D7_0113300	1732	3321	66	189	1389	2073	170	171	1633	1748	242	245	2886	443	566	5594	7891	324	224
PF3D7_0113400	33	48	7	27	46	68	31	20	25	25	76	12	24	124	14	217	283	39	27
PF3D7_0113600	125	453	33	96	136	313	115	79	550	241	305	10	416	68	24	2975	2748	39	41
PF3D7_0113700	1066	1138	40	242	1156	1233	227	162	839	657	762	123	1181	218	438	2682	1888	402	345
PF3D7_0113800	269	770	733	430	332	1228	338	1473	429	498	420	136	1092	99	284	2256	1721	235	1280
PF3D7_0113900	268	189	65	385	371	925	338	228	188	169	147	103	187	109	632	606	550	245	316
PF3D7_0114000	675	802	301	531	595	3112	411	759	2556	2918	1136	120	2404	49	130	8163	18330	167	380
PF3D7_0114100	83	19	35	58	178	66	61	91	27	7	2369	120	3	868	1277	85	139	15806	824
PF3D7_0114200	2	0	3	4	2	6	3	3	0	1	37	1	1	4	13	3	3	46	7
PF3D7_0114300	23	13	8	44	37	16	24	25	11	8	219	35	1	64	60	37	40	237	86
PF3D7_0114400	6	9	8	34	17	16	32	11	7	4	156	0	0	4	6	10	19	16	2
PF3D7_0114500	7	5	2	1	5	3	3	9	3	5	302	6	1	10	16	15	5	21	12
PF3D7_0114600	8	11	9	6	18	21	5	9	4	2	307	3	0	5	38	3	6	21	1
PF3D7_0114700	4	0	0	0	3	0	0	0	2	1	46	0	1	0	1	1	0	2	2
PF3D7_0114800	1	6	0	1	5	2	0	0	5	2	70	0	13	6	3	6	4	6	0
PF3D7_0114900	1	5	1	5	12	21	9	1	5	1	44	0	8	5	6	11	5	7	0
PF3D7_0115000	16	31	10	33	30	221	48	16	3	12	70	0	3	18	10	24	61	3	5
PF3D7_0115050	0	2	0	5	4	3	6	3	0	1	3	2	0	0	1	0	0	4	2
PF3D7_0115100	0	1	1	1	1	2	12	4	0	3	4	4	0	1	0	4	12	3	1
PF3D7_0115150	0	4	1	1	2	0	0	0	1	0	2	0	0	0	0	0	2	0	0
PF3D7_0115200	6	9	2	4	6	9	2	0	1	3	11	0	3	0	1	3	20	2	4
PF3D7_0115300	25	10	1	5	46	25	4	0	19	4	12	0	7	14	45	5	15	31	3
PF3D7_0115400	69	6	8	28	133	54	15	26	6	5	150	5	2	217	240	5	1	260	16
PF3D7_0115500	2	9	0	0	4	11	2	0	1	0	74	0	1	1	1	6	3	3	0
PF3D7_0115600	559	207	33	177	799	1480	264	106	81	64	3003	5	85	308	329	102	144	313	27
PF3D7_0115700	135	169	87	182	176	601	111	290	59	59	137	26	173	56	113	1026	314	33	52
PF3D7_0200100	700	722	310	346	323	971	358	808	246	264	243	278	533	199	214	22	51	11	8
PF3D7_0200200	176	65	7	47	206	272	56	18	90	33	201	2	12	14	24	2	3	0	0
PF3D7_0200300	2	3	0	0	0	0	0	0	2	0	1	0	2	1	0	0	1	0	0
PF3D7_0200400	6	6	0	5	6	3	2	2	0	1	1	1	1	20	8	1	0	1	0
PF3D7_0200500	0	1	2	1	0	2	1	3	0	0	1	0	0	0	1	0	0	0	0
PF3D7_0200600	1	6	0	2	3	3	0	5	0	2	0	0	0	0	1	0	4	1	0
PF3D7_0200700	1	5	2	3	8	6	1	3	0	0	0	0	0	10	3	3	0	21	1
PF3D7_0200800	0	0	0	0	0	0	0	0	0	0	0	0	0	0	2	0	0	0	0
PF3D7_0200900	5	3	0	0	3	4	1	0	0	1	0	0	0	1	2	1	2	5	0
PF3D7_0201000	2	2	1	2	5	1	2	7	0	1	4	0	0	0	0	3	1	3	0
PF3D7_0201100	0	0	0	1	0	2	0	0	0	0	0	0	0	0	0	0	0	0	0
PF3D7_0201200	0	9	1	2	4	4	5	5	3	2	4	0	2	0	2	1	1	6	0
PF3D7_0201300	5	3	1	8	8	4	1	2	2	4	2	1	4	3	7	0	4	9	2
PF3D7_0201400	20	21	5	29	6	32	18	15	5	2	23	0	1	3	13	15	8	14	7
PF3D7_0201500	538	427	345	1395	721	1694	852	1065	636	538	2050	1350	154	1285	3183	531	722	1032	1665
PF3D7_0201600	2700	1949	291	1156	2390	3110	759	868	2405	1503	2771	608	2021	1938	2235	5881	4019	1678	1140
PF3D7_0201700	3739	10789	54	276	3796	9154	324	148	6900	3492	467	33	10617	68	115	16495	16348	255	118
PF3D7_0201800	37097	27889	749	4054	32537	38511	2134	2227	32422	27693	19764	1729	31846	11275	12246	99229	81606	10853	2749
PF3D7_0201900	14801	18121	3247	13366	13155	25860	7159	9708	23119	17962	45740	3402	13406	3884	6412	33018	25637	3780	13517
PF3D7_0202000	220695	114025	10424	29268	179264	149939	22495	22049	134048	71558	88659	14847	196608	31319	23779	344393	224649	37037	33372
PF3D7_0202100	3125	2758	204	315	2716	1703	1374	584	1179	1137	396	235	1349	236	313	1469	1957	325	240
PF3D7_0202200	2080	2140	9	57	1468	1762	103	43	1659	1391	86	13	3435	23	38	4341	5878	105	19
PF3D7_0202300	25	7	7	12	44	63	19	6	15	8	36	1	10	43	39	0	9	49	18
PF3D7_0202400	13078	6590	9684	24923	12537	36749	11203	24451	25258	12899	63535	17751	3968	16383	25413	2993	6181	11182	24786
PF3D7_0202500	32872	18203	330	706	23593	17588	3344	579	15231	9443	999	52	19556	310	228	9405	17080	1272	59
PF3D7_0202600	1549	1885	1934	4091	1453	6109	3326	5363	797	1460	2336	2226	1099	1854	2315	1984	2008	1125	4052
PF3D7_0202700	162	140	248	663	198	862	597	689	22	70	200	441	22	401	690	56	110	307	610
PF3D7_0202800	51	42	94	186	64	217	174	277	7	23	120	228	17	112	335	11	25	85	264
PF3D7_0202900	225	228	414	828	325	1177	808	1211	35	122	279	661	41	363	1134	143	181	371	797
PF3D7_0203000	4534	8854	5351	9090	3624	14267	13120	15449	1445	5202	2973	2905	3344	1064	1489	1909	4583	1096	6539
PF3D7_0203100	2162	4691	1663	1009	1915	5442	4872	3620	885	2536	1247	301	1885	199	560	1593	2254	405	630
PF3D7_0203200	179	206	97	131	210	316	272	196	104	93	159	130	146	58	71	214	255	73	154
PF3D7_0203300	94	37	86	178	129	252	268	212	10	27	57	206	22	95	185	43	54	81	186
PF3D7_0203400	939	474	1400	2872	1621	3335	3744	4473	102	576	1519	5264	131	2708	4819	569	650	1267	3529
PF3D7_0203500	12	11	5	15	12	11	36	13	6	2	11	8	1	8	8	16	8	21	11
PF3D7_0203600	36	65	138	338	72	347	235	375	31	53	104	266	18	110	208	38	73	76	287
PF3D7_0203700	4359	4960	648	2124	3487	9307	1399	1444	6004	3456	8773	1264	10996	3155	3702	9264	10408	1897	2838
PF3D7_0203800	667	649	783	4723	1630	4826	2899	2875	503	684	1845	3322	162	4558	12771	4881	1593	3998	4695
PF3D7_0203900	303	133	277	763	456	1328	443	677	64	136	606	1219	54	1636	1235	222	311	780	988
PF3D7_0204000	23	21	29	220	35	155	128	107	25	36	86	134	7	84	165	40	74	73	156
PF3D7_0204100	4944	13309	16909	23475	5389	39166	22880	46999	1908	8624	9819	11610	3404	2395	8666	3072	6368	4861	25642
PF3D7_0204200	5871	2674	1343	3314	4727	4570	5505	3960	1838	2766	1909	2852	2329	2627	4123	1942	1781	3458	4669
PF3D7_0204300	1723	2044	1374	5187	1621	6143	2239	3800	1586	1076	2057	4274	2037	3699	6454	3393	3862	2416	5131
PF3D7_0204400	56	46	26	70	39	126	68	94	26	25	27	89	32	57	68	68	77	55	77
PF3D7_0204500	606	826	478	1247	924	2194	967	1552	503	442	610	1850	432	2257	4733	1222	1278	1252	1800
PF3D7_0204600	499	499	452	1360	492	2472	692	1439	194	478	724	1036	188	1122	1178	365	494	791	1084
PF3D7_0204700	5000	3042	1254	2683	6018	7695	4810	4072	1953	2239	3521	1444	2087	3804	2564	7827	5003	5017	2903
PF3D7_0204800	485	287	570	1251	697	2152	1454	1758	124	402	840	2306	128	1653	4358	318	431	1388	1508
PF3D7_0204900	86	71	125	226	112	649	263	322	24	59	183	350	6	262	284	64	72	156	313
PF3D7_0205000	132	100	130	413	170	758	275	375	145	240	463	535	84	236	1157	699	1111	178	502
PF3D7_0205100	78	109	77	335	147	684	292	214	159	282	358	383	112	219	607	1172	1501	106	368
PF3D7_0205200	21	29	24	46	30	85	104	100	8	26	35	107	9	36	221	28	30	49	60
PF3D7_0205300	80	85	33	103	91	235	153	106	42	113	59	67	26	92	82	234	236	128	83
PF3D7_0205400	215	238	72	286	225	739	232	271	140	123	446	348	137	411	558	291	473	326	468
PF3D7_0205500	1043	586	190	733	1052	1223	830	808	311	337	646	1127	401	792	1622	942	1170	811	783
PF3D7_0205600	1977	1571	1648	5245	2608	6730	4916	4856	638	857	2957	2907	458	1911	1622	881	1369	2252	4683
PF3D7_0205700	588	531	242	767	638	1190	874	810	379	196	211	359	467	374	481	507	792	289	543
PF3D7_0205800	343	228	300	790	374	949	956	842	126	125	177	718	139	376	600	172	214	314	619
PF3D7_0205900	12182	7934	14541	27389	12773	40989	30707	39766	2818	5436	17582	32392	2390	18849	21719	5141	7662	12292	29821
PF3D7_0206000	1698	2736	1237	2572	1467	6101	2882	3446	877	1837	1244	1801	2013	1225	1586	3225	3284	956	2156
PF3D7_0206100	1618	1000	425	1165	1694	2287	1748	1184	467	527	564	1365	590	1803	1956	1282	1422	1372	1044
PF3D7_0206200	1122	1401	245	320	1082	1051	2306	620	378	937	266	133	380	98	101	259	502	351	229
PF3D7_0206300	3142	8995	1189	4604	2991	8407	1967	3241	5264	5515	8619	2554	5732	3009	4138	24722	22800	2370	5896
PF3D7_0206500	952	1303	599	1502	952	2309	1154	1888	948	812	925	908	1614	554	884	2434	2359	630	1738
PF3D7_0206600	173	129	30	95	217	190	197	87	87	118	235	112	83	195	323	360	365	210	78
PF3D7_0206700	1104	967	320	1018	1271	1795	1256	986	958	871	1188	1470	607	1523	2397	1302	1757	1253	914
PF3D7_0206800	160233	92947	140950	49072	151955	133281	351847	242341	13852	38655	26502	102371	23059	6964	40722	9335	18404	23386	82373
PF3D7_0206900	6120	5063	1899	1701	6388	4964	8000	3888	1127	2459	1356	2693	1962	2085	3241	462	996	1681	1575
PF3D7_0207000	12405	11855	17931	19372	12344	21944	45727	36079	2994	7288	8724	26504	5084	8470	30734	1775	3546	6805	29398
PF3D7_0207100	10928	18719	13548	20304	10047	37717	28093	36903	3601	11726	9864	18621	8031	8631	18421	3134	5912	5727	20287
PF3D7_0207200	206	133	128	128	254	300	633	360	28	58	86	201	33	145	387	56	58	142	115
PF3D7_0207300	182	220	22	149	212	401	284	45	13	67	45	11	18	10	43	36	124	61	43
PF3D7_0207400	3443	7806	15818	27900	3990	24903	21024	47368	584	4018	7079	29945	1100	9684	15502	589	2124	8583	37192
PF3D7_0207500	3178	6431	14493	23951	3380	25157	15950	40058	498	4012	6687	31939	1174	10432	17154	736	2187	7386	34584
PF3D7_0207600	28269	58474	135511	135981	31574	217392	160322	369334	5070	30011	36049	155220	8531	37053	73559	4332	11741	57414	235289
PF3D7_0207700	15319	27249	58498	110898	20287	121645	94650	177549	2456	13945	43887	86463	3210	19606	41822	1694	4780	27699	122881
PF3D7_0207800	2385	4108	8778	10345	2674	14488	10437	22893	411	1780	2704	13359	560	2800	5082	348	884	3161	15954
PF3D7_0207900	557	786	1041	1573	683	2736	1811	2669	53	545	610	2128	115	507	1279	108	418	1108	2308
PF3D7_0208000	726	1315	2873	3543	714	5177	3699	7427	158	881	1193	4139	220	438	1458	360	827	1087	5536
PF3D7_0208100	2768	3981	8862	22235	3497	26108	11643	26901	686	3084	7502	18682	901	9306	16093	2074	4063	5868	24521
PF3D7_0208200	1450	1165	291	998	1499	2392	993	880	1239	791	1985	1018	1064	1114	1283	1682	2792	908	938
PF3D7_0208300	1214	1975	718	1940	1344	4356	1472	2063	919	891	809	1064	1367	1369	1456	2572	2833	1319	1916
PF3D7_0208400	2341	4200	4436	14721	2237	10610	6606	12116	1923	3447	5697	7107	2534	3628	7254	5439	6204	3939	13870
PF3D7_0208500	429	426	365	1719	538	1840	1859	1595	53	287	465	1786	39	1194	1362	148	211	696	1530
PF3D7_0208600	958	853	2236	4319	1298	7193	2781	6723	240	1047	1735	5686	270	2181	3660	395	823	1167	7081
PF3D7_0208700	543	173	162	460	720	943	609	694	171	153	792	677	81	749	1332	345	394	895	634
PF3D7_0208800	1440	1210	692	2408	2335	4402	2631	2369	506	771	1014	1474	571	2128	1360	2031	1930	2466	1660
PF3D7_0208900	104	79	20	148	132	300	126	91	59	41	67	32	32	18	79	61	130	40	55
PF3D7_0209000	71	69	21	122	149	484	134	50	284	197	78	15	131	5	34	1635	2690	46	34
PF3D7_0209100	787	812	737	1567	663	2281	1486	2140	386	653	711	1927	747	966	1305	1207	1611	779	2217
PF3D7_0209200	286	241	218	401	311	597	420	482	238	247	531	1000	171	1002	1235	590	570	809	653
PF3D7_0209300	57	35	40	162	98	213	195	171	15	14	52	246	5	128	205	42	62	115	223
PF3D7_0209400	376	241	311	944	434	1463	720	830	95	276	453	1336	81	1176	1708	484	756	809	1147
PF3D7_0209500	110	305	67	89	86	153	205	171	58	78	45	40	61	2	14	95	55	8	45
PF3D7_0209600	2269	2994	4830	5357	2191	8761	10489	13395	284	1209	1284	5890	516	1169	3568	298	675	2319	6096
PF3D7_0209700	6072	4688	1276	2883	5432	8614	5395	3821	3162	2747	3318	1981	4232	2658	3613	5755	6931	2750	2761
PF3D7_0209800	5286	3823	1802	4280	6458	11511	4725	5888	3608	2567	4312	9136	2961	8503	7810	5402	6585	3683	6529
PF3D7_0209900	78	29	5	28	92	170	51	13	46	27	38	15	26	13	33	40	38	25	26
PF3D7_0210000	7893	2580	4203	7167	7297	9786	13210	16159	1549	3246	1749	8611	3036	3769	10420	3356	3723	4688	7733
PF3D7_0210100	4539	2169	1163	3212	6357	5363	3214	2544	2860	1671	3466	5331	1536	6363	12336	1942	3304	4255	6511
PF3D7_0210200	6393	9086	18727	41006	7457	54302	20593	54436	1844	7740	20613	26828	2323	11329	23266	3939	11175	7246	37620
PF3D7_0210300	816	561	829	2431	1088	3738	2600	2493	77	377	785	2112	89	1891	2784	335	510	1431	2275
PF3D7_0210400	189	46	147	305	264	510	302	390	19	46	148	658	15	481	702	21	52	281	446
PF3D7_0210500	318	288	179	619	326	1222	431	545	71	227	321	596	70	1027	1375	263	326	682	690
PF3D7_0210600	1559	1713	532	263	1422	1073	2862	1194	282	749	202	166	273	52	88	251	484	255	131
PF3D7_0210700	3015	1420	637	921	2303	1748	4355	1628	375	904	366	665	379	360	1191	429	651	793	667
PF3D7_0210800	638	741	47	212	587	745	142	103	399	222	98	135	273	190	225	1634	1351	382	295
PF3D7_0210900	16430	10255	6405	14699	16505	27960	12889	16402	8247	8024	14150	24022	10788	15969	22933	16779	30965	13423	24108
PF3D7_0211000	95	49	5	43	99	220	46	25	42	37	19	65	31	43	163	88	82	62	51
PF3D7_0211100	79	34	24	61	66	174	58	46	13	47	77	36	6	159	450	139	70	318	118
PF3D7_0211200	160	95	169	405	212	540	437	526	20	54	168	427	17	393	633	62	88	453	1131
PF3D7_0211300	149	119	202	384	251	672	517	594	22	142	131	364	22	277	244	201	233	454	573
PF3D7_0211400	110	97	70	139	165	728	322	260	65	183	97	257	64	174	340	823	724	207	272
PF3D7_0211500	418	464	870	727	384	2206	1083	2292	111	373	339	803	142	172	623	265	540	231	1205
PF3D7_0211600	341	212	409	396	439	1189	1488	1196	25	129	119	455	32	110	598	77	80	186	590
PF3D7_0211700	1014	1077	1785	4703	1125	6061	2709	4889	272	1392	2538	4411	364	3131	5488	429	1099	1787	4396
PF3D7_0211800	9203	4487	3496	8380	11090	18884	10026	11331	3746	3347	6021	10801	3418	11146	13267	6701	7536	6180	9944
PF3D7_0211900	1499	1268	2690	6011	2148	7435	4771	6265	383	1618	2571	6583	376	4522	6196	678	1723	2704	5319
PF3D7_0212000	314	188	414	981	377	1077	888	1161	86	199	404	767	48	619	1089	135	291	472	879
PF3D7_0212100	5233	7065	6427	24600	5594	30608	12248	23715	3680	4870	14221	10075	5932	5369	7881	9515	12250	4394	22774
PF3D7_0212200	199	118	62	255	277	539	209	211	153	65	186	267	43	319	422	121	148	253	282
PF3D7_0212300	4841	3398	1070	4254	5750	10765	3322	3858	4171	2597	2824	6400	3144	7472	11147	5658	5984	4911	6242
PF3D7_0212400	2784	3285	2687	8669	2916	12112	4878	8042	1878	2178	4441	4504	2098	3180	4655	7848	6144	3417	7256
PF3D7_0212500	7334	9087	6526	22207	8000	27201	12532	17356	6824	6527	17584	6919	7981	5986	8564	20528	14548	7684	18499
PF3D7_0212600	10761	5253	1408	1628	8905	6793	9942	3071	1296	2580	1019	1408	2377	397	1672	336	1115	866	789
PF3D7_0212700	285	140	122	441	310	626	388	386	52	117	264	374	60	380	535	277	234	376	463
PF3D7_0212800	1148	687	460	1898	1044	3270	3098	1148	195	546	488	468	194	1093	850	720	1076	921	1240
PF3D7_0212900	3761	3012	6302	7853	3928	11848	13231	15016	418	1692	2102	8426	694	3392	5851	525	1132	1971	7534
PF3D7_0213000	285	187	324	943	466	1526	809	1088	79	254	454	1489	69	915	1402	101	118	470	1338
PF3D7_0213100	5932	2562	1178	5157	6992	9996	4976	4097	2053	2229	3481	2905	2670	4948	3148	4806	5209	5060	4669
PF3D7_0213200	170	84	159	444	263	621	552	562	35	86	204	589	21	366	412	118	177	280	539
PF3D7_0213300	78	34	75	167	78	237	162	247	11	44	72	206	5	153	222	59	92	113	232
PF3D7_0213400	429	382	563	2025	1027	2638	1631	1926	128	346	1205	3195	50	2803	6204	374	487	1973	2249
PF3D7_0213500	346	250	232	668	498	819	650	704	145	203	382	943	81	905	923	398	667	522	632
PF3D7_0213600	222	202	65	393	297	944	316	266	259	259	346	200	82	239	391	529	833	179	267
PF3D7_0213700	196	79	25	99	236	211	121	83	105	80	110	84	56	134	50	246	208	200	110
PF3D7_0213800	63	36	33	96	118	161	120	74	80	79	75	83	46	90	114	316	247	107	117
PF3D7_0213900	1080	1579	258	1276	1256	3381	863	939	967	1015	1973	529	1855	1181	784	3842	3545	1054	1172
PF3D7_0214000	2867	1801	529	1646	3887	4990	1536	1289	2152	1437	3279	2171	1558	5501	3204	2998	3582	3319	1713
PF3D7_0214100	14844	17055	9190	18649	16394	37412	18331	25327	9904	10164	13112	18232	10960	8230	17384	13579	19952	8117	24462
PF3D7_0214200	179	97	49	224	250	454	247	203	158	155	216	234	103	193	291	133	134	130	207
PF3D7_0214300	510	789	170	680	581	2130	664	544	1276	1720	1846	328	1116	896	617	2642	6836	361	822
PF3D7_0214400	1409	1873	191	708	1316	2736	597	479	2177	1196	1977	312	2411	819	623	3110	4167	752	745
PF3D7_0214500	67	50	17	54	46	77	45	35	23	34	28	38	18	83	92	44	50	49	31
PF3D7_0214600	6769	11282	1796	1376	5420	6742	10812	3253	3439	3912	1686	226	5013	24	309	1001	3315	767	298
PF3D7_0214700	1140	1385	324	218	895	1294	1962	769	279	379	207	82	230	30	117	189	305	175	38
PF3D7_0214800	5967	5314	556	1917	5396	6659	4832	1719	2541	3675	3514	403	4971	916	997	12529	6547	2222	1437
PF3D7_0214900	13049	28746	30217	8955	10009	42362	46906	74897	4848	15301	3647	16494	8135	380	5013	3373	9066	3053	13862
PF3D7_0215000	952	1155	1959	4409	1066	5250	3502	5396	1025	2531	2006	2498	1094	2610	2540	4711	7913	2215	4906
PF3D7_0215100	342	310	422	468	374	956	998	1302	99	151	162	676	74	425	309	228	275	341	543
PF3D7_0215200	141	124	42	118	136	380	244	90	97	80	78	89	44	78	150	87	136	62	57
PF3D7_0215300	573	1216	40	71	500	845	231	69	466	367	185	6	749	41	68	1675	1275	97	20
PF3D7_0215400	1312	1121	631	1184	1094	2427	1556	1488	770	632	1167	561	798	628	673	1295	1654	889	1341
PF3D7_0215500	366	409	171	333	285	1332	316	442	326	214	331	301	311	356	725	374	448	234	439
PF3D7_0215600	537	378	312	869	485	1125	679	817	328	308	617	930	241	831	967	649	803	582	1076
PF3D7_0215700	4991	3083	1926	4352	4642	12008	4100	6000	2123	2977	3174	5581	3082	6146	8723	6292	5600	3647	6162
PF3D7_0215800	153	156	232	780	208	940	490	765	34	90	391	633	34	440	948	82	159	264	800
PF3D7_0215900	70	90	79	240	103	279	307	224	16	46	59	103	12	94	73	60	62	79	178
PF3D7_0216000	248	543	328	767	480	1325	926	985	315	385	257	336	196	175	332	3923	2112	173	526
PF3D7_0216100	155	199	205	774	158	941	390	652	165	173	249	582	115	461	671	129	324	405	726
PF3D7_0216200	163	127	51	113	166	241	65	103	136	110	146	140	78	112	100	143	284	106	104
PF3D7_0216300	202	151	129	450	215	853	235	386	108	156	320	487	148	632	667	347	467	371	581
PF3D7_0216400	192	216	582	743	238	1332	776	1509	44	161	403	1143	44	592	822	143	281	281	983
PF3D7_0216500	415	942	879	3498	506	4011	1504	2936	237	784	1062	1484	170	345	1337	550	1185	791	2609
PF3D7_0216600	2281	2076	1507	1474	2337	3804	3219	3795	651	961	803	1241	996	551	735	1790	2054	745	2050
PF3D7_0216700	10137	15517	5716	14423	8979	25817	15965	15464	11513	11664	7358	13574	8985	4315	8650	2415	8403	2845	11435
PF3D7_0216800	541	796	1421	1463	447	2117	2423	3043	66	241	241	1089	124	255	609	83	236	475	1472
PF3D7_0216900	196	303	214	795	235	987	721	578	65	214	148	148	79	70	91	167	368	102	290
PF3D7_0217000	203	186	283	1055	253	1196	1025	900	98	165	263	380	56	183	929	291	443	320	657
PF3D7_0217100	1184	1226	2722	4872	2086	6838	7949	8348	319	1542	4107	8363	404	4589	10479	1379	1864	2436	7900
PF3D7_0217200	237	276	253	891	330	1297	698	675	247	412	924	576	284	739	630	512	911	422	768
PF3D7_0217300	163	146	124	148	217	262	392	370	60	82	183	223	68	180	265	217	236	199	207
PF3D7_0217400	826	426	576	1528	1220	1846	2029	1854	159	386	566	2727	162	1556	3337	477	687	1288	1898
PF3D7_0217500	2897	2961	2913	1287	2840	3179	9110	7575	596	1446	718	1268	1142	119	577	416	734	645	1758
PF3D7_0217600	665	892	798	2127	727	2669	1301	2346	439	684	1118	1319	369	884	914	1565	1860	958	2198
PF3D7_0217700	594	278	60	280	719	963	272	178	660	244	217	278	253	560	418	315	340	376	238
PF3D7_0217800	2995	1033	662	1541	3482	3541	2148	2037	1089	648	2153	3918	649	2435	3219	1069	1959	1654	2250
PF3D7_0217900	1615	1138	2033	4572	1757	6424	5729	5875	239	796	1133	4046	233	3483	3700	311	900	2164	4828
PF3D7_0218000	260	167	403	932	325	1081	1261	1303	16	140	505	1535	42	887	1195	111	202	546	1231
PF3D7_0218100	483	428	1073	1287	434	1791	2177	2929	36	279	416	1968	58	481	1784	138	204	797	1548
PF3D7_0218200	2446	2406	2691	7340	2973	9459	5688	7172	1094	1947	6246	6368	772	5689	6944	2824	4765	4030	7580
PF3D7_0218300	636	289	404	1024	653	1695	1079	1088	178	219	514	1407	99	1162	1639	221	365	800	1045
PF3D7_0218400	1054	869	195	699	1090	1718	703	586	740	599	1757	625	993	724	854	1714	1787	619	711
PF3D7_0218500	528	164	102	350	562	647	324	432	198	150	328	477	168	401	772	249	411	432	567
PF3D7_0218600	2677	2569	1696	6216	2641	7224	3711	5416	2557	2380	7841	2593	2190	3765	5080	3117	2662	4974	6359
PF3D7_0218700	1456	1688	605	1830	1605	3396	1234	1696	2036	1299	2963	1885	1554	1337	1489	2596	3886	1136	1783
PF3D7_0218800	3048	2861	1363	3981	4065	5847	5355	5059	2047	1840	1475	4614	1235	5343	3531	3822	3230	4308	3208
PF3D7_0218900	6	2	7	19	13	50	16	21	4	4	4	12	5	15	6	11	6	11	8
PF3D7_0219000	389	318	247	458	533	781	581	687	134	190	545	367	117	518	249	392	329	512	273
PF3D7_0219100	502	145	34	400	662	1383	379	137	217	132	165	104	91	764	405	317	259	388	169
PF3D7_0219200	3543	1771	1096	2488	5538	4889	3706	3369	1777	989	2938	6101	672	3844	3973	1725	3445	2018	3284
PF3D7_0219300	323	111	106	307	417	833	427	256	92	69	150	364	43	293	487	102	104	178	402
PF3D7_0219400	411	357	552	1027	777	1400	1503	1527	204	203	745	2439	64	999	4947	321	331	668	2332
PF3D7_0219500	100	84	131	267	133	327	242	318	21	68	140	356	24	273	420	71	68	172	377
PF3D7_0219600	455	370	960	1741	612	2902	1517	2688	93	295	928	1799	89	1397	1698	172	417	815	2452
PF3D7_0219700	1116	2314	31	102	1048	1286	140	96	2090	1176	169	70	2259	179	128	4516	4864	162	85
PF3D7_0219800	1308	1090	839	814	1274	2011	1336	2122	801	819	458	1153	714	755	1093	815	902	523	840
PF3D7_0219900	699	775	42	167	633	753	237	92	298	231	124	70	450	109	94	1118	766	194	142
PF3D7_0220000	37970	70570	7719	26580	34810	47532	29356	20775	37614	39947	11218	14978	86327	16077	16491	72980	57906	7098	24714
PF3D7_0220100	2022	2333	153	1001	1557	2723	773	414	2192	1424	1249	222	3024	508	435	4809	3482	767	569
PF3D7_0220200	25257	11624	5285	23251	28128	36219	21681	16429	17343	9819	15146	15107	10672	28432	40219	17311	16860	33628	19223
PF3D7_0220300	3288	1945	947	4053	3671	3150	3491	2830	2047	1422	7215	1252	562	1393	2027	659	1191	3853	2245
PF3D7_0220400	23	36	7	19	22	41	23	6	46	16	79	3	15	4	11	17	42	7	4
PF3D7_0220500	3786	3136	2384	328	2570	2276	4414	2900	1880	1373	1740	541	1040	274	755	760	1220	772	364
PF3D7_0220600	669	348	122	497	803	985	511	373	843	357	1122	441	317	628	1253	290	357	712	732
PF3D7_0220700	1004	1272	28	165	1282	763	168	95	1660	620	246	59	1599	134	316	1830	1904	503	192
PF3D7_0220800	317	111	83	23	37	98	77	157	548	2595	910	8421	1048	248	1438	434	899	1278	4053
PF3D7_0220900	0	0	0	1	0	2	0	0	0	0	2	0	1	8	0	0	2	2	0
PF3D7_0221000	2	7	0	0	3	4	1	1	0	1	10	1	0	6	9	7	6	4	2
PF3D7_0221100	6	3	0	0	6	1	1	0	0	0	13	8	1	7	64	4	7	20	22
PF3D7_0221200	2823	354	424	2994	4429	4387	1606	1602	1032	833	8676	2899	581	10524	72491	871	1296	21747	6292
PF3D7_0221300	8	2	2	4	4	12	7	0	7	1	8	0	0	1	15	1	6	1	0
PF3D7_0221400	0	0	1	6	8	5	1	0	0	4	10	0	0	4	9	2	0	2	2
PF3D7_0221500	5	3	1	3	4	0	6	2	3	3	253	1	2	26	137	2	4	79	5
PF3D7_0221600	4	5	0	1	7	9	2	0	1	1	2	0	0	0	2	0	1	0	0
PF3D7_0221650	29	12	3	10	11	58	24	3	3	0	10	0	6	1	9	2	1	1	0
PF3D7_0221700	905	1148	94	147	777	1073	228	185	528	576	890	35	799	163	201	256	291	45	10
PF3D7_0221800	119	166	4	34	127	266	34	21	112	53	59	2	48	66	62	16	8	8	1
PF3D7_0221900	37	40	0	10	36	83	11	7	41	21	19	3	22	15	22	11	30	5	0
PF3D7_0222000	0	0	0	0	0	0	0	0	0	0	0	0	0	0	0	0	0	0	0
PF3D7_0222100	8	1	1	1	7	0	2	0	0	0	132	1	0	61	72	1	3	518	17
PF3D7_0222200	0	0	0	0	0	0	0	0	0	0	0	0	0	0	0	0	0	0	0
PF3D7_0222300	0	1	0	1	0	3	0	0	1	0	4	0	5	2	4	5	30	4	3
PF3D7_0222400	1	2	1	1	0	0	0	0	0	0	1	1	2	0	0	0	0	2	2
PF3D7_0222500	0	0	0	1	1	0	4	0	0	0	3	0	0	0	0	0	0	1	0
PF3D7_0222600	5	9	0	1	4	2	1	4	1	2	8	0	5	3	5	2	7	11	1
PF3D7_0222700	6	2	1	6	6	0	2	0	0	0	1	1	1	2	6	3	3	22	2
PF3D7_0222800	16	16	0	6	17	5	3	2	0	1	4	1	1	17	16	2	1	24	2
PF3D7_0222900	1	8	0	1	10	1	2	4	0	1	1	1	1	3	28	1	2	10	0
PF3D7_0223100	76	5	6	17	166	49	22	19	13	4	164	2	1	180	292	1	1	742	9
PF3D7_0223200	9	4	0	2	4	7	4	0	0	0	4	0	0	2	2	0	0	2	0
PF3D7_0223300	3	5	0	0	4	4	0	0	0	0	6	0	0	0	0	0	0	0	0
PF3D7_0223400	170	48	54	72	110	232	104	56	41	19	99	8	40	15	124	31	35	26	25
PF3D7_0223500	560	576	524	857	636	1974	660	1337	519	409	478	354	1628	329	576	4734	2674	498	970
PF3D7_0300100	5	0	0	0	0	1	2	0	1391	1200	523	726	2877	106	445	5869	6516	561	1047
PF3D7_0300200	2	0	1	0	0	0	0	0	45	29	69	93	10	7	44	4	13	21	18
PF3D7_0300300	0	0	0	0	0	0	0	0	3	0	4	0	2	0	1	1	2	0	0
PF3D7_0300400	0	0	0	0	0	0	0	0	4	4	1	2	1	11	7	3	3	34	4
PF3D7_0300500	0	0	0	0	0	0	0	0	2	0	1	0	0	0	2	0	0	3	1
PF3D7_0300600	0	0	0	0	0	0	0	0	0	0	0	0	0	0	0	0	0	0	0
PF3D7_0300700	0	0	0	0	0	0	0	0	0	1	2	0	0	0	2	0	1	2	0
PF3D7_0300800	0	0	0	0	0	1	0	0	0	0	1	5	0	1	3	0	1	22	6
PF3D7_0300900	0	0	0	0	0	0	0	1	45	11	237	28	0	156	499	24	42	3161	767
PF3D7_0301000	0	0	0	0	0	0	0	0	12	11	31	1	19	2	8	112	64	27	11
PF3D7_0301100	0	0	0	0	0	0	0	0	5	2	1	0	4	4	1	8	4	1	1
PF3D7_0301200	1	0	0	0	0	0	0	0	231	230	49	36	382	3	34	959	601	42	100
PF3D7_0301300	4	0	0	0	0	0	2	0	336	273	247	52	290	76	315	468	316	591	177
PF3D7_0301400	135	47	43	209	184	330	217	134	237	261	1415	979	87	382	1391	346	439	1618	1710
PF3D7_0301500	2240	1513	363	1617	1983	2662	1149	1195	1323	1250	1385	2087	1973	1612	3149	5721	5691	2031	2569
PF3D7_0301600	2492	2637	200	730	2553	3586	743	547	2373	1479	872	358	2621	1617	1266	5999	6742	1719	748
PF3D7_0301700	9569	5729	3572	11332	12245	14896	9686	9848	7276	4446	24743	5233	2064	11264	10183	5148	7417	12512	12352
PF3D7_0301800	835	1464	20	171	847	958	217	74	1397	498	341	44	1189	75	146	1484	1787	112	105
PF3D7_0301900	86	101	67	192	97	282	167	162	64	54	66	188	40	197	290	60	85	111	223
PF3D7_0302000	1116	1262	568	1816	1307	3860	1583	1813	975	1036	1710	1921	1110	2001	2651	2161	2313	1255	2180
PF3D7_0302100	6008	4978	1977	7999	5109	16438	3894	5390	5342	4119	5580	7200	5617	6960	11136	13005	11451	4688	8637
PF3D7_0302200	143	377	251	208	117	230	795	648	78	202	562	94	89	7	33	69	106	58	175
PF3D7_0302300	126	331	7	51	120	310	44	23	8036	7563	3955	297	19188	1367	2510	48151	51123	3509	808
PF3D7_0302400	1	2	1	2	1	4	1	5	25	16	18	14	24	5	17	58	55	21	21
PF3D7_0302500	2202	1389	1208	1189	717	2027	1521	2457	6018	16282	4950	12620	10709	820	4470	3543	8257	8435	20397
PF3D7_0302600	507	528	807	2840	612	3565	1542	2376	104	458	1197	2481	97	2393	2025	271	550	1607	2667
PF3D7_0302700	253	110	324	628	321	812	870	829	34	104	313	1265	17	608	1125	172	202	460	810
PF3D7_0302800	292	211	34	146	226	621	193	95	299	119	97	89	185	163	119	235	308	122	127
PF3D7_0302900	3932	4150	4428	10538	3738	14445	8235	13584	1797	3173	4559	11701	2909	9732	11472	9393	6728	7487	13246
PF3D7_0303000	344	600	375	963	519	2294	949	1510	153	356	722	519	320	603	558	641	617	452	1349
PF3D7_0303100	451	642	533	999	484	1811	1458	1647	136	461	634	584	195	559	983	442	637	704	1401
PF3D7_0303200	5587	10886	10780	12530	5092	22741	16615	25588	1593	5651	5819	6845	2677	2520	3424	2000	5813	2123	10282
PF3D7_0303300	10661	5689	2489	7520	12190	18960	8535	7335	5138	5407	10810	11801	4868	10768	13608	8407	13678	7741	8049
PF3D7_0303400	861	734	1791	1957	759	3411	3651	5382	132	394	553	2401	157	402	1708	267	529	802	2024
PF3D7_0303500	2195	2858	4324	14299	2186	21589	6604	13571	924	2761	8786	6041	1098	3796	5504	3100	5603	4142	13797
PF3D7_0303600	99	28	14	52	83	172	76	43	27	15	49	53	7	126	185	19	26	87	73
PF3D7_0303700	632	513	891	1727	863	2829	2115	2630	128	382	1389	2088	135	1992	3021	329	524	1185	2368
PF3D7_0303800	254	175	297	1111	290	1141	631	875	92	129	301	557	60	897	841	174	331	540	793
PF3D7_0303900	33	28	29	62	64	148	94	84	27	29	20	44	8	22	99	276	79	35	71
PF3D7_0304000	138	304	60	83	163	277	336	152	24	57	40	49	43	17	62	101	141	62	69
PF3D7_0304100	5138	4396	4061	485	4112	3198	13497	7963	746	1099	514	437	1303	10	129	4652	1809	582	245
PF3D7_0304200	739	659	326	705	752	1184	990	1064	339	342	789	308	388	234	366	964	848	418	576
PF3D7_0304300	116	107	255	649	136	780	284	825	100	143	267	652	60	317	471	127	239	188	814
PF3D7_0304400	4137	1449	931	2110	5143	4379	2874	2357	1604	962	1523	2688	1527	2371	2852	1406	2619	1714	2750
PF3D7_0304500	1332	269	766	2305	1620	2738	2079	2043	182	360	4584	4703	76	5057	7046	316	584	3462	2692
PF3D7_0304600	1222	1244	395	908	1356	1701	1009	635	292	1001	505	865	206	423	563	340	827	474	860
PF3D7_0304700	53	45	21	192	64	209	118	52	11	23	36	41	6	50	123	34	88	56	111
PF3D7_0304800	162	228	346	1419	221	1125	776	1050	84	192	442	828	86	433	625	187	394	502	1166
PF3D7_0304900	480	225	72	353	441	680	305	241	270	107	125	222	152	302	278	140	252	177	233
PF3D7_0305000	993	960	1095	2468	1462	3155	2322	3182	460	678	1212	2426	310	1878	2239	619	934	1449	2430
PF3D7_0305100	1884	2067	3092	11024	2578	14702	4643	9841	929	1988	8275	4225	643	2797	3985	2060	4363	2455	9588
PF3D7_0305200	5303	8280	6672	6780	4465	17216	11381	17433	3773	4582	7974	4913	5503	1963	3330	7663	12632	1995	6151
PF3D7_0305300	5736	7241	1213	4240	6026	10924	3881	4075	4518	4115	4796	2565	7324	3996	4318	22654	14952	5874	4695
PF3D7_0305400	340	133	128	339	291	602	369	298	123	134	129	371	64	219	559	113	140	194	336
PF3D7_0305500	13847	18335	10611	19219	12520	39336	22740	29244	7051	10305	21299	8394	12303	6780	11008	24549	17518	10379	17160
PF3D7_0305600	993	941	2059	3115	1122	5327	3725	6412	203	852	1115	5534	253	1943	5691	499	647	1185	5520
PF3D7_0305700	2299	1570	1298	2497	2604	4829	3831	4167	681	1077	1812	3174	720	3304	4454	1487	1684	2162	3128
PF3D7_0305800	317	253	61	507	405	1478	350	154	305	226	280	41	98	40	154	381	830	58	97
PF3D7_0305900	18	13	18	56	29	68	69	41	11	26	15	42	0	30	34	27	34	23	49
PF3D7_0306000	24	19	46	72	42	134	167	121	7	26	28	110	1	60	93	33	30	41	123
PF3D7_0306100	1334	828	845	1943	1168	2721	1725	2535	556	743	843	1246	1023	1099	1152	1943	1612	1179	1998
PF3D7_0306200	536	357	222	741	682	1544	610	706	312	304	685	1074	313	1499	2281	651	640	727	1007
PF3D7_0306300	3591	837	1199	3828	4601	6764	4114	3354	797	1109	2812	5674	559	4396	8168	1180	2040	2891	4968
PF3D7_0306400	911	1084	2401	4606	1117	3959	5233	6936	137	715	1365	5766	146	2074	9027	475	867	2036	6547
PF3D7_0306500	1695	1352	3394	3880	2184	7359	7225	8789	277	1172	1381	8087	257	2288	3368	817	1364	1169	4875
PF3D7_0306600	47	38	51	97	100	144	169	158	24	38	45	140	20	67	153	40	40	47	161
PF3D7_0306700	150	80	73	221	212	208	232	243	74	76	101	311	66	268	659	120	147	202	252
PF3D7_0306800	5414	3670	1563	5188	8649	14513	4293	5362	5141	4008	10457	7095	4092	10712	15970	6055	7488	9000	7769
PF3D7_0306900	5049	2837	1107	3827	7107	8278	3954	3571	2854	1743	3310	6752	1425	7141	7076	2465	3952	3875	6698
PF3D7_0307000	7	1	6	7	12	12	9	13	4	3	7	7	5	14	10	19	4	10	9
PF3D7_0307100	8423	4037	2301	6209	12512	10764	7924	6456	4637	2933	5079	14906	2293	11096	22920	3181	7344	8169	9584
PF3D7_0307200	31344	21865	6617	26113	55601	59987	27159	23995	20904	13540	25855	30669	16172	44724	94935	25453	36790	38206	36160
PF3D7_0307300	205	103	121	60	154	203	367	262	92	70	78	21	27	6	23	128	158	33	20
PF3D7_0307400	1351	1546	2580	5254	2138	7231	5237	6951	249	1161	1952	6991	224	3148	4828	517	946	2455	5783
PF3D7_0307500	863	737	1812	2951	913	4489	2850	4723	149	808	1534	3021	178	1864	2294	356	874	1295	3571
PF3D7_0307600	332	535	1272	2018	441	2755	1622	3131	148	543	1076	3298	143	1724	2206	364	609	963	2589
PF3D7_0307700	6321	6415	11834	16367	6522	28490	19838	29983	948	4080	10093	16279	1022	6936	13220	2282	5718	7367	19443
PF3D7_0307800	1412	1692	1392	3732	1651	6072	3062	3711	649	1248	1215	2635	541	1602	3219	1349	2022	1378	3113
PF3D7_0307900	508	355	319	1229	569	2854	679	938	173	584	1030	813	160	553	1710	761	1646	517	1349
PF3D7_0308000	264	174	353	1131	463	1562	791	1004	55	118	675	1049	38	914	1045	174	288	637	1204
PF3D7_0308100	3741	6199	12401	9919	3112	20910	15595	27929	686	3187	2345	9808	1263	660	4015	928	2415	1629	11136
PF3D7_0308200	2270	1225	401	1395	2958	4199	1490	1254	1214	1128	2210	1879	1058	2562	2770	1671	2962	2347	1737
PF3D7_0308300	752	553	301	94	710	385	1623	627	144	185	82	41	153	10	23	43	124	96	31
PF3D7_0308400	17	7	2	7	18	24	11	3	22	8	4	1	6	3	0	17	10	8	6
PF3D7_0308500	493	351	225	650	931	1137	505	585	1325	211	846	1187	293	1293	3226	139	239	827	1148
PF3D7_0308600	2998	3182	1002	3222	4190	6923	2877	3182	2700	1422	1543	2734	2255	2191	2211	2265	3077	2301	3055
PF3D7_0308700	2552	3430	2488	1008	4353	4082	7913	5224	1300	1596	784	1396	757	261	966	629	1348	1030	750
PF3D7_0308800	665	847	607	1188	742	1668	2658	2029	183	477	620	2299	162	967	1410	251	532	754	1230
PF3D7_0308900	1160	1564	882	1963	1302	4248	1630	2485	951	1140	2476	1295	1626	1101	1521	2794	2225	999	2026
PF3D7_0309000	2551	2099	1813	3959	3426	8124	2987	4944	1383	1588	2937	4780	1763	4115	5728	3280	4360	3157	4228
PF3D7_0309100	67	103	68	281	115	310	247	251	57	67	177	277	48	75	367	545	582	148	319
PF3D7_0309200	1306	3190	3413	10146	1809	11368	6231	11594	1074	2986	4227	4721	1063	1934	2729	2803	5337	1853	8490
PF3D7_0309300	601	668	174	409	623	907	450	411	375	405	520	459	575	483	528	1987	1413	351	700
PF3D7_0309400	13	38	8	71	28	63	105	107	20	5	39	94	7	28	37	27	35	59	42
PF3D7_0309500	4735	3452	1906	5483	5892	9591	4885	5104	3287	2663	7491	8785	2447	7296	7750	4184	5608	5099	9518
PF3D7_0309600	13397	4552	3183	8229	14381	14914	10701	8932	5169	3112	7147	10503	3728	10980	11653	5181	6580	6450	11255
PF3D7_0309700	269	349	137	288	237	771	220	352	319	281	207	552	397	279	341	559	967	179	381
PF3D7_0309800	1380	1212	217	620	1378	1532	759	681	792	583	760	1060	842	1170	834	2205	1955	1100	712
PF3D7_0309900	509	532	830	2281	565	3189	1523	2709	250	557	1054	1689	237	972	1912	447	838	803	2333
PF3D7_0310000	306	182	402	1029	440	1085	1016	1260	49	178	407	1146	47	628	1002	219	259	546	1173
PF3D7_0310100	118	165	36	248	171	269	236	104	397	130	197	33	241	15	80	139	123	99	90
PF3D7_0310200	7261	11727	3083	11276	7891	18844	7240	8955	11926	7922	16544	3689	13127	4442	4424	16757	14224	3951	10812
PF3D7_0310300	2627	3375	928	2801	2831	8255	1904	2634	3209	2540	4337	2124	3595	3073	2834	7506	6851	1850	3275
PF3D7_0310400	2314	4453	9484	20588	2534	20941	12575	27524	828	4315	4506	14986	1234	6201	12589	697	2062	5880	22164
PF3D7_0310500	1491	1436	1940	4754	1619	8487	2704	5762	874	1288	3050	4377	964	3371	3479	3610	2893	1862	5256
PF3D7_0310600	3028	1790	695	2759	3454	4232	2387	2338	1873	1555	1401	3273	1412	4264	11271	2194	2821	3632	2859
PF3D7_0310700	123	68	50	108	118	236	201	178	50	42	26	114	44	111	113	89	96	116	223
PF3D7_0310800	812	295	220	564	569	749	683	820	129	213	147	421	321	456	445	551	458	562	497
PF3D7_0310900	312	562	710	1237	477	2165	1501	2095	101	383	512	938	94	514	648	280	361	483	1593
PF3D7_0311000	17	11	3	13	10	58	20	13	6	9	9	2	3	4	2	43	43	9	7
PF3D7_0311100	2507	3432	2501	6763	2704	11973	3836	6888	2175	2877	5655	5724	3048	3270	3700	3676	6332	1736	5989
PF3D7_0311200	398	397	363	1179	482	1468	714	1147	186	309	1108	553	185	568	698	460	950	606	1009
PF3D7_0311300	1341	1738	2187	4517	1357	4614	4907	5977	337	1287	1533	2432	345	1283	1607	605	1587	1337	4301
PF3D7_0311400	367	757	338	899	338	986	906	855	218	438	167	35	191	18	163	1201	1391	106	192
PF3D7_0311500	1151	664	130	536	1037	1043	698	509	356	361	335	476	339	553	735	865	1328	392	551
PF3D7_0311600	474	214	192	557	512	1060	521	564	163	241	584	741	108	1437	1031	386	433	1171	602
PF3D7_0311700	241	213	86	772	522	1114	972	289	196	365	425	189	97	142	1242	2371	1594	714	475
PF3D7_0311800	218	249	565	997	293	1665	1124	1558	73	307	450	1522	55	667	879	273	336	478	1425
PF3D7_0311900	129	156	205	597	185	870	601	613	24	178	192	376	34	305	332	123	226	369	439
PF3D7_0312000	29	23	30	73	39	131	92	92	7	11	40	161	2	120	158	13	27	60	112
PF3D7_0312100	185	284	561	1640	291	1296	1173	1941	67	215	638	1328	46	683	1953	151	310	840	2049
PF3D7_0312200	180	218	353	512	204	880	678	1035	66	162	296	289	73	106	322	347	549	152	546
PF3D7_0312300	2006	1732	2394	4112	2458	6213	5480	7871	364	1015	1457	5558	289	2451	2717	1014	1595	1734	3811
PF3D7_0312400	10590	10930	11707	30502	14431	50790	35008	35618	2281	10440	18745	25151	2747	21876	28597	10075	15672	15614	33098
PF3D7_0312500	527	344	154	484	643	980	602	379	203	180	257	168	121	326	258	235	295	412	428
PF3D7_0312600	13	3	4	11	15	3	8	16	5	1	11	2	0	10	11	4	3	19	2
PF3D7_0312700	4	4	1	1	9	6	8	2	5	3	3	0	0	5	1	3	4	7	2
PF3D7_0312800	35691	15213	6049	21805	46976	45177	22684	19216	14947	10667	16523	28300	13441	26514	58953	11648	20852	22566	27352
PF3D7_0312900	1263	478	172	1066	1506	1727	1023	492	1457	406	293	422	931	238	628	420	1245	426	358
PF3D7_0313000	2328	1685	1682	2615	1703	4000	3424	4732	1056	1374	1616	3561	2268	1670	3288	1974	3675	1626	3201
PF3D7_0313100	1689	1049	1470	4245	2270	6811	3055	4490	737	1285	2848	5190	433	5157	9288	931	1420	4020	5010
PF3D7_0313200	123	112	183	506	207	619	440	487	56	95	240	526	19	542	429	154	190	329	565
PF3D7_0313300	239	174	196	545	304	770	550	728	98	235	211	581	179	560	725	188	214	623	526
PF3D7_0313400	761	916	335	1015	752	2108	535	891	669	723	1134	740	984	689	1021	1861	2124	775	1026
PF3D7_0313500	1232	1655	906	2650	1754	5033	1562	2966	1001	1447	2788	3287	1220	2197	4432	2694	3296	2218	2757
PF3D7_0313600	276	299	598	1989	323	1542	1079	1968	235	402	776	1956	193	758	2796	3034	1492	1012	2962
PF3D7_0313700	566	455	1049	2508	1120	3461	2315	3376	109	402	1255	3460	50	2320	5826	307	495	1596	3642
PF3D7_0313800	349	567	995	2664	434	3260	1550	3076	74	541	1465	3228	89	2259	2677	313	587	1497	2715
PF3D7_0313900	325	349	630	1925	402	2102	1128	1892	84	416	1317	1367	113	1067	1585	303	515	821	1477
PF3D7_0314000	1089	1144	2012	3232	1890	4320	4463	5264	225	796	1621	3534	182	1585	2911	621	964	1653	3536
PF3D7_0314100	1808	1343	213	647	1490	1609	1055	639	574	648	1103	610	640	773	548	1707	1556	827	546
PF3D7_0314200	323	390	702	2207	385	1880	856	2028	106	409	916	1507	142	1311	1602	146	367	916	2219
PF3D7_0314300	130	220	301	1154	171	813	618	1130	26	153	270	917	46	652	773	104	171	650	788
PF3D7_0314400	370	203	77	322	525	870	451	283	182	165	258	311	117	363	496	324	407	315	398
PF3D7_0314500	1498	990	463	1375	1762	2364	1284	1312	803	680	570	911	963	1311	1188	1734	2414	1114	1424
PF3D7_0314600	1167	760	688	983	731	2048	1272	1529	669	668	1348	874	801	692	1049	623	913	623	1172
PF3D7_0314700	372	362	223	1080	465	1789	608	667	740	1403	2821	380	602	1122	930	4520	8781	859	1049
PF3D7_0314800	130	281	467	586	154	1013	591	1560	40	194	163	469	38	125	253	64	170	107	692
PF3D7_0314900	164	190	513	552	149	757	693	1386	50	163	151	661	55	193	392	85	165	130	583
PF3D7_0315000	85	51	37	162	111	223	150	152	40	31	79	222	28	164	259	51	73	84	156
PF3D7_0315100	232	153	46	155	284	429	212	195	97	98	156	139	128	153	241	229	198	181	247
PF3D7_0315200	1041	5174	82	254	1170	809	340	193	752	661	105	23	629	10	84	581	1085	190	129
PF3D7_0315300	622	1192	793	1387	791	3408	1511	2358	225	819	801	1631	261	1471	2082	871	1302	827	1545
PF3D7_0315400	125	130	259	804	212	853	858	1052	28	139	183	1006	16	477	675	50	109	332	814
PF3D7_0315500	335	183	293	917	536	1076	1137	861	113	349	556	1601	93	1040	1372	308	658	619	998
PF3D7_0315600	110	110	64	169	122	542	201	198	73	406	343	258	120	573	279	347	861	157	275
PF3D7_0315700	294	283	94	311	318	657	332	237	203	173	104	239	145	227	397	750	634	276	261
PF3D7_0315800	1058	898	297	916	950	2015	771	876	449	592	553	958	864	901	1477	1285	1619	761	1202
PF3D7_0315900	285	351	14	74	377	254	260	29	152	216	71	5	110	7	58	98	140	109	47
PF3D7_0316000	3133	2472	512	772	2758	2094	4151	1043	756	1153	532	291	746	403	218	580	769	604	438
PF3D7_0316100	1283	727	240	640	1318	1347	1236	554	240	392	217	261	192	391	215	445	295	391	448
PF3D7_0316200	963	1622	2114	8588	1271	7574	3722	6275	387	1147	2581	4280	273	2826	7429	904	1938	3208	9218
PF3D7_0316300	1283	1838	3430	5431	1831	7438	6342	10726	269	1157	3104	9629	291	4282	6061	715	1337	2685	9431
PF3D7_0316400	942	819	945	2569	1231	4747	2407	2686	245	924	1444	1216	274	1601	976	592	1235	1048	2901
PF3D7_0316500	1872	2254	4404	6380	2134	10440	8364	14486	423	2116	2661	7944	770	3289	8401	1594	2501	2659	7587
PF3D7_0316600	6649	3294	1834	6177	7213	9057	5245	6751	3352	2734	3182	7905	1782	9227	8925	4043	5233	7774	6464
PF3D7_0316700	562	276	466	878	693	1543	1455	1715	294	291	382	990	96	520	672	82	188	426	2242
PF3D7_0316800	11915	6415	2708	7624	15514	17697	9392	8367	5390	3553	7318	13089	3573	11895	11218	6085	9999	6972	11174
PF3D7_0316900	2540	2122	949	1822	2533	3496	2806	2612	1143	1092	781	1829	1138	1734	1165	2106	1712	1291	1741
PF3D7_0317000	2213	1671	2405	5272	3701	7762	8355	8503	754	1162	2105	7738	547	5571	12139	1176	1680	3694	8259
PF3D7_0317100	274	128	37	282	293	1335	256	147	107	106	117	36	23	29	248	60	210	108	147
PF3D7_0317200	3552	5474	11707	19862	3446	19525	15618	34195	792	3679	6489	13335	1475	4856	8923	1289	4362	3496	25805
PF3D7_0317300	10557	14185	10636	20100	9976	43699	16715	31298	7688	10589	17672	10134	13036	4911	7530	26239	25803	4498	20005
PF3D7_0317400	650	498	654	1493	793	2373	1602	2011	115	386	647	549	175	480	355	377	455	706	1155
PF3D7_0317500	1090	1573	1577	3214	1340	6509	2788	5227	1043	1447	1677	1648	817	985	1219	930	1602	1098	3264
PF3D7_0317600	5971	3129	1369	4808	9036	7271	5004	4040	3264	2227	5297	6988	2204	8491	15258	3162	4544	6066	7468
PF3D7_0317700	2536	3916	3261	10731	2784	15022	4673	11038	2651	3800	5848	5647	3723	5385	6557	14074	9725	4261	12620
PF3D7_0317800	5305	2069	3006	8191	6435	12313	5039	7422	1678	2310	12528	10096	1835	8483	14748	4902	6547	6497	8753
PF3D7_0317900	185	85	116	287	166	579	238	342	29	93	348	406	40	379	546	115	231	354	359
PF3D7_0318000	16	4	0	7	18	23	8	3	1	0	7	2	1	3	5	11	5	5	3
PF3D7_0318100	231	76	82	246	235	451	281	347	78	82	280	257	47	337	342	116	74	361	303
PF3D7_0318200	12803	14629	8434	22597	11889	43152	14626	25870	11638	9931	10349	21413	14249	14723	19679	29136	25997	10756	24807
PF3D7_0318300	1430	1986	1641	3379	1239	5089	2892	4923	1116	1583	1767	1750	3355	1014	1162	3841	3795	1211	3551
PF3D7_0318400	186	146	52	100	176	367	196	125	45	91	69	60	75	38	105	345	547	47	105
PF3D7_0318500	2916	4437	3848	1397	2255	8502	7483	11043	631	2252	754	865	1608	63	518	1455	2312	526	1543
PF3D7_0318600	2314	2234	283	744	1774	2877	1401	760	1287	1090	606	448	1681	633	913	2152	2008	636	630
PF3D7_0318700	1466	601	46	104	958	384	843	120	370	212	110	9	220	3	5	69	145	178	5
PF3D7_0318800	107	68	8	41	81	79	172	27	42	33	18	2	33	6	10	41	72	28	8
PF3D7_0318900	1008	920	1056	2653	1224	3380	2078	2970	729	833	1373	2719	585	2019	3115	1131	1653	1461	3062
PF3D7_0319000	1285	2228	3732	5301	1261	6983	5074	10910	258	1748	1941	3676	475	1593	2541	682	1430	1476	5924
PF3D7_0319100	130	158	180	386	275	477	517	516	93	89	236	1072	43	504	756	97	133	236	843
PF3D7_0319200	926	1075	638	2207	934	3403	1219	2030	717	825	1970	1397	1379	1625	1782	1494	1966	1167	2478
PF3D7_0319300	91	72	84	151	96	245	225	282	57	42	149	271	51	186	187	87	96	150	178
PF3D7_0319400	1941	3322	6792	19266	2471	21920	7803	17757	862	3105	10444	19355	685	7290	8591	2605	5878	2293	17135
PF3D7_0319500	4060	4200	2475	6562	3416	11913	4229	7914	3556	3579	12531	7688	6459	4760	8633	6678	8074	2763	7112
PF3D7_0319600	34766	13560	7090	18060	43517	39376	24747	21132	15178	12835	14181	35680	14326	28925	72509	18219	24180	23306	20959
PF3D7_0319700	4807	6994	825	2319	4269	7792	2756	2241	4379	3307	2051	883	4938	3314	2642	15680	9043	3349	1607
PF3D7_0319800	89	89	98	132	118	308	280	347	78	76	62	105	30	44	92	299	137	111	119
PF3D7_0319900	83	76	45	105	101	232	163	131	23	46	37	64	32	21	29	142	105	46	74
PF3D7_0320000	472	267	511	1636	718	1841	1657	1945	98	317	795	2167	55	1308	1707	279	413	1159	2579
PF3D7_0320100	566	631	627	2020	1146	2509	2543	2137	237	338	1011	1790	192	1614	2840	485	861	1469	2189
PF3D7_0320200	95	49	18	80	180	333	75	67	79	69	111	61	36	40	208	439	152	96	92
PF3D7_0320300	1937	1100	813	2101	2937	4852	2121	2582	1206	1173	2354	3134	851	4765	5582	1537	2375	2822	3766
PF3D7_0320400	245	929	52	336	381	752	247	149	202	550	363	90	40	35	474	243	398	65	119
PF3D7_0320500	1057	515	769	900	1149	1430	2033	1655	383	299	928	840	130	940	1001	211	263	655	946
PF3D7_0320600	262	199	205	485	315	610	816	623	61	134	183	472	50	289	512	97	168	210	398
PF3D7_0320700	4156	2659	4397	9223	5264	12046	16947	16061	548	2563	5859	16531	641	8018	20218	1179	1554	7321	10353
PF3D7_0320800	2250	2453	3043	15256	3642	12119	10246	10355	1014	3216	6027	6219	812	6461	6715	4860	7263	8837	10220
PF3D7_0320900	3721	2132	2469	2544	3168	6571	7989	6220	1150	1055	1383	3530	763	1388	2128	932	1461	1145	5149
PF3D7_0321000	1477	1654	1141	2875	1564	4241	2114	2821	1428	1466	2972	2183	1463	1583	1630	2149	3278	1184	2758
PF3D7_0321100	1417	2409	3908	5645	1217	9029	5171	10464	368	1290	1535	4257	486	643	2213	336	1431	1162	6475
PF3D7_0321200	615	581	416	1400	808	2534	1998	1325	83	316	497	593	98	681	1422	201	272	1125	1016
PF3D7_0321300	101	214	163	239	100	422	343	363	33	67	115	156	29	92	145	156	207	106	199
PF3D7_0321400	625	549	666	300	594	1111	1942	1799	93	168	146	269	76	13	86	101	160	155	297
PF3D7_0321500	727	451	1063	2013	907	2764	1712	2687	124	292	622	2614	62	1596	3938	188	333	1232	2615
PF3D7_0321600	1032	662	1143	2254	1149	3742	2650	3242	297	593	1774	3058	163	1663	3722	462	828	1616	2846
PF3D7_0321700	1088	1767	3095	7632	1086	9027	3974	8732	375	1381	2100	4338	383	1076	2356	447	2096	915	6334
PF3D7_0321800	7452	9355	4968	10485	6676	21223	9913	14758	4087	5797	9507	4543	8438	3716	5989	14863	12703	3570	10379
PF3D7_0321900	1713	2519	2621	5841	1785	6276	3729	7166	1572	2049	2459	4013	2211	2257	3120	7202	5006	2011	5094
PF3D7_0322000	21128	8591	6098	17286	32117	34068	17704	17938	15160	9317	17961	29018	8866	37885	73835	12367	16698	22070	25419
PF3D7_0322100	2162	3050	1834	5085	2097	6534	2819	5206	3097	2152	2786	6990	3097	4072	6900	3856	6028	2361	6205
PF3D7_0322200	97	145	230	430	149	714	461	514	76	140	120	140	32	31	106	363	286	80	192
PF3D7_0322300	325	509	1101	2855	606	2397	2099	3343	176	360	990	2347	90	1389	2128	171	304	1274	3323
PF3D7_0322400	1824	1764	523	2674	1814	4266	1670	1796	1562	1455	2726	2006	1804	2666	3479	4332	4671	2847	2615
PF3D7_0322500	216	154	434	525	226	1003	537	811	67	115	379	781	36	285	488	129	268	232	655
PF3D7_0322600	133	95	56	191	96	513	218	151	30	84	106	53	24	55	68	121	165	58	84
PF3D7_0322700	1269	1432	1630	4048	898	4999	1943	3654	971	1118	1144	4135	1928	2472	3098	4115	3264	1501	4922
PF3D7_0322800	140	58	17	127	195	496	71	52	84	57	51	54	26	47	140	110	164	65	88
PF3D7_0322900	34152	15595	8833	24711	41214	49878	25274	25699	14164	12883	21465	36199	12824	35261	45952	15836	27525	28652	27924
PF3D7_0323000	2277	790	1263	2899	2921	3681	2994	3102	524	540	1562	4673	341	2565	3907	1047	1458	1615	3433
PF3D7_0323100	747	528	742	2151	736	2703	1226	2029	300	624	1359	1276	299	1531	1524	1106	1161	1295	2451
PF3D7_0323200	221	125	308	848	274	1011	552	841	56	170	485	1059	30	631	1459	107	132	346	992
PF3D7_0323300	40	37	39	158	39	224	86	142	18	37	34	89	5	41	96	42	71	36	127
PF3D7_0323400	1846	1586	509	90	1116	1106	1669	805	376	1168	137	89	704	22	47	234	352	127	43
PF3D7_0323500	4246	5392	1598	4454	3914	9345	5789	6241	2290	4525	5546	4943	4663	3301	7668	3890	5749	3328	4716
PF3D7_0323600	511	467	510	1458	490	1987	906	1456	387	439	1201	1592	360	1625	2233	861	825	1176	1560
PF3D7_0323700	5325	6569	3235	12859	5215	21392	6121	8211	5392	4342	8310	7636	5497	5261	6761	10127	13482	3807	11653
PF3D7_0323800	5166	7162	2896	17449	6002	19576	7677	10823	5322	5193	14708	9510	5505	7734	8540	14171	14707	6173	12350
PF3D7_0323900	1	4	0	0	1	5	0	0	2	1	4	2	1	1	1	5	18	2	0
PF3D7_0324000	0	0	0	0	0	0	0	0	0	0	0	0	0	0	0	0	0	0	0
PF3D7_0324100	5	2	4	2	2	7	2	10	1	0	63	3	4	21	69	0	0	141	10
PF3D7_0324200	0	0	1	0	0	0	0	0	0	0	0	0	0	0	0	0	0	1	0
PF3D7_0324300	0	0	0	0	0	0	0	0	1	0	0	0	0	0	0	1	1	0	0
PF3D7_0324400	3	4	1	2	1	2	1	1	0	0	0	1	0	1	3	1	2	3	0
PF3D7_0324500	4	0	1	2	2	2	1	0	3	0	2	0	0	2	4	0	0	3	0
PF3D7_0324600	1	1	0	0	2	0	0	0	0	0	0	1	2	1	1	0	0	3	0
PF3D7_0324700	0	1	0	0	0	1	2	0	0	0	0	0	0	0	0	0	0	0	1
PF3D7_0324800	61	36	15	36	161	224	227	197	28	24	114	42	18	52	183	24	19	32	70
PF3D7_0324900	315	482	613	724	364	1303	652	1683	188	243	390	962	489	672	1141	2908	1573	571	1710
PF3D7_0400100	866	1095	1291	1861	1005	3505	1963	3445	93	43	960	99	1073	747	1470	3710	3449	967	2552
PF3D7_0400200	742	832	1689	2103	853	2785	2227	4554	174	369	2205	2212	211	2783	3246	193	580	2036	3079
PF3D7_0400300	290	142	76	106	232	445	140	100	306	120	1808	140	104	53	410	45	120	83	113
PF3D7_0400400	256	398	168	323	390	834	284	408	45995	43859	830	316	1555	177	654	9410	6757	711	354
PF3D7_0400500	32	17	2	6	36	29	24	6	390	145	37	6	7	0	12	23	28	5	4
PF3D7_0400600	5	0	0	1	3	1	0	0	3	3	9	1	1	1	1	0	0	0	0
PF3D7_0400700	50	13	2	2	40	37	16	6	117	52	79	1	3	4	16	17	8	8	5
PF3D7_0400800	11	5	3	3	3	9	6	2	6	2	6	0	1	7	4	2	2	12	0
PF3D7_0400900	7	6	2	3	10	4	7	2	6	2	20	1	1	12	8	5	3	36	1
PF3D7_0401000	3	7	1	1	0	3	1	0	4	3	6	0	0	3	21	14	1	4	0
PF3D7_0401100	0	0	0	0	0	0	0	0	0	0	0	0	0	0	0	0	0	0	0
PF3D7_0401200	3	5	0	2	2	6	2	0	0	0	5	0	0	1	3	0	6	1	1
PF3D7_0401300	8	5	0	3	16	6	1	6	0	2	26	0	0	12	8	0	0	40	3
PF3D7_0401400	16	1	3	5	12	6	10	8	1	2	18	2	4	4	12	2	0	28	2
PF3D7_0401500	32	7	2	8	14	17	8	7	13	4	55	0	3	16	36	12	11	56	13
PF3D7_0401600	7635	3305	820	4424	6318	6964	3434	1956	4725	1966	12115	1308	2482	7142	7094	4068	4756	7393	3223
PF3D7_0401700	207	54	32	112	214	339	171	85	552	101	4587	382	42	1109	4472	54	105	5295	1126
PF3D7_0401800	4490	7481	4597	2379	4302	6306	8125	10538	1047	1722	29777	1491	953	2648	7189	1468	2390	5326	1955
PF3D7_0401900	101	126	15	75	86	159	70	46	159	100	361	17	836	15	73	1871	1014	90	26
PF3D7_0402000	2106	638	1344	4863	3239	6400	2121	3281	3034	1030	78851	7714	353	17654	61287	1187	2139	17693	19082
PF3D7_0402100	6951	11888	286	706	6386	5003	2782	688	3877	5363	2881	89	8196	301	790	6937	6980	1581	380
PF3D7_0402200	10642	21985	3553	2582	8569	12512	16943	7422	5017	7255	1572	224	8741	44	269	2033	4905	578	619
PF3D7_0402300	5472	7515	1258	597	3847	4213	6530	2132	3304	5411	1053	82	4670	25	161	413	2164	268	100
PF3D7_0402400	10348	10444	7262	12391	13300	20238	19721	24076	5718	6548	14595	18623	4759	16297	27926	12604	16864	22316	12410
PF3D7_0402500	3	4	3	4	18	11	1	1	7	3	19	1	0	20	46	57	67	753	84
PF3D7_0402600	1	2	0	5	6	2	3	0	1	0	23	1	0	17	18	5	3	40	3
PF3D7_0402700	2	2	1	0	0	1	0	0	1	0	5	0	0	0	1	0	3	0	0
PF3D7_0402800	40	36	6	31	37	44	23	9	20	11	115	0	18	8	11	23	20	13	2
PF3D7_0402900	14	38	0	2	14	14	14	2	18	18	12	5	9	3	2	9	38	3	0
PF3D7_0403000	5	5	4	7	5	6	14	5	4	9	5	1	0	4	1	5	2	10	3
PF3D7_0403100	746	543	989	1842	851	3108	1787	2950	158	376	898	2800	138	1194	3037	439	698	976	2180
PF3D7_0403200	1744	1776	859	2681	1476	5350	1446	1806	2898	1357	2603	2379	3068	2036	1886	3704	4936	753	3230
PF3D7_0403300	415	635	321	1161	480	1753	768	1067	558	386	448	1001	422	586	691	739	1556	386	858
PF3D7_0403400	2020	3336	1435	6082	2125	7490	2613	4019	2965	2153	4142	2588	2837	2102	4295	10547	7940	2858	5505
PF3D7_0403500	103	139	133	314	120	369	315	338	29	107	119	236	25	121	192	27	63	98	219
PF3D7_0403600	600	754	1776	3669	649	2305	3108	4928	147	998	1068	1523	208	1233	1235	383	689	927	2784
PF3D7_0403700	2877	2448	1573	3359	2729	6792	3061	3935	2345	2375	4661	3801	3632	3861	5616	5195	5721	2482	4288
PF3D7_0403800	888	859	385	548	869	1204	1435	1192	297	801	483	428	502	142	393	512	496	266	748
PF3D7_0403900	1560	2528	2044	3564	1753	6966	4827	5742	350	1328	1325	1192	557	708	844	959	2017	1075	2565
PF3D7_0404000	306	178	166	71	325	549	491	466	47	84	39	76	40	28	80	50	61	70	59
PF3D7_0404100	376	590	713	483	383	1775	1035	1497	80	445	226	573	137	121	329	178	1452	181	635
PF3D7_0404200	24	8	13	45	29	69	64	35	3	11	15	61	0	47	88	39	44	35	58
PF3D7_0404300	5133	5915	5265	10536	3982	21250	6596	11634	4169	5209	11258	6523	7978	4393	3908	11109	12141	2302	12483
PF3D7_0404400	341	193	115	365	392	1223	495	324	214	154	218	108	122	111	326	209	176	206	310
PF3D7_0404500	363	183	59	338	377	806	413	156	130	125	277	46	73	53	115	77	198	100	230
PF3D7_0404600	2724	2827	2364	8366	2506	7327	2864	6400	2040	1786	8891	4504	2157	2794	4489	7004	7422	2361	8410
PF3D7_0404700	4946	11188	13828	5153	4661	16724	24180	34522	1961	6725	1754	8421	3015	185	2514	619	2008	1328	7779
PF3D7_0404800	1186	1095	577	1126	965	2116	3903	1462	460	1296	231	430	504	50	353	291	517	334	469
PF3D7_0404900	3321	3070	3734	4414	3116	5244	11148	9955	641	2286	1118	5160	886	1601	4328	336	635	1631	4461
PF3D7_0405000	2156	1918	825	1874	2229	3566	2109	2143	1396	1459	2621	1794	1739	2482	2916	3378	3287	1969	2023
PF3D7_0405100	4148	6318	6100	13288	5124	27403	11560	22689	1947	5081	5535	13765	2702	7799	9455	8657	8479	6726	15082
PF3D7_0405200	241	458	589	344	201	1019	1077	1342	123	288	140	826	124	208	435	131	282	271	541
PF3D7_0405300	370	392	329	662	399	1378	762	734	729	339	616	272	281	122	309	237	475	135	225
PF3D7_0405400	7452	8237	5955	15181	7472	27201	9009	16559	5652	6754	11432	10336	7181	8611	13932	17468	14903	6649	17600
PF3D7_0405500	183	69	22	119	160	269	103	143	76	55	116	217	59	262	253	120	135	223	145
PF3D7_0405600	382	267	463	918	457	1665	767	1561	219	298	787	1353	126	1071	1956	374	408	818	1177
PF3D7_0405700	769	655	646	2274	1008	3478	1499	1990	603	705	3810	1493	189	1383	3235	1277	1728	1018	2149
PF3D7_0405800	98	49	140	494	224	393	490	389	33	60	295	871	14	353	1404	157	152	333	716
PF3D7_0405900	4331	9610	9206	3025	3659	13367	15439	23025	1675	3913	1128	4456	2083	127	992	1032	2504	1233	3151
PF3D7_0406000	1295	810	1152	1058	1314	2045	3035	2554	320	532	776	1321	408	654	1267	696	915	754	1241
PF3D7_0406100	2101	1383	1245	2306	2738	4905	3120	3641	1191	1065	2259	3605	1122	3335	4888	1702	1784	2381	5055
PF3D7_0406200	20307	10035	1835	4443	27542	38680	8770	5408	36184	65883	16044	5141	32929	22721	6054	160060	198156	10712	8093
PF3D7_0406400	1587	1330	1168	794	2061	2575	3112	3047	718	840	1083	1610	986	920	797	2184	1965	894	1165
PF3D7_0406500	27595	80181	21720	32301	22116	123573	27300	52338	38819	37270	34659	28467	60108	15604	16052	65993	113150	6437	33737
PF3D7_0406600	8	1	4	27	10	38	13	19	2	9	26	10	0	7	28	18	28	18	29
PF3D7_0406700	308	529	993	2059	440	2235	1659	2947	82	388	747	2076	88	873	1070	415	728	555	2228
PF3D7_0406800	1174	638	1132	2817	2395	5414	3799	3540	253	855	2286	3959	195	3287	7647	770	927	3061	3197
PF3D7_0406900	171	201	86	297	238	738	222	218	271	312	148	107	298	44	235	661	683	68	221
PF3D7_0407000	155	212	19	96	113	246	90	54	84	103	138	70	198	120	138	321	538	144	105
PF3D7_0407100	134	142	74	267	172	412	199	270	45	64	94	368	42	273	204	153	195	201	288
PF3D7_0407200	307	210	104	290	281	564	268	304	149	117	188	218	173	437	321	262	353	338	275
PF3D7_0407300	1443	1271	160	709	1399	2051	700	501	1305	688	1622	323	1840	908	809	2192	2208	1031	755
PF3D7_0407400	290	113	131	461	412	834	360	297	157	90	230	487	43	639	542	215	244	368	407
PF3D7_0407500	154	78	33	218	192	305	170	152	65	46	125	98	51	208	149	134	141	295	159
PF3D7_0407600	99	189	108	185	124	274	235	268	69	111	59	61	55	7	48	411	508	50	64
PF3D7_0407700	2971	5587	6178	4907	2888	12831	10951	16297	1125	3033	2441	3414	1463	1014	1826	1671	2959	1518	4651
PF3D7_0407800	9854	17512	24958	15560	8664	37460	37065	56784	1732	6671	4065	13119	3169	1210	8829	2171	5073	2937	21747
PF3D7_0407900	4531	5750	2252	4335	4409	8098	9315	5630	3395	3584	4822	4856	4359	2407	6994	1133	3199	2616	4975
PF3D7_0408000	217	153	20	27	177	221	213	49	134	72	49	11	55	17	18	25	31	32	13
PF3D7_0408100	2575	4234	1961	4329	2440	8240	4772	4706	2146	3142	1359	1913	4407	922	1427	3477	5074	1007	3219
PF3D7_0408200	857	1852	618	1206	958	2680	1669	1486	717	946	481	638	726	256	385	820	1101	244	637
PF3D7_0408300	3378	3531	2101	3100	3729	6623	4290	5290	2589	2594	4742	4075	2021	5283	4600	5256	6130	3103	3394
PF3D7_0408400	233	199	424	796	343	1846	760	1367	46	274	558	1303	41	720	1069	233	342	584	1031
PF3D7_0408500	754	692	1348	3584	1065	3732	3136	3857	138	602	1643	2727	166	1392	2221	348	970	934	4275
PF3D7_0408600	273	371	87	504	356	1200	482	340	62	293	231	139	91	118	621	206	325	275	382
PF3D7_0408700	95	46	29	125	87	269	114	63	13	40	25	22	19	9	135	113	160	57	55
PF3D7_0408800	8	20	2	3	9	17	21	5	4	5	2	1	4	3	0	8	11	9	3
PF3D7_0408900	635	627	1162	4079	913	5439	2163	3577	145	566	1712	4086	151	3562	4098	188	513	1716	2948
PF3D7_0409000	393	664	919	2189	395	2156	1532	2616	248	354	624	1161	217	396	1014	271	499	398	1470
PF3D7_0409100	1876	1628	870	1729	1898	3846	1828	2304	1349	1172	1989	1999	1932	1490	1949	2329	2559	1187	2114
PF3D7_0409200	5885	5073	2162	4952	8042	12203	6500	6745	4084	3942	6632	7996	3603	6846	13996	6903	7428	5334	6725
PF3D7_0409300	1401	1286	363	1459	1529	3099	1021	1086	828	840	1734	1076	1444	1929	2010	3486	2633	1759	1455
PF3D7_0409400	1818	1048	523	1487	2310	3548	1380	1110	1229	579	3665	1105	676	2368	1710	1077	1659	1918	1621
PF3D7_0409500	1492	1195	2787	5395	2287	7492	6754	8749	214	841	1962	6290	268	4936	6350	660	893	2866	5718
PF3D7_0409600	3726	3126	7584	8797	4073	17974	10870	20283	868	2841	6382	10329	851	6203	9034	1542	2439	3858	10277
PF3D7_0409700	348	308	306	618	440	903	996	847	115	152	401	568	58	473	685	182	203	575	718
PF3D7_0409800	8353	8254	6021	4789	8178	14349	13067	14994	4835	4653	4560	6267	3569	4610	2628	8153	9264	4103	4516
PF3D7_0409900	84	114	79	62	82	461	206	212	52	67	39	85	17	10	72	36	56	48	68
PF3D7_0410000	13366	9154	2122	1204	9156	8366	8029	4674	3409	3971	2066	524	4427	1436	1187	10819	7824	2344	451
PF3D7_0410100	84	41	4	31	80	29	55	8	30	16	24	5	9	76	21	39	32	156	21
PF3D7_0410200	2	1	0	2	2	0	7	0	0	0	2	0	0	0	1	1	0	5	1
PF3D7_0410300	1062	1091	889	2253	1362	3444	2017	2584	750	682	1258	1771	885	1288	2095	1362	1623	1187	2495
PF3D7_0410400	568	504	210	608	618	1274	460	627	309	259	539	628	270	699	817	690	916	582	602
PF3D7_0410500	144	67	34	33	118	153	133	100	109	31	79	9	28	21	24	84	95	18	25
PF3D7_0410600	1813	658	470	779	1810	2136	1759	1305	319	430	633	713	228	1138	1765	601	669	1570	699
PF3D7_0410700	8026	10143	7866	11537	5479	27243	13126	17326	1399	5006	4204	6783	2427	2313	4390	2459	6715	2303	13040
PF3D7_0410800	9507	13234	18872	20998	8952	40748	31917	49049	2241	6452	11829	22786	2972	8407	16457	5996	11869	6855	31852
PF3D7_0410900	1849	1283	698	2253	1892	4144	1773	2135	1320	1178	2272	1276	1055	1266	1098	2560	2778	1081	2436
PF3D7_0411000	2099	3287	255	987	1909	4969	574	774	3228	1487	1608	305	3438	430	532	12487	6370	562	1079
PF3D7_0411100	83	45	41	59	81	245	125	114	13	41	42	135	9	74	128	28	34	62	128
PF3D7_0411200	251	139	224	726	357	1452	483	662	132	242	844	613	73	508	848	376	637	576	848
PF3D7_0411300	1009	789	1536	4015	1319	7736	2418	4074	312	838	1294	5147	216	3065	7381	983	1628	1707	5035
PF3D7_0411400	307	238	105	452	313	906	217	232	160	144	270	288	107	601	848	268	376	603	455
PF3D7_0411500	2	5	0	1	3	4	4	2	1	1	0	2	0	2	2	6	4	4	1
PF3D7_0411600	3	2	0	4	4	3	1	0	2	0	8	1	1	5	4	5	2	3	7
PF3D7_0411700	13	6	0	4	12	4	2	1	22	3	3	0	6	1	1	37	6	3	2
PF3D7_0411800	331	525	1172	2370	366	3014	1344	3444	66	412	658	2574	134	926	2059	294	631	547	2792
PF3D7_0411900	2735	4212	8355	18164	3356	22168	10274	23217	801	4211	9210	15775	1088	8264	16462	3071	6603	4234	22518
PF3D7_0412000	1848	2608	4441	10098	2340	14256	6924	13260	525	1727	4855	8982	546	5297	6934	1724	3684	4130	12572
PF3D7_0412100	156	78	206	635	306	820	502	559	35	73	331	803	17	646	1083	42	107	484	692
PF3D7_0412200	100	54	44	129	113	398	101	132	27	41	49	118	47	95	149	75	108	91	160
PF3D7_0412300	111	99	309	365	148	650	417	723	15	71	110	390	18	165	361	82	149	142	466
PF3D7_0412400	16902	18412	235	857	14060	20045	544	576	5277	2815	750	48	7396	403	426	5539	4550	245	82
PF3D7_0412500	1	1	0	0	0	3	0	0	1	0	0	0	0	0	0	0	1	0	0
PF3D7_0412600	7	5	2	9	12	32	21	2	3	0	0	0	3	2	4	0	1	0	0
PF3D7_0412700	8039	5295	107	390	10522	9279	615	427	6315	3427	434	49	38301	1079	3132	4529	7454	275	87
PF3D7_0412800	0	0	0	0	0	0	0	0	0	0	0	0	0	0	0	0	0	0	0
PF3D7_0412900	35	34	4	2	36	24	5	0	116	80	0	0	110	6	5	268	316	37	5
PF3D7_0413000	0	0	0	0	0	0	0	0	0	0	0	0	0	0	0	0	0	0	0
PF3D7_0413100	31	38	0	0	16	42	0	0	25	34	3	0	66	2	1	41	76	1	0
PF3D7_0413200	0	1	1	0	1	0	0	2	0	0	1	0	0	1	0	1	3	1	0
PF3D7_0413300	1	1	0	0	2	3	2	1	35	8	3	1	24	5	12	13	16	21	1
PF3D7_0413400	54	67	9	24	53	230	45	11	160	116	20	10	718	11	30	150	442	11	43
PF3D7_0413500	6311	5295	13248	18883	8046	28586	28266	33784	895	4281	6994	26716	1307	7946	28685	1301	2836	5632	23583
PF3D7_0413600	4290	2414	4182	5698	5128	11109	10156	12114	921	1695	3193	7174	972	3019	5548	1618	2523	2433	7603
PF3D7_0413700	2565	1667	3399	8010	5262	12008	9762	9630	487	1926	4028	7688	377	7097	10259	661	1094	4639	8864
PF3D7_0413800	18	21	32	78	29	91	90	137	7	23	27	77	8	31	46	3	10	26	88
PF3D7_0413900	1516	2268	3083	5498	1967	9796	5401	10207	1083	2093	2874	5813	1354	3383	5104	1679	2277	2051	6871
PF3D7_0414000	2230	3208	6007	16760	3304	20533	9492	19196	843	3760	10703	17661	797	10062	21564	2715	5522	4438	19034
PF3D7_0414100	694	399	754	1233	609	2342	1265	2189	94	501	611	1381	95	1641	2323	409	430	1434	1195
PF3D7_0414200	215	280	498	1489	483	1334	1475	2126	28	85	355	1518	13	711	3094	112	132	709	2337
PF3D7_0414300	147	63	63	239	151	310	261	255	37	51	76	327	26	244	437	74	124	207	319
PF3D7_0414400	17	15	5	9	13	40	24	16	9	3	12	1	4	4	10	15	7	5	3
PF3D7_0414500	351	290	39	163	599	591	345	111	298	384	135	43	259	143	458	641	1302	281	45
PF3D7_0414600	775	669	798	963	814	1506	1922	2136	69	330	362	1095	94	368	702	185	202	378	1012
PF3D7_0414700	2413	2197	2944	5583	2023	6327	5954	7323	387	1319	2141	4940	484	2184	5212	622	1185	2257	4864
PF3D7_0414800	504	555	76	56	608	435	651	140	253	288	68	95	96	38	96	24	69	75	56
PF3D7_0414900	1714	1336	483	154	1300	1212	2562	1085	359	551	121	64	387	9	41	79	159	195	34
PF3D7_0415000	1610	1316	615	1969	1796	3597	2128	2371	828	891	1325	1204	1103	631	1455	1737	1891	1079	1948
PF3D7_0415100	470	447	149	455	463	876	350	503	229	299	124	673	381	312	832	551	774	321	550
PF3D7_0415200	489	507	1044	2910	617	3769	1492	3199	159	477	1245	1297	149	750	1020	198	577	536	2698
PF3D7_0415300	6864	6621	2144	6592	7654	16060	4293	5172	5739	4304	10645	6289	8066	5598	8843	8405	12445	3488	7459
PF3D7_0415400	1676	1195	1256	1830	1862	2460	3375	3321	625	785	973	2220	747	860	2472	1196	1756	940	2216
PF3D7_0415500	904	830	611	1057	1009	1890	1235	1917	628	732	1248	1609	706	1382	2255	1180	1312	1439	1586
PF3D7_0415600	106	15	20	69	113	143	98	49	17	13	90	90	5	109	189	16	17	96	75
PF3D7_0415700	550	456	339	1010	630	1170	1727	1340	122	316	326	456	85	372	249	48	156	448	730
PF3D7_0415800	1323	1139	487	278	794	933	1793	995	164	425	148	238	266	228	136	239	259	241	233
PF3D7_0415900	49597	16374	7768	25388	43574	51329	25311	22543	14722	10880	17385	26413	14739	27868	26853	21376	27297	22581	29030
PF3D7_0416000	1885	1993	2267	3407	2373	7992	4153	5145	999	1404	2144	2378	525	1770	2677	686	1607	1570	3601
PF3D7_0416100	1681	2931	3779	7532	2435	8531	6938	10231	672	2327	3397	6735	651	4434	8503	1986	2400	4729	9961
PF3D7_0416200	857	1517	657	1289	1234	2402	1323	1740	1102	741	1135	1337	1175	824	1862	1371	1818	906	2015
PF3D7_0416300	803	1546	1961	4857	925	4799	3513	6124	251	1136	1574	1926	326	988	1734	370	957	818	3420
PF3D7_0416400	7015	11016	20515	31767	8328	58912	28874	56518	2106	8229	14244	24981	3040	11390	15185	3587	8243	6432	41360
PF3D7_0416500	719	454	1281	1430	513	1829	2015	2896	132	565	614	1658	245	392	1112	685	1020	440	1816
PF3D7_0416600	127	88	112	311	122	593	369	271	32	78	137	369	15	228	363	76	136	170	289
PF3D7_0416700	107	69	68	172	147	318	199	210	16	43	54	174	16	114	188	25	58	78	255
PF3D7_0416800	17112	7824	8356	18725	19204	32890	23265	24893	5163	6768	11148	27068	4595	16650	23101	5838	8222	10776	22458
PF3D7_0416900	563	616	507	1726	671	2524	999	1500	473	549	998	828	432	931	735	1470	1145	788	1663
PF3D7_0417000	23	15	6	25	42	83	21	22	36	25	22	18	9	13	35	99	48	28	16
PF3D7_0417100	20	20	0	15	48	54	34	8	13	8	5	9	6	2	10	70	71	13	3
PF3D7_0417200	599	718	1464	3421	1145	4664	3227	5050	96	641	1995	2565	141	1846	3054	260	673	1937	5141
PF3D7_0417300	1960	1385	1381	3786	2030	5012	2113	3469	1361	1297	1791	3205	996	2743	2784	2436	2699	2510	3424
PF3D7_0417400	7788	13966	7504	32052	8836	34104	12587	23399	10896	9840	17638	6793	12205	6294	7394	34987	23292	11230	26925
PF3D7_0417500	968	545	1154	2288	1314	3522	3387	3579	154	539	1435	3554	93	2044	3555	370	499	1960	2837
PF3D7_0417600	219	498	416	827	259	1226	744	1160	94	277	195	464	88	64	236	651	1037	123	572
PF3D7_0417700	150	162	154	285	233	730	516	405	30	97	122	241	42	105	482	239	267	127	250
PF3D7_0417800	1571	1504	2996	7730	2231	9137	4644	10024	848	1639	6349	9493	468	4719	13224	1018	1702	3597	9155
PF3D7_0417900	113	113	54	288	148	625	158	104	148	109	184	23	63	83	88	271	372	61	86
PF3D7_0418000	519	882	887	1594	604	2932	1347	2605	402	912	893	766	292	268	798	1201	2682	401	1372
PF3D7_0418100	1083	1121	321	1543	1107	2519	783	1078	1185	705	1224	938	1313	882	1079	3290	2422	991	1664
PF3D7_0418200	4413	3662	2180	5861	5133	10974	4267	7058	3570	3187	7532	8541	3778	8966	17841	6686	7771	6338	7702
PF3D7_0418300	31133	40059	19362	49834	30091	70405	40415	49408	32180	23963	33348	34979	45871	17465	25602	51251	52525	15549	67356
PF3D7_0418400	147	51	36	119	132	109	110	94	42	29	95	125	16	128	112	84	94	109	100
PF3D7_0418500	1489	1429	1009	3208	2912	4205	4367	3704	475	731	2377	3009	315	2799	4500	1070	1365	3065	4398
PF3D7_0418600	3186	4382	1461	762	2451	4396	5580	2963	1047	1406	806	98	1992	52	117	416	1176	330	219
PF3D7_0418700	1042	1202	187	473	826	2060	635	617	1186	941	1693	637	1560	947	877	1874	2672	596	610
PF3D7_0418800	72	67	1	59	220	263	67	32	103	31	46	11	25	9	71	1567	188	69	6
PF3D7_0418900	88	90	149	400	151	410	345	434	42	133	274	543	23	402	421	310	455	271	431
PF3D7_0419000	96	104	137	308	162	472	300	410	72	157	134	650	44	164	495	271	473	192	434
PF3D7_0419100	177	69	101	311	254	607	324	377	37	92	142	429	15	524	534	69	111	253	340
PF3D7_0419200	497	325	427	576	483	1179	1103	1148	84	184	241	371	152	228	314	227	304	293	628
PF3D7_0419300	1174	1325	1741	4871	1794	7539	5009	6099	140	805	1133	4673	233	2151	3261	338	791	1381	4622
PF3D7_0419400	1076	3313	4467	8843	1433	10599	7151	14293	573	1896	3211	3073	753	976	2981	434	769	2101	8927
PF3D7_0419500	618	538	719	1058	662	1571	1109	1567	397	316	497	872	452	647	814	681	769	682	1243
PF3D7_0419600	4455	3584	2849	5899	4050	11775	5523	7158	4021	2921	4558	7347	5587	5852	7272	5360	7084	2547	10348
PF3D7_0419700	467	509	890	221	402	821	1966	2035	132	289	90	602	103	18	101	70	183	120	320
PF3D7_0419800	993	680	403	433	1028	1374	1197	1040	575	354	498	387	606	398	321	779	890	439	523
PF3D7_0419900	8582	13237	8155	29471	7852	30313	12784	24838	8226	6914	13098	11404	8318	5295	10128	26624	21111	7258	27125
PF3D7_0420000	5181	7479	3253	11366	5159	19941	5485	9342	8928	6780	10868	4891	8359	4073	4961	17934	16076	3303	12414
PF3D7_0420100	2832	2669	1005	3677	2762	7366	2218	2912	2580	1965	3545	2532	2740	2904	3645	4467	5238	2004	4062
PF3D7_0420200	179	150	52	182	140	464	207	140	50	96	97	93	80	122	122	134	115	204	145
PF3D7_0420300	16890	32126	4274	10081	16165	31358	28689	9045	10321	14504	13201	1804	13788	3907	5808	9035	10043	4592	7915
PF3D7_0420400	369	223	214	383	441	915	718	576	125	258	551	781	82	440	863	75	158	297	715
PF3D7_0420500	122	59	53	112	117	334	341	228	15	29	31	70	8	22	154	37	50	47	95
PF3D7_0420600	1386	1208	2765	3471	1166	5038	3671	7161	237	884	1267	3352	435	1091	2751	530	1129	730	3447
PF3D7_0420700	404	426	15	63	152	197	35	30	2104	1767	138	31	677	36	35	1860	876	74	16
PF3D7_0420800	0	0	0	0	0	0	0	0	0	0	0	0	0	0	0	0	0	0	0
PF3D7_0420900	31	52	2	8	42	47	1	1	59	47	20	0	171	4	2	101	177	5	2
PF3D7_0421000	0	0	0	0	0	0	0	0	0	0	0	0	0	0	0	0	0	0	0
PF3D7_0421100	74	72	2	10	175	226	12	7	141	113	7	0	472	1	11	217	352	1	2
PF3D7_0421200	2	2	0	1	8	3	0	4	2	2	0	0	17	0	0	7	43	0	0
PF3D7_0421300	238	371	79	131	633	1040	124	255	890	633	91	16	1357	76	89	1000	1174	103	136
PF3D7_0421400	0	0	1	0	0	0	0	0	1	0	0	0	0	0	0	0	0	0	0
PF3D7_0421500	4	3	0	1	15	4	7	8	0	0	6	1	0	29	19	3	2	18	0
PF3D7_0421600	4	4	0	2	4	5	4	6	0	2	0	0	1	4	5	4	3	3	1
PF3D7_0421700	97	166	14	19	67	79	91	22	25	23	13	5	11	1	2	194	198	5	4
PF3D7_0421800	11	7	0	5	22	7	9	1	6	2	3	0	2	1	1	62	27	4	2
PF3D7_0421900	6	18	1	1	26	24	8	3	2	6	3	0	2	1	1	182	34	4	1
PF3D7_0422000	262	233	69	464	400	1142	418	284	178	261	232	373	48	1069	566	654	577	323	311
PF3D7_0422100	920	822	1033	2807	1329	3284	2456	3207	750	731	1346	4112	404	3437	5113	1264	1264	2530	3772
PF3D7_0422200	2473	3609	1416	5016	3004	8147	3682	4247	2193	3165	7662	1996	2559	2612	2960	8167	7911	4150	4679
PF3D7_0422300	1352	617	217	676	1978	4309	738	803	3939	3457	1707	873	1767	2587	1398	11746	15935	1075	679
PF3D7_0422400	14587	7886	2941	10622	18716	18951	9650	8775	6231	4195	6753	11518	6251	17255	16203	8525	11722	10290	11311
PF3D7_0422500	4470	8728	4794	12940	5228	23949	7797	16025	4972	5573	14066	7286	8701	7743	10645	22133	13852	5113	15415
PF3D7_0422600	25	27	13	41	17	41	50	47	18	19	9	47	11	32	19	12	30	22	28
PF3D7_0422700	867	775	217	752	1266	1699	714	672	460	563	696	655	769	1197	1324	1442	1578	1026	1056
PF3D7_0422800	938	992	348	604	948	1390	1236	1050	168	349	291	489	97	304	983	195	235	481	626
PF3D7_0422900	407	427	102	306	363	298	470	322	104	116	141	119	80	133	136	305	160	249	154
PF3D7_0423000	1996	2188	3069	8733	2769	9008	8568	9365	506	1267	2802	8417	352	3684	5153	1751	2193	2444	7064
PF3D7_0423100	280	192	205	368	339	557	555	528	114	135	238	704	115	371	626	178	347	235	463
PF3D7_0423200	47	61	50	77	40	137	167	144	24	17	35	107	14	45	100	28	50	27	127
PF3D7_0423300	1331	1915	2506	760	1176	2650	3596	4681	414	642	381	1098	491	41	309	537	580	318	961
PF3D7_0423400	1043	625	1888	204	820	1091	3311	3770	143	226	263	851	210	3	152	73	224	166	478
PF3D7_0423500	1494	2950	2388	2473	2428	5020	11248	9197	704	1204	1229	1670	515	360	1735	585	1313	2006	3759
PF3D7_0423600	4161	5654	3017	8041	4508	13982	5940	8124	4130	3967	8663	4316	5022	4364	6017	8740	10290	3111	8313
PF3D7_0423700	1148	837	1691	1016	1013	2954	1930	3357	635	2136	659	1142	1036	1231	549	1773	3751	523	2343
PF3D7_0423800	1035	939	320	280	1046	789	1481	902	170	377	154	231	145	100	204	80	214	237	284
PF3D7_0423900	303	220	15	40	249	108	143	26	114	88	48	7	69	20	10	158	158	48	12
PF3D7_0424000	1289	291	114	561	1458	1327	552	413	952	239	2666	204	99	1101	1697	67	121	1465	450
PF3D7_0424100	1191	1411	335	155	943	1016	1885	669	453	962	202	72	549	30	63	90	262	191	51
PF3D7_0424200	2833	3112	480	314	1963	2182	2712	817	962	2331	389	39	2008	29	71	219	814	185	66
PF3D7_0424300	3472	3416	387	309	2273	3046	2310	867	1027	1674	499	20	2245	64	106	324	731	251	62
PF3D7_0424400	102	310	26	68	120	249	84	48	118	115	168	22	272	52	31	1452	1212	35	45
PF3D7_0424500	2375	2048	79	300	1885	2182	500	185	2620	1164	626	19	3449	139	294	4147	2869	389	163
PF3D7_0424600	8208	10115	352	1166	11608	5355	2475	965	17378	10644	5174	344	11085	2547	2774	9724	11675	3435	643
PF3D7_0424700	9219	13933	260	1278	9244	14073	1095	561	16559	8744	5911	85	17161	1068	1487	30916	22826	1533	575
PF3D7_0424800	43	47	1	5	32	84	3	1	56	34	6	1	174	1	2	721	612	8	1
PF3D7_0424900	89	167	1	20	212	486	45	27	470	395	114	8	2104	29	30	8533	8629	108	51
PF3D7_0425000	7	7	0	1	12	19	11	11	7	0	0	0	6	0	14	15	11	0	0
PF3D7_0425100	10	14	0	2	1	7	1	0	43	21	14	0	88	0	2	420	450	12	0
PF3D7_0425200	14	19	0	1	1	8	7	0	20	8	13	0	67	0	0	251	208	12	1
PF3D7_0425250	0	1	0	0	0	0	0	0	3	0	0	0	2	0	0	0	0	0	0
PF3D7_0425300	0	0	0	0	0	0	0	0	0	0	0	0	0	0	0	0	0	0	0
PF3D7_0425400	19	37	2	0	21	24	4	0	17	21	7	1	223	8	3	376	267	6	1
PF3D7_0425500	186	43	72	68	320	190	171	166	59	20	3074	37	20	523	438	31	23	1779	149
PF3D7_0425600	86	7	10	7	96	38	10	18	22	3	205	7	14	78	78	3	5	249	20
PF3D7_0425700	4	5	0	0	5	5	0	2	131	49	9	3	74	3	18	85	52	30	4
PF3D7_0425800	171	239	36	86	221	366	85	96	6003	4118	110	39	5131	47	125	23434	14582	756	129
PF3D7_0425900	153	41	62	58	200	245	274	202	37	54	43	93	22	43	118	3	20	113	76
PF3D7_0426000	379	307	210	325	363	894	380	578	127	121	92	40	289	105	319	754	792	69	70
PF3D7_0500100	321	451	402	440	367	980	405	1118	136	195	418	434	227	321	636	406	445	419	831
PF3D7_0500200	0	0	0	0	0	0	0	0	0	0	0	0	0	0	0	0	0	0	0
PF3D7_0500300	46	24	3	25	41	27	47	9	6	12	35	3	10	2	30	0	7	20	0
PF3D7_0500400	5	3	0	4	4	4	3	3	1	0	4	1	1	0	20	1	0	1	1
PF3D7_0500500	9	9	1	8	9	15	11	6	3	3	16	0	1	0	4	2	8	4	4
PF3D7_0500600	46	24	48	50	67	142	222	154	7	11	41	25	5	4	19	7	25	19	28
PF3D7_0500700	6	8	6	24	17	34	40	42	4	3	15	8	2	2	9	10	8	11	7
PF3D7_0500800	51905	27385	59627	176005	56409	264734	75210	193322	15176	21048	257090	123621	8063	90812	177509	13332	48221	46264	183050
PF3D7_0500900	590	441	656	361	560	1148	1896	1777	164	190	300	302	73	85	390	66	152	189	194
PF3D7_0501000	7452	3428	1048	4091	10491	8337	3327	3225	5023	2205	9541	2964	1818	10279	8863	4961	4702	9648	4101
PF3D7_0501100	10528	13099	1124	3514	9907	10635	4263	3199	11579	8311	2817	2311	11875	3159	2349	18811	16561	3388	2650
PF3D7_0501200	4262	1539	1584	7792	6370	9064	4181	5042	2212	1053	5927	5476	313	14986	11722	1381	1461	10499	6553
PF3D7_0501300	101966	44392	585	1937	76200	43587	1797	709	93606	35776	11711	637	81836	2854	1329	110802	146016	3611	1443
PF3D7_0501400	242029	316439	9829	19592	234181	278883	17441	16670	492276	215107	21138	8604	705093	4495	4175	462161	725293	4994	12706
PF3D7_0501500	3580	3456	6397	2060	2965	5013	16177	16046	589	1696	927	5401	588	74	1465	433	917	1569	3026
PF3D7_0501600	3380	4991	4423	1740	3534	4300	13569	12454	756	1307	993	1771	482	30	337	579	1155	1242	1743
PF3D7_0501700	148	116	39	75	103	577	205	100	17	19	26	6	17	1	19	36	61	17	42
PF3D7_0501800	1006	1117	2293	4958	1134	6168	3499	5711	264	846	2166	4144	252	2493	2725	515	1637	1228	6112
PF3D7_0501900	170	147	192	444	182	587	427	713	57	101	194	613	43	349	1083	156	227	304	627
PF3D7_0502000	1365	1861	1428	3683	1424	5549	2604	3977	952	1106	1828	3415	1354	3012	3707	2646	3015	1777	3904
PF3D7_0502100	333	293	318	946	459	1260	1099	878	52	129	196	698	42	601	674	133	210	450	832
PF3D7_0502200	1117	1282	1139	2930	1557	6596	2847	3848	459	582	1308	2852	253	2708	2587	778	1141	1798	3063
PF3D7_0502300	34	31	8	32	71	126	100	44	25	15	5	12	1	1	7	479	48	10	17
PF3D7_0502400	3305	4411	37	193	2382	4449	500	104	3421	2493	908	10	7375	239	81	7652	6728	327	28
PF3D7_0502500	92	65	19	123	87	246	46	63	222	105	84	52	99	58	82	160	155	71	61
PF3D7_0502600	672	673	782	2955	1128	4438	1514	2327	402	973	3404	1809	390	2221	4394	1136	1871	2681	2654
PF3D7_0502700	14	10	7	24	14	64	22	49	9	16	26	40	9	52	62	31	30	40	27
PF3D7_0502800	502	350	47	226	635	581	184	170	234	196	167	264	252	513	540	506	1158	442	241
PF3D7_0502900	330	140	202	544	559	785	692	599	65	84	271	972	40	647	808	200	208	390	538
PF3D7_0503000	5147	5028	6031	17352	11122	20119	18592	16833	1748	2591	7297	17852	1143	13252	32475	3446	3048	12684	20822
PF3D7_0503100	272	202	451	1202	377	1319	991	1418	43	178	411	1198	15	952	1494	60	136	665	1091
PF3D7_0503200	431	594	1057	2263	512	2642	1452	2956	134	353	868	1808	106	688	1043	536	860	476	2431
PF3D7_0503300	6560	5388	3463	9881	6241	17618	6218	8843	5173	4502	9026	8295	9950	7629	6933	10531	12637	3806	11139
PF3D7_0503400	2449	1514	1682	2296	2623	3976	5198	5244	400	649	1017	3593	428	1487	2779	247	756	1147	3363
PF3D7_0503500	658	559	586	508	536	1694	1264	1501	173	274	330	539	144	353	451	431	510	487	519
PF3D7_0503600	3135	3564	647	454	2401	3042	3623	1437	627	1730	356	308	928	249	251	398	709	607	193
PF3D7_0503800	1290	606	296	945	1366	1934	1082	1031	548	393	989	1550	472	1424	1899	776	1062	1198	1348
PF3D7_0503900	72	58	139	310	91	285	213	327	13	39	257	434	18	316	336	59	56	216	381
PF3D7_0504000	1043	975	2081	6201	1378	8834	2740	6473	274	841	2209	4720	214	3916	6211	314	802	3658	6882
PF3D7_0504100	2659	1874	1670	1397	3565	3358	5592	4581	258	599	1433	2358	236	1548	6271	680	499	2359	2185
PF3D7_0504200	947	561	955	1070	947	1853	2011	2230	95	276	568	1384	116	1174	1717	222	417	1006	1421
PF3D7_0504300	96	58	124	213	93	330	252	327	23	72	84	199	18	143	259	131	126	97	166
PF3D7_0504400	865	785	1621	4924	1198	5685	3260	5144	182	863	2836	5159	184	3297	4357	585	1161	2456	4669
PF3D7_0504500	149	112	92	160	288	470	490	247	70	47	44	148	11	24	207	1195	248	90	150
PF3D7_0504600	205	206	289	495	368	989	1102	919	77	222	279	484	54	287	414	205	360	308	677
PF3D7_0504700	161	234	203	656	205	1349	474	542	228	400	928	556	196	275	436	1106	2022	165	905
PF3D7_0504800	3202	6272	9229	33647	3936	28418	14056	28380	1252	4154	13352	10960	1374	3708	11269	2429	7835	5403	28945
PF3D7_0504900	480	661	883	2583	973	2647	2774	3472	230	558	1944	2534	160	1342	3731	832	828	2103	2873
PF3D7_0505000	1943	2604	565	2457	2194	6106	1894	1942	1738	1871	3153	581	3406	1453	899	8995	5037	1408	1836
PF3D7_0505100	3129	4254	6334	13200	3324	18532	7652	16680	1667	2968	6980	7780	2223	4741	7592	4284	5958	3731	14146
PF3D7_0505200	426	194	224	444	424	814	794	551	75	176	188	378	52	383	413	109	183	386	538
PF3D7_0505300	75	122	84	268	73	221	245	256	23	80	77	289	29	140	172	12	44	122	339
PF3D7_0505400	1478	2714	4271	7883	1616	11661	5821	11452	377	1883	2015	5569	511	1761	3827	869	1574	1111	7600
PF3D7_0505500	2472	1557	4228	8539	3338	11596	7520	11369	323	1361	3396	7330	330	3688	5696	866	1649	2857	9509
PF3D7_0505600	145	105	87	315	166	399	251	265	39	82	212	216	84	203	271	112	220	204	328
PF3D7_0505700	1763	2692	2690	5903	1885	9919	3535	7163	1251	2551	4472	4442	2683	2976	2479	2889	4281	1555	6768
PF3D7_0505800	2363	1304	1426	4454	3269	5879	5461	6587	857	1038	3077	6966	479	3883	8727	1077	1764	3272	5785
PF3D7_0505900	656	305	303	759	1003	1533	936	902	236	311	937	1743	162	1457	2014	637	701	894	961
PF3D7_0506000	377	265	111	396	477	775	473	328	287	163	213	417	189	529	453	343	381	310	349
PF3D7_0506100	1669	1173	355	1278	1801	2598	1282	1081	1006	839	1488	1660	945	1886	3059	1921	2510	1545	1276
PF3D7_0506200	597	458	107	325	613	927	395	267	295	306	356	246	398	280	360	621	1053	306	342
PF3D7_0506300	43	54	75	249	56	306	202	227	27	38	215	458	11	300	667	19	51	169	315
PF3D7_0506400	116	159	73	57	137	244	525	240	25	69	14	60	19	4	54	406	115	71	35
PF3D7_0506500	1271	2282	2151	5352	1383	7987	3186	5877	810	1837	4227	3929	819	2090	2820	3318	5801	1169	4920
PF3D7_0506600	26	38	39	72	51	214	38	107	9	26	48	47	10	25	50	27	49	39	55
PF3D7_0506700	397	343	454	882	510	1205	1054	1282	183	303	651	472	137	274	404	328	359	357	955
PF3D7_0506800	1229	1003	957	1443	976	3069	1466	2395	669	710	1506	1230	852	867	1098	1696	1526	727	1803
PF3D7_0506900	1529	1788	2740	2147	1759	4557	7431	7838	347	674	812	2319	288	257	1091	440	587	731	2724
PF3D7_0507000	72	37	43	93	79	263	128	155	27	17	56	108	20	78	192	26	39	85	169
PF3D7_0507100	29318	15807	7151	23180	33692	47043	20351	18676	15848	10232	20899	24369	12466	26814	20401	14423	24543	14192	30173
PF3D7_0507200	865	1035	851	1601	986	2661	1998	2448	372	501	814	306	290	189	457	207	297	418	1165
PF3D7_0507300	1439	2509	424	364	1016	1413	2710	840	602	1498	231	47	899	16	50	129	342	174	79
PF3D7_0507400	1226	531	150	118	961	492	752	455	149	209	89	167	185	79	120	35	114	148	132
PF3D7_0507500	4566	5626	1321	424	3516	2575	6946	2650	641	2144	415	157	1660	58	110	417	822	506	77
PF3D7_0507600	2956	1838	1293	2510	3254	5825	3910	3694	657	1252	3587	1499	1312	1492	1528	2527	2811	1769	2787
PF3D7_0507700	641	699	861	1798	807	3214	1306	2393	351	612	718	2073	334	1684	2075	597	788	922	2219
PF3D7_0507800	13956	14211	8207	14185	9306	38446	13583	25851	7621	9756	13306	12609	13072	7714	19472	13645	15090	8309	14613
PF3D7_0507900	147	122	54	179	135	328	229	170	50	66	128	158	45	145	173	127	206	142	136
PF3D7_0508000	1498	2181	4620	4927	1543	5553	8864	13142	255	1179	1130	6802	327	893	3768	432	528	1651	6519
PF3D7_0508100	5568	10030	16747	25465	5902	33442	25833	44175	1245	6011	7717	15279	1859	1391	7494	1480	3897	3940	24130
PF3D7_0508200	552	378	490	1512	661	1905	2030	1552	392	692	900	1814	140	1436	2339	902	1075	1296	1516
PF3D7_0508300	144	60	112	250	168	456	261	414	59	46	93	192	20	189	293	77	51	194	374
PF3D7_0508400	925	1039	1305	1472	1033	3460	2244	3453	1220	647	655	1461	261	341	1058	429	635	596	1341
PF3D7_0508500	775	1414	1601	1727	715	2943	2427	3889	378	676	757	1081	458	263	531	557	1000	512	1856
PF3D7_0508600	893	652	462	498	805	1170	1291	1052	246	276	452	331	572	208	284	583	736	259	569
PF3D7_0508700	4457	7959	6272	14796	5948	24533	9869	17661	4855	5696	17574	11666	6057	6196	10904	8864	15845	4040	15307
PF3D7_0508800	8529	5750	6039	11936	7034	22699	29287	17671	982	4147	5399	13287	1360	8971	10863	1401	3656	7151	11659
PF3D7_0508900	5799	14867	16141	21068	5172	34577	20924	43323	1982	5456	5955	12772	2841	1167	6227	2524	9034	2609	23062
PF3D7_0509000	993	1114	1928	4321	1794	5021	4663	6506	462	977	2649	6802	258	4392	6683	1277	1238	2921	4761
PF3D7_0509100	2254	4204	9641	20028	2823	20653	9908	28308	871	3589	7833	13479	910	4469	9113	829	3151	2284	19491
PF3D7_0509200	48	44	50	89	45	193	106	148	29	36	41	111	29	94	127	103	113	60	121
PF3D7_0509300	652	444	226	853	870	1485	838	667	552	432	660	778	409	930	1105	535	876	883	904
PF3D7_0509400	9841	10173	1608	5597	8631	17200	4931	4653	8508	7141	9988	3064	10427	6282	6508	34607	18937	4939	5756
PF3D7_0509500	28	46	49	140	39	131	79	123	16	17	52	82	7	41	155	27	23	38	155
PF3D7_0509600	1436	1178	1476	3772	2089	5833	3221	4967	973	1546	3904	5744	475	4604	6718	1491	1865	3995	4465
PF3D7_0509700	281	168	117	390	529	753	447	368	171	166	220	416	48	485	1121	1627	356	314	443
PF3D7_0509800	4452	6452	2850	6473	4050	15877	6296	7661	3125	3503	5808	1338	4361	1337	1069	6706	5833	1856	4380
PF3D7_0509900	639	538	876	2473	859	2792	2066	2551	182	479	815	3852	209	1954	2467	159	506	866	2584
PF3D7_0510000	120	158	318	411	119	855	292	713	56	133	198	339	63	125	407	120	149	95	421
PF3D7_0510100	3862	5072	6740	24593	4473	14104	13817	20404	1461	3745	11862	8883	1275	5777	9336	2312	7005	6867	22371
PF3D7_0510200	972	1235	934	2084	1121	3634	2136	2819	516	744	1239	2262	568	1395	1590	1243	1946	988	1974
PF3D7_0510300	143	66	16	95	191	255	83	33	128	106	91	10	43	65	82	938	648	104	46
PF3D7_0510400	99	168	31	136	105	1177	87	92	87	102	140	118	125	207	323	241	778	165	136
PF3D7_0510500	2340	3261	4096	10069	2450	10985	5656	10791	1803	2550	5359	9432	1317	5271	11875	2069	3859	3185	11615
PF3D7_0510600	1	0	0	0	0	2	1	0	2	0	0	0	1	0	4	0	0	2	0
PF3D7_0510700	5	13	4	13	23	22	8	3	8	5	0	2	0	2	2	100	29	7	8
PF3D7_0510800	223	137	27	100	265	475	162	74	105	94	220	11	41	12	85	177	193	34	32
PF3D7_0510900	60	77	26	72	120	96	140	56	45	41	137	26	29	26	64	41	69	59	42
PF3D7_0511000	6827	2865	3228	6127	7954	9233	7691	8899	2589	2959	2818	12381	1528	10792	15521	2981	4662	5550	9092
PF3D7_0511100	17	12	8	28	7	69	35	12	7	15	15	33	2	11	111	40	28	36	31
PF3D7_0511200	914	1355	3446	5492	1152	6840	5920	10248	248	860	1258	5514	232	3152	4306	510	708	2858	6519
PF3D7_0511300	267	207	377	1310	319	1597	631	1003	107	245	693	1178	88	1085	1739	397	545	758	1441
PF3D7_0511400	135	123	63	118	151	320	180	152	58	88	95	71	55	70	138	67	106	78	73
PF3D7_0511500	26481	42782	16289	56291	29311	71416	29762	51128	36778	28193	58074	13732	49508	10375	12900	118911	73407	15986	49378
PF3D7_0511600	113	130	145	87	108	305	244	375	73	39	57	116	65	10	48	50	72	33	75
PF3D7_0511700	177	137	113	116	197	353	293	301	73	51	48	177	36	125	133	74	97	105	117
PF3D7_0511800	2846	2295	3464	5154	3475	9839	6683	9617	1222	1602	2129	5558	1763	4233	5961	2786	2641	2941	7047
PF3D7_0511900	148	89	36	147	154	388	73	96	67	37	90	133	62	237	183	99	90	145	114
PF3D7_0512000	1456	493	735	2244	1771	2344	1961	1965	795	579	1490	2733	325	2328	4016	733	1104	1310	2437
PF3D7_0512100	43	25	77	119	42	178	133	206	41	18	71	198	8	124	251	16	50	81	205
PF3D7_0512200	991	436	293	1019	1356	1652	796	836	343	287	2288	678	204	1612	1687	750	872	1729	1124
PF3D7_0512300	42	42	19	50	32	111	38	59	26	24	19	65	15	46	93	29	81	42	103
PF3D7_0512400	112	58	5	23	81	176	28	12	99	30	30	1	39	14	14	57	88	9	6
PF3D7_0512450	85	31	28	175	84	208	116	68	43	24	71	83	14	156	150	33	60	99	88
PF3D7_0512500	453	293	225	946	518	1320	798	652	267	355	421	821	136	1151	1087	350	505	779	673
PF3D7_0512600	4347	2450	3548	5613	4920	10278	8945	10603	1265	2148	4518	7776	1292	5518	6371	3871	4072	3951	7245
PF3D7_0512700	492	140	46	317	692	598	298	189	234	138	210	249	162	639	628	251	313	391	275
PF3D7_0512800	876	398	442	1605	1018	3577	1107	1209	502	630	1643	1149	345	1936	2097	1106	1688	1481	1412
PF3D7_0512900	39	31	92	151	20	218	104	243	9	30	38	243	6	155	225	36	25	45	176
PF3D7_0513000	104	102	208	680	150	726	358	545	75	95	195	712	42	491	620	304	305	275	529
PF3D7_0513100	637	647	1043	926	819	1560	3061	3161	229	763	527	1094	358	506	379	358	326	758	1045
PF3D7_0513200	2970	4473	2802	7964	3055	12577	5316	8562	2827	2932	4151	4019	3245	3529	4309	6862	5965	3764	6496
PF3D7_0513300	3833	1135	1196	3404	6379	8692	3108	4137	552	625	4858	7517	465	9852	12454	1118	2319	4098	5257
PF3D7_0513400	316	177	133	546	468	1006	432	456	77	154	432	514	39	999	1427	296	340	988	532
PF3D7_0513500	33	10	7	34	28	40	28	12	13	6	20	15	7	37	42	29	28	37	30
PF3D7_0513600	3232	3194	6790	19187	5155	20805	12174	20671	1633	3789	15523	17493	1057	14380	24811	5847	10788	9895	22614
PF3D7_0513700	219	73	60	587	406	1070	448	156	104	144	153	44	55	418	395	1450	391	214	142
PF3D7_0513800	1564	817	1523	5505	2133	6564	4943	5339	204	974	1702	5691	182	6097	6257	600	1035	3567	5919
PF3D7_0513900	115	80	80	333	154	544	303	272	23	56	160	229	15	144	303	149	136	167	270
PF3D7_0514000	227	217	163	443	282	561	543	434	77	171	217	263	59	148	249	373	248	173	259
PF3D7_0514100	1300	2516	3234	6107	1907	8903	5925	9070	468	1614	3922	2833	672	1443	2568	1649	2721	1523	5649
PF3D7_0514200	1094	887	1481	2551	1215	3702	2688	3860	243	645	1431	2774	374	1369	2350	979	1325	1295	3377
PF3D7_0514300	556	692	1160	3403	766	4176	1683	3125	277	689	1467	3265	139	2447	2398	444	879	1015	3420
PF3D7_0514400	3	14	3	14	11	10	14	5	3	4	3	2	3	13	9	7	19	36	6
PF3D7_0514500	196	111	36	312	284	648	230	136	124	83	130	54	44	93	397	697	342	200	180
PF3D7_0514600	689	368	212	824	882	1239	922	531	279	235	552	948	184	1302	1540	718	798	931	808
PF3D7_0514700	58	37	10	95	64	161	65	33	23	29	92	18	20	17	84	92	83	21	17
PF3D7_0514800	486	568	473	946	487	2033	849	1540	167	457	680	538	370	272	412	489	836	423	936
PF3D7_0514900	725	497	413	787	764	1490	959	981	422	315	460	766	419	343	436	527	846	372	838
PF3D7_0515000	3893	3011	2664	4154	3818	9010	5197	6209	2274	2290	5436	4926	2917	3052	4774	3718	5639	2920	5575
PF3D7_0515100	533	356	387	1376	555	1987	1168	1377	207	318	484	904	85	438	833	200	416	496	1061
PF3D7_0515200	54	30	37	167	77	184	96	185	27	32	67	81	5	55	98	45	48	66	142
PF3D7_0515300	2834	2282	1781	4292	2658	6550	5647	4818	499	1298	2840	2146	670	1094	1533	1415	1746	1383	3875
PF3D7_0515400	1416	1877	1683	340	1030	1581	3438	3250	305	779	227	339	489	32	176	467	550	207	194
PF3D7_0515500	50	58	60	149	90	312	149	166	29	51	33	141	13	83	257	411	237	95	219
PF3D7_0515600	86	97	72	119	180	453	150	249	122	125	127	215	85	112	256	1714	783	146	166
PF3D7_0515700	9271	9260	13597	8982	9635	20245	32433	33230	1589	4636	2968	13901	2182	2055	6440	1870	3722	4257	13004
PF3D7_0515800	166	142	196	298	309	608	484	679	70	149	537	729	56	425	1775	151	191	466	794
PF3D7_0515900	172	125	136	255	133	528	308	465	19	63	118	212	19	144	183	26	45	120	244
PF3D7_0516000	533	371	251	1051	655	2017	868	768	327	349	1719	751	120	1853	2298	426	541	1507	1132
PF3D7_0516100	530	371	231	1152	632	2429	730	894	302	451	571	589	203	944	1014	542	900	685	1112
PF3D7_0516200	1103	616	252	780	1390	1909	1025	910	604	387	892	1425	348	1245	1497	1011	1183	1048	1641
PF3D7_0516300	2165	541	85	555	1667	2012	516	296	1251	460	516	293	372	1170	769	653	869	1054	392
PF3D7_0516400	276	269	390	525	365	904	898	1059	88	183	581	842	74	388	516	313	253	367	731
PF3D7_0516500	623	518	230	315	781	1277	784	577	115	216	150	156	119	130	253	1038	482	176	178
PF3D7_0516600	1057	1702	1129	4924	1297	5801	2558	3469	1007	1415	2496	1532	970	1443	1999	896	1576	1266	4114
PF3D7_0516700	3383	3971	2889	4106	2857	7579	6980	8013	1508	2167	3038	1956	2501	1518	1829	6029	4638	2249	4428
PF3D7_0516800	1633	3858	6139	19409	1709	13702	8846	16789	833	3035	4991	8194	836	2086	5516	3116	7127	2216	17502
PF3D7_0516900	13519	5799	3666	9691	16267	19188	10978	10080	5855	5117	13282	11025	6308	12825	16705	8189	10664	10265	11922
PF3D7_0517000	18118	7445	3882	13469	19775	21609	11947	12269	7997	5953	10215	23814	5802	20419	30228	10475	17574	13863	14199
PF3D7_0517100	1365	813	360	1483	1619	2506	1129	1117	1515	621	964	1480	1783	1761	2217	566	867	1231	1315
PF3D7_0517200	1307	1423	113	729	1267	2495	775	309	3130	1236	572	87	5629	156	264	654	1114	358	186
PF3D7_0517300	9889	8866	3421	8502	12146	18470	8086	9452	10027	6417	7295	10877	12524	9786	11166	21336	16953	5674	14179
PF3D7_0517400	1738	1775	2954	8471	2078	12148	4520	10981	1269	2049	6834	6889	1372	5660	6241	1799	2793	3064	12332
PF3D7_0517500	213	143	37	74	240	406	169	102	225	86	137	31	114	18	39	668	409	42	27
PF3D7_0517600	177	105	57	36	224	208	182	120	118	69	48	18	80	20	15	217	174	41	21
PF3D7_0517700	891	713	311	798	830	2449	620	983	823	596	724	1299	604	1503	1501	1091	1386	733	1259
PF3D7_0517800	26	14	3	17	30	52	24	9	24	13	16	5	2	3	19	32	9	5	2
PF3D7_0517900	556	724	1275	1144	673	2153	2874	3764	123	295	462	1079	138	175	689	258	417	399	1231
PF3D7_0518000	975	851	741	834	1021	1803	2059	1943	472	498	1485	1071	581	865	720	1888	1656	834	923
PF3D7_0518100	687	467	617	1737	860	3532	1168	1758	476	611	1098	1236	257	1772	1361	415	581	1280	1748
PF3D7_0518200	749	608	2346	2241	1123	2938	4845	6654	118	376	619	5516	80	835	2591	273	339	529	3147
PF3D7_0518300	1433	871	1761	2489	2016	3763	4204	5301	352	761	2303	4333	247	2231	3261	560	957	1783	4137
PF3D7_0518400	90	51	35	70	117	376	145	86	32	56	58	54	19	31	101	33	71	67	60
PF3D7_0518500	2357	3743	2714	6540	2993	11477	4257	8818	2232	2906	6651	6495	2817	3850	4799	6360	7432	2421	9250
PF3D7_0518600	957	1374	2378	4722	1272	6669	3841	6653	621	1086	2505	4031	344	1440	3453	1758	2452	1289	5102
PF3D7_0518700	365	677	208	504	346	1295	468	653	466	595	399	380	382	389	390	3191	2997	270	896
PF3D7_0518800	34	28	6	17	351	161	36	5	105	31	16	3	21	1	13	3284	463	61	9
PF3D7_0518900	133	199	75	29	185	145	215	140	33	66	33	16	23	9	30	45	32	53	10
PF3D7_0519000	296	154	128	386	343	618	492	459	70	154	457	529	57	736	1130	202	344	736	347
PF3D7_0519100	1350	865	1622	4026	1543	4795	4969	5340	225	862	1678	6784	170	2341	7412	397	698	1639	4537
PF3D7_0519200	2580	2014	1684	2781	3143	5124	5616	4822	865	1342	1963	4544	585	2716	4386	1398	1880	2809	4470
PF3D7_0519300	1365	591	837	2829	1773	4253	2425	2611	261	752	1408	3305	175	2159	3849	654	1046	1733	2836
PF3D7_0519400	7971	3682	1821	4801	9775	10069	6106	5486	3726	2729	2992	9133	3008	5989	11977	3187	5743	4342	7269
PF3D7_0519500	2687	2395	2050	9096	3540	12450	4029	6326	2358	3032	9014	3190	1236	3226	2851	2887	4887	3568	7500
PF3D7_0519600	373	452	378	1005	386	1371	528	1040	359	325	762	1394	341	929	1507	550	635	475	1456
PF3D7_0519700	2576	2441	663	1437	2399	3655	1638	1899	1896	1347	839	1281	2352	1026	1132	2496	2821	1003	1628
PF3D7_0519800	15061	13872	5338	16702	13271	33541	10489	14880	11026	10539	16651	8871	21330	6988	7972	34211	31552	5986	16079
PF3D7_0519900	422	233	194	721	490	1052	596	579	171	252	255	530	84	572	671	146	255	401	594
PF3D7_0520000	4731	3698	1235	4262	7056	9943	4919	4727	2510	1940	4258	6262	2580	5822	7737	3388	5208	4066	6723
PF3D7_0520100	861	768	410	1443	758	1722	914	1331	564	641	1050	1780	601	1934	3499	2303	1959	1952	1613
PF3D7_0520200	1179	928	1632	3351	1780	4001	2966	4594	510	936	3623	4953	731	4629	7650	1426	1737	3833	4364
PF3D7_0520300	5060	1964	1460	5943	5522	7731	4703	5337	2038	2502	9775	8224	2672	6371	22525	4239	4177	6796	5977
PF3D7_0520400	97	102	215	437	131	565	378	629	36	76	180	596	13	370	393	58	96	220	535
PF3D7_0520500	179	46	122	112	146	329	325	375	39	57	64	202	50	156	266	25	53	133	168
PF3D7_0520600	2344	2140	351	1450	3564	3780	1221	1172	3615	1684	6758	1906	1647	6885	5156	3823	4244	4226	1687
PF3D7_0520700	357	474	153	584	394	1060	364	600	281	305	477	376	339	505	395	829	776	413	599
PF3D7_0520800	1154	1421	2140	5045	1409	6254	4059	6724	504	1408	2824	4156	540	3191	6213	1141	1849	2394	5834
PF3D7_0520900	7807	3896	8088	13743	10737	24589	17858	22441	2152	2251	6043	27307	1932	18735	26958	3130	4252	6980	21670
PF3D7_0521000	881	829	469	1468	944	3360	807	1286	987	989	2616	2014	1053	1448	1952	1592	2521	760	1607
PF3D7_0521100	55	22	23	82	57	265	51	55	11	14	24	53	9	55	316	25	62	47	90
PF3D7_0521200	28	34	37	103	29	121	70	138	28	34	42	104	42	93	155	82	92	102	115
PF3D7_0521300	667	1098	430	1825	779	2795	1196	1380	845	690	1023	725	1171	761	505	2459	2328	957	1339
PF3D7_0521400	130	129	188	595	180	893	335	570	38	108	285	789	20	670	723	66	125	420	726
PF3D7_0521500	385	257	407	1299	532	1761	909	1351	168	354	984	1773	90	1264	2231	311	581	1032	1174
PF3D7_0521600	23	20	7	11	28	37	8	9	24	15	14	22	32	17	39	55	101	30	14
PF3D7_0521700	198	294	65	317	275	826	286	295	89	116	256	248	223	242	336	544	446	313	346
PF3D7_0521800	203	254	396	841	225	1364	716	1282	69	318	504	990	91	403	876	180	313	447	915
PF3D7_0521900	284	400	284	838	410	1208	548	714	467	488	978	649	276	422	2301	1609	2350	475	1247
PF3D7_0522000	97	62	34	85	132	124	113	77	35	27	58	87	9	114	141	76	111	50	123
PF3D7_0522100	1215	1713	1493	1418	1087	3542	3236	3381	377	751	606	1081	382	296	596	769	1643	418	1172
PF3D7_0522200	266	215	88	239	323	467	407	301	132	123	173	364	58	247	250	335	307	218	298
PF3D7_0522300	1108	970	141	559	1509	1819	616	436	881	543	1487	491	855	1446	1140	1882	2215	1010	626
PF3D7_0522400	4119	13784	7932	16746	5299	18690	11709	24934	2504	5683	9371	3828	2580	760	3013	3632	12622	3151	13415
PF3D7_0522500	134	133	243	443	217	719	484	715	24	102	261	543	33	296	356	70	119	236	471
PF3D7_0522600	1389	2170	2105	1964	1523	4025	4509	6458	366	1237	793	1547	415	196	659	407	867	920	1834
PF3D7_0522700	102	63	149	476	212	356	369	513	31	157	413	779	43	563	1771	92	96	642	600
PF3D7_0522800	357	331	97	379	419	709	350	296	315	196	430	536	260	559	711	574	860	416	471
PF3D7_0522900	256	388	148	243	246	795	341	388	388	285	184	92	372	51	122	2219	1361	70	108
PF3D7_0523000	8667	13388	1865	7555	10408	17747	5967	6338	14239	9411	8289	3864	13445	8477	6549	27061	16489	11041	6583
PF3D7_0523100	1401	1017	1711	3407	1795	5279	3366	4932	758	972	3644	5423	442	4393	5196	1268	1657	3952	3950
PF3D7_0523200	366	284	276	1137	372	1474	422	865	187	212	341	922	190	1396	1673	378	461	727	887
PF3D7_0523300	152	111	193	318	219	461	529	513	80	87	370	520	38	279	544	151	153	232	402
PF3D7_0523400	6620	4021	2592	5751	5536	11518	7395	8859	960	2629	5137	4468	1575	3996	5231	3589	3147	3971	6020
PF3D7_0523500	75	23	27	109	112	178	146	118	10	32	60	153	3	157	349	49	74	118	75
PF3D7_0523600	588	323	645	1812	940	2131	1988	2093	55	283	767	1651	50	1458	1748	198	379	1222	1565
PF3D7_0523700	129	94	63	239	108	335	155	180	54	64	181	145	47	151	217	165	157	220	269
PF3D7_0523800	657	576	282	893	655	1585	750	834	302	312	405	450	665	213	594	1395	1107	412	883
PF3D7_0523900	231	219	183	391	264	523	578	647	119	142	128	267	135	174	138	362	199	198	375
PF3D7_0524000	26794	28856	10449	30548	24776	59269	22224	33585	23107	20511	16865	28749	29212	34142	26970	56110	45128	21764	35819
PF3D7_0524100	983	2147	625	2516	1073	4795	1457	2004	1414	1650	1993	2096	1976	2329	2252	4060	4727	1139	2404
PF3D7_0524200	154	156	145	78	136	315	340	435	25	108	44	113	20	15	53	41	85	53	49
PF3D7_0524300	753	649	637	1364	977	2041	1394	1692	452	491	997	1789	412	1125	1614	538	1055	732	1749
PF3D7_0524400	824	470	121	360	742	840	390	319	395	279	176	345	441	468	423	890	771	414	441
PF3D7_0524500	440	276	139	616	524	700	497	431	181	205	224	546	169	631	429	369	451	412	507
PF3D7_0524600	1405	1246	3192	8519	2323	6108	7095	8419	403	1150	2467	9629	253	3282	9386	769	1232	2934	8596
PF3D7_0524700	79	46	21	121	134	236	73	114	60	43	134	111	18	168	228	57	64	101	126
PF3D7_0524800	2677	1392	826	815	2644	2279	2975	2004	626	598	727	506	461	1265	1061	1542	1643	1336	451
PF3D7_0524900	1496	1287	272	1190	1461	2611	874	713	1630	794	1904	864	1417	1617	2105	2951	2664	1397	1362
PF3D7_0525000	265	192	219	830	373	721	545	620	136	172	2152	203	45	232	622	209	316	536	787
PF3D7_0525100	10926	10078	4063	11538	15265	23412	14005	12599	5683	4798	10223	11261	6170	12516	21468	9998	12305	9784	16963
PF3D7_0525200	2742	3821	5876	13548	3036	17758	8037	17096	2456	3236	6798	8477	1945	3190	6900	1843	3646	3067	12507
PF3D7_0525300	97	102	39	76	75	143	195	113	50	63	34	40	30	24	42	33	51	44	51
PF3D7_0525400	93	125	156	333	127	448	367	544	26	104	105	217	37	93	219	30	66	116	352
PF3D7_0525500	945	1694	250	1234	1035	2641	898	743	1219	862	809	502	1329	804	739	2342	1892	672	861
PF3D7_0525600	1221	778	1026	2361	1407	3463	2429	2857	219	883	4203	3587	239	3229	5010	498	852	2361	1904
PF3D7_0525700	1210	800	204	239	1025	672	1695	490	209	252	120	317	100	162	129	50	129	240	253
PF3D7_0525800	110270	56206	25855	4855	80758	42148	119581	48543	16469	22195	6026	3305	20240	274	939	3488	10338	6069	1141
PF3D7_0525900	136	323	7	98	185	268	238	48	148	145	45	1	89	1	8	1201	569	44	5
PF3D7_0526000	278	162	253	925	325	1025	412	603	103	187	418	660	66	797	735	237	441	690	837
PF3D7_0526100	24	14	31	78	23	115	74	47	5	17	39	82	1	98	161	29	19	57	50
PF3D7_0526200	711	838	1514	2102	851	2735	2972	3869	184	549	704	3298	176	2184	2143	268	454	1439	2441
PF3D7_0526300	853	412	259	530	841	1742	672	700	319	330	292	574	373	516	598	668	772	353	463
PF3D7_0526400	194	152	159	324	214	508	323	436	56	112	106	288	24	228	384	92	100	161	377
PF3D7_0526500	1841	2879	969	2653	2170	6783	2274	3131	1861	2162	3158	1104	3388	1174	1162	6140	5406	1215	2482
PF3D7_0526600	1485	3603	1916	4768	1835	6881	4694	6051	528	2714	1676	2476	790	1235	1523	1403	5857	1048	3471
PF3D7_0526700	975	928	1843	4501	1034	4607	2664	4879	492	816	1477	3705	436	2115	3428	582	1100	1554	4631
PF3D7_0526800	7102	4763	3006	6797	7723	15333	6045	7332	5223	3829	7973	9215	5963	10840	10414	6652	10235	4773	7529
PF3D7_0526900	1738	1463	635	1831	2107	3235	1765	2142	1277	960	897	2205	1135	2347	2269	1541	1802	2010	1965
PF3D7_0527000	12197	11583	24986	55004	14720	69941	49555	69084	2411	9124	26329	48502	2862	22479	34078	5426	11118	14723	60494
PF3D7_0527100	13534	10992	11802	21224	23412	36601	36341	36920	6010	7008	13144	43513	4882	25219	68266	9882	14043	21828	31351
PF3D7_0527200	7799	4627	6349	10742	7667	19914	13749	15582	2094	3551	5135	10874	2754	6397	9423	2397	5360	5537	12484
PF3D7_0527300	1225	810	481	2578	1567	3695	2313	1483	537	544	725	1894	340	2296	2300	690	1037	2206	1650
PF3D7_0527400	249	154	44	174	204	281	165	133	148	82	96	54	162	69	51	307	335	106	121
PF3D7_0527500	18602	7314	3706	10158	21884	29552	12094	10322	8573	7047	18185	9395	12178	18742	17043	13618	17303	10984	16304
PF3D7_0527600	1973	1998	1527	5400	2021	5992	5488	4200	976	1873	2265	4371	633	4213	2180	2272	1944	2779	3936
PF3D7_0527700	1	24	3	11	7	15	48	8	6	2	5	9	1	12	0	19	4	25	6
PF3D7_0527800	2	1	0	1	4	6	2	2	2	0	6	0	1	9	2	2	0	10	0
PF3D7_0527900	829	1019	383	1144	1099	2666	1016	1381	1024	685	1073	1453	804	1439	1616	1378	2128	655	1681
PF3D7_0528000	3949	1944	2315	10127	5958	11065	7193	7761	1124	1773	3881	10460	944	6486	14866	1924	2619	4863	10981
PF3D7_0528100	5689	5584	5115	7108	5648	16168	12030	15558	2683	4209	5224	6366	3613	5321	4926	8203	6945	4703	7202
PF3D7_0528200	12427	6874	2483	6431	13338	18448	8357	7229	6185	4376	8217	7609	9240	11069	19357	9469	10603	8112	9388
PF3D7_0528300	937	641	670	187	656	445	2388	1369	109	384	134	264	243	6	50	129	301	194	154
PF3D7_0528400	1016	1260	1173	843	918	2128	4027	3175	293	742	393	921	299	70	380	354	592	432	918
PF3D7_0528500	301	180	232	530	319	840	735	822	77	149	181	558	63	313	598	175	196	211	497
PF3D7_0528600	145	81	102	198	164	277	211	232	73	59	222	199	69	161	233	159	160	125	178
PF3D7_0528700	442	249	113	404	470	686	443	357	242	233	589	311	299	413	416	553	575	427	428
PF3D7_0528800	770	829	142	460	807	1461	408	342	594	418	422	466	773	755	1267	1352	1414	721	566
PF3D7_0528900	27	19	2	23	49	41	23	10	24	11	12	4	23	6	8	120	66	16	12
PF3D7_0529000	1716	2138	1040	2691	2179	3409	3601	3077	1200	1342	1378	2191	1487	2203	3533	2651	2086	2606	2838
PF3D7_0529100	477	344	359	1354	770	1475	1400	1214	112	305	653	1142	72	1066	1058	287	463	1235	1396
PF3D7_0529200	322	192	84	709	428	1511	560	312	73	129	170	129	38	369	652	149	196	383	413
PF3D7_0529300	105	84	110	312	154	499	364	462	23	75	148	209	13	183	106	50	60	154	200
PF3D7_0529400	11011	15579	23980	36767	11509	66931	43107	68778	2313	8737	13929	26918	3148	10490	20654	4774	11595	10914	40389
PF3D7_0529500	562	338	153	493	664	1032	584	602	201	213	519	475	275	609	744	743	629	836	693
PF3D7_0529600	0	2	0	0	1	1	3	3	0	0	0	2	0	0	0	0	2	0	1
PF3D7_0529700	328	160	100	441	339	1436	360	315	48	150	291	252	59	527	490	179	320	407	384
PF3D7_0529800	2759	3743	6493	12041	3257	20729	8705	17625	986	5065	8941	9956	1104	2837	8017	2164	5164	2680	16028
PF3D7_0529900	9109	8680	3978	8366	10407	15948	14390	13121	5154	5910	4277	6568	4915	4933	5874	14023	10849	6477	8045
PF3D7_0530000	3858	1886	2779	5682	4365	10090	6147	6506	1139	2225	2129	9094	1704	5189	10121	2620	4068	2440	6321
PF3D7_0530100	1234	980	386	1014	1139	1500	1464	1217	475	402	957	1193	465	753	839	917	997	743	1093
PF3D7_0530200	254	188	383	635	386	1228	780	1029	36	231	301	599	64	310	375	93	198	337	966
PF3D7_0530300	1030	2185	2951	5166	1071	6438	5725	9389	475	1762	1669	2023	669	792	1330	819	1448	1037	4178
PF3D7_0530400	149	104	150	381	190	825	281	372	47	92	167	214	44	383	485	232	335	499	399
PF3D7_0530500	38	21	6	44	33	133	43	43	17	23	22	12	14	20	36	56	53	25	29
PF3D7_0530600	1711	2278	1069	3936	2281	6666	2122	3254	2102	1938	5740	4338	2428	3463	11937	4451	4980	3473	4705
PF3D7_0530700	627	696	267	828	588	2229	489	970	475	622	1076	927	652	1138	1527	1619	1587	676	1011
PF3D7_0530750	74	119	52	204	91	392	91	186	48	76	201	167	29	193	200	156	196	142	181
PF3D7_0530800	106	116	84	154	176	403	242	266	74	136	109	226	36	110	227	550	278	146	139
PF3D7_0530900	1984	3312	4455	4855	2030	11088	6312	12143	441	1424	1566	2101	514	134	1073	975	2364	560	3881
PF3D7_0531000	338	311	380	599	248	999	971	1131	88	181	322	361	109	199	418	402	411	256	550
PF3D7_0531100	792	1524	3111	3316	763	6279	3470	8222	182	901	792	2583	338	146	1352	666	1125	436	3422
PF3D7_0531200	100	64	68	176	174	297	229	169	15	56	122	150	19	181	254	64	134	206	156
PF3D7_0531300	513	511	815	904	689	1905	2119	2143	86	380	735	1586	59	716	3080	443	606	903	1249
PF3D7_0531400	847	1391	441	1402	896	3798	789	1319	594	770	1391	1016	1178	917	1235	2065	2480	856	1361
PF3D7_0531500	37	15	0	9	26	27	14	9	7	5	25	3	3	11	14	21	10	16	14
PF3D7_0531600	4375	6321	4328	3253	12466	8221	19946	4231	957	1871	2252	1465	1330	954	6248	5076	8747	5141	5024
PF3D7_0531700	6	3	0	0	15	7	8	1	3	0	1	0	0	4	2	8	0	1	1
PF3D7_0531800	0	0	0	0	1	1	0	0	1	0	2	1	0	0	0	2	0	1	0
PF3D7_0531900	7	1	4	2	20	1	16	1	1	3	4	2	0	1	7	19	6	6	3
PF3D7_0532000	42584	63817	35447	38163	95542	86773	140685	34014	21475	19830	12865	12588	17765	6485	32565	26475	53426	12349	33389
PF3D7_0532100	268580	71001	46118	125982	285529	227514	123427	141211	74383	46204	118963	136894	67095	131671	303144	84045	104720	179012	123857
PF3D7_0532200	261	111	93	314	265	438	298	260	146	103	248	129	61	111	265	162	154	116	219
PF3D7_0532300	18365	14750	1034	4318	15539	11007	2918	2918	15709	8759	8218	2519	9826	7461	10047	36705	33305	8330	4856
PF3D7_0532400	5023	4296	2734	8986	5747	9878	3753	7799	7501	4069	10010	7943	2430	11656	12821	9146	7106	5485	12540
PF3D7_0532500	90	18	28	110	133	160	174	80	43	13	396	80	5	93	238	13	37	133	183
PF3D7_0532600	92	15	20	156	86	51	96	67	173	48	7746	258	7	564	2779	66	81	1684	758
PF3D7_0532700	9	16	8	13	8	16	39	12	9	9	94	16	18	43	153	8	16	16	25
PF3D7_0532800	1	0	2	9	6	0	4	3	4	0	6	8	21	49	84	9	19	33	9
PF3D7_0532900	27	16	6	41	29	34	54	22	72	23	164	15	70	126	586	39	38	127	42
PF3D7_0533000	12	8	6	17	8	6	11	11	9	3	51	30	5	102	292	10	15	55	41
PF3D7_0533100	247	375	222	523	308	1007	590	608	162	420	1079	188	351	194	580	382	1042	641	1200
PF3D7_0600100	1	0	0	0	0	0	0	0	16	4	0	0	11	0	0	77	94	2	0
PF3D7_0600200	264	311	35	81	252	677	95	154	4673	4344	193	19	12796	147	340	47519	37117	902	270
PF3D7_0600300	108	33	20	77	290	396	203	101	15	4	508	6	5	16	131	6	20	9	11
PF3D7_0600400	4	8	0	8	9	22	1	1	240	213	107	0	442	3	7	780	443	12	1
PF3D7_0600500	84	16	33	78	104	253	97	72	23	8	23	8	7	15	57	7	24	26	16
PF3D7_0600600	1	9	1	2	3	12	2	1	2	0	16	0	0	2	2	2	0	1	3
PF3D7_0600700	2	3	5	6	9	9	15	5	5	0	18	3	0	0	4	4	6	4	5
PF3D7_0600800	5	7	0	2	3	3	0	1	3	1	14	0	1	5	14	4	4	89	3
PF3D7_0600900	4	4	3	4	2	6	1	2	5	6	28	0	12	1	5	10	16	2	5
PF3D7_0601000	0	0	0	0	0	0	0	0	0	0	0	0	0	0	0	0	3	1	0
PF3D7_0601100	0	0	0	0	0	0	0	0	0	0	10	0	2	1	6	5	11	3	2
PF3D7_0601200	7	1	6	0	8	5	0	4	0	1	415	5	0	60	60	1	3	202	16
PF3D7_0601300	0	0	0	0	0	0	0	1	0	0	0	0	0	0	0	0	0	0	0
PF3D7_0601400	2	0	0	3	0	3	0	1	4	0	2	0	2	1	0	5	10	3	0
PF3D7_0601500	6	18	2	10	15	41	10	6	32	20	35	2	7	117	4	83	81	6	15
PF3D7_0601600	16	8	5	14	22	37	14	15	7	8	19	8	2	24	16	82	71	13	13
PF3D7_0601700	106	166	15	104	84	203	147	69	82	111	125	76	28	838	120	362	457	85	87
PF3D7_0601800	26	18	2	21	29	53	39	10	6	4	67	10	1	19	19	5	23	14	11
PF3D7_0601900	1688	830	148	456	1954	1349	397	381	971	530	1874	222	510	492	1149	1487	1834	688	694
PF3D7_0602000	194	246	277	1150	248	897	600	913	220	344	1260	428	214	350	695	1188	1858	383	1171
PF3D7_0602100	1710	3118	331	1405	2015	4584	866	915	2221	1491	3357	980	2399	2362	2070	7629	7678	1402	1424
PF3D7_0602200	201	121	51	161	275	492	139	209	181	98	448	265	54	438	380	241	332	293	234
PF3D7_0602300	8	6	10	30	18	43	15	24	2	9	6	30	7	22	68	10	7	12	21
PF3D7_0602400	1244	791	1507	3793	1579	5905	2592	4222	398	875	3650	2748	302	2565	3682	525	1113	2181	4703
PF3D7_0602500	60	25	39	92	100	260	50	66	21	23	80	109	14	185	228	39	30	116	150
PF3D7_0602600	1063	1409	674	1847	1044	3993	1117	2068	974	915	704	1885	1153	1840	1795	3283	2710	1323	2065
PF3D7_0602700	75	55	19	26	55	103	64	38	37	25	25	32	49	18	41	136	103	22	36
PF3D7_0602800	114	179	28	94	65	270	65	99	102	74	58	40	208	87	84	373	302	89	93
PF3D7_0602900	482	705	992	1044	439	1242	1391	2336	237	427	419	1305	382	609	659	928	1028	454	1078
PF3D7_0603000	1788	1413	1122	2121	1752	3610	2749	2648	790	591	1041	1652	983	1046	1230	1797	2389	979	2241
PF3D7_0603100	695	729	1199	4597	1052	5368	2504	4164	250	762	1395	3019	185	1330	2911	1191	1505	1275	4027
PF3D7_0603200	939	342	589	1834	1687	3627	2617	1893	109	552	1582	2992	113	2503	3685	207	465	1506	1797
PF3D7_0603300	217	169	83	299	351	702	289	273	85	111	208	431	61	682	538	117	211	504	424
PF3D7_0603400	1419	1776	1064	3552	1575	4409	2701	3011	1290	1445	3368	1396	1585	1266	995	3311	3573	1054	2962
PF3D7_0603500	541	477	1022	2395	794	2546	2852	2949	120	430	1128	1962	60	1182	1672	259	566	1254	2473
PF3D7_0603600	181	298	198	515	221	1023	456	642	335	807	441	705	301	742	735	2554	2439	312	743
PF3D7_0603700	152	71	144	363	213	596	325	388	31	93	167	560	14	456	496	84	118	302	369
PF3D7_0603800	1602	2581	3727	5630	2080	9190	6730	10219	406	1434	2207	4547	460	2075	4784	851	1857	2578	6416
PF3D7_0603900	297	282	366	586	363	1057	545	838	181	516	370	449	222	65	500	929	1595	169	447
PF3D7_0604000	216	238	156	859	381	1376	639	619	123	303	909	223	91	351	451	540	910	376	600
PF3D7_0604100	8563	15566	21677	27907	8849	42173	32942	54007	2674	6068	12453	8065	3191	624	8593	2440	9815	5550	26035
PF3D7_0604200	370	197	204	765	620	1224	842	546	36	172	562	593	37	765	814	136	311	905	603
PF3D7_0604300	1479	1466	1247	4357	1572	4671	3661	4073	381	1106	2489	2654	746	2314	2240	1655	2349	3078	4266
PF3D7_0604400	14	7	1	28	28	24	12	18	9	6	11	5	2	9	12	128	23	13	18
PF3D7_0604500	21613	35952	14559	41898	22633	77877	22595	44477	39078	22659	23614	31355	32462	15961	25027	54004	61027	10204	43319
PF3D7_0604600	386	430	289	1186	480	1647	615	848	312	308	797	411	200	668	498	366	502	405	949
PF3D7_0604700	439	211	530	1524	621	1339	1604	1696	72	348	799	2096	45	1407	3058	163	247	1279	1851
PF3D7_0604800	91	37	56	235	121	303	133	151	46	71	123	178	14	378	329	174	159	259	197
PF3D7_0604900	139	26	43	136	175	246	217	98	53	38	344	269	19	289	630	122	58	253	217
PF3D7_0605000	81	18	41	110	124	217	100	113	35	42	198	252	23	138	281	80	46	119	142
PF3D7_0605100	3707	2565	690	2674	4227	9915	4549	1879	2692	1620	1324	677	1591	2391	1745	1885	2061	2331	2211
PF3D7_0605200	216	210	455	990	428	1472	1290	1318	80	192	399	1727	45	897	2688	183	217	563	1505
PF3D7_0605300	262	229	478	1146	439	1393	1304	1490	152	246	443	2132	92	849	1285	948	799	620	1440
PF3D7_0605400	94	126	231	395	135	616	378	674	15	73	94	401	21	157	247	91	71	130	431
PF3D7_0605500	548	924	1638	2793	658	4789	2207	5284	98	591	690	3022	101	1088	1663	408	470	789	2832
PF3D7_0605600	404	749	124	307	421	1130	769	326	243	533	112	42	336	42	80	865	1215	128	104
PF3D7_0605700	144	232	201	82	115	290	838	614	46	143	23	82	61	3	19	114	165	59	59
PF3D7_0605800	3438	3938	5125	14179	4424	20506	7864	15837	4556	4300	10859	9516	4243	4527	9284	1919	4275	3213	13480
PF3D7_0605900	2004	5223	550	1015	3051	3788	2504	1979	4831	5170	619	787	4711	339	487	3554	4079	953	1036
PF3D7_0606000	5762	4517	2115	2226	4462	7885	4463	4722	4794	2870	2454	1811	6283	927	2745	7259	7234	1549	2975
PF3D7_0606100	3507	4172	1341	3692	3371	8439	2926	4229	3180	3221	6132	3744	4245	4886	5097	7155	7450	3074	4111
PF3D7_0606200	1103	1134	997	1697	1520	2420	3716	3355	381	449	604	1544	272	1069	1951	991	843	1298	1486
PF3D7_0606300	309	239	165	176	263	490	683	596	63	124	121	194	78	115	244	221	189	149	179
PF3D7_0606400	69	44	10	34	67	116	64	12	26	22	22	11	12	6	11	140	54	15	13
PF3D7_0606500	6608	5634	1601	4432	7179	13881	4631	4919	3930	4215	3484	3980	5792	4710	6230	12364	12640	4484	4434
PF3D7_0606600	3788	5314	1038	3693	3562	11509	2622	3205	3444	3541	5496	1264	8239	1591	1890	15517	11284	1434	3483
PF3D7_0606700	4423	5764	4771	10142	5033	16293	8789	12762	3534	3847	8210	5569	4283	4215	5474	9085	8105	4224	10979
PF3D7_0606800	821	946	2315	3838	1091	3871	4418	6297	248	503	1668	3962	221	2028	4501	238	426	1907	4794
PF3D7_0606900	1512	735	351	1428	1908	2511	1455	1060	479	442	563	1774	351	1792	2014	1146	1286	1087	1531
PF3D7_0607000	5759	7500	3368	11259	5562	23244	4833	9851	8187	5616	12896	8464	7824	8146	7528	10293	14230	3715	12943
PF3D7_0607100	83	101	28	207	177	404	185	96	132	106	83	13	52	34	60	416	482	65	35
PF3D7_0607200	108	128	184	593	173	657	538	601	63	127	400	932	34	776	1332	313	425	515	697
PF3D7_0607300	28	28	32	122	60	147	120	87	19	45	69	200	9	158	149	83	107	85	126
PF3D7_0607400	553	558	512	1536	639	1954	1710	1693	204	386	774	671	143	559	692	540	650	797	1002
PF3D7_0607500	244	225	257	1111	334	1087	861	764	70	165	423	717	56	407	1160	155	525	697	1338
PF3D7_0607600	3495	4411	11180	13651	3599	23466	16260	30995	390	3102	3523	16863	817	3547	9082	1225	3702	3463	17872
PF3D7_0607700	1452	3798	6275	9632	1633	9261	9259	17371	583	1709	1999	4502	527	436	2007	2387	2997	1089	8439
PF3D7_0607800	208	142	159	418	197	876	549	537	44	158	310	510	40	603	679	160	252	308	396
PF3D7_0607900	264	172	237	537	276	948	488	643	92	195	592	523	116	551	680	306	499	445	691
PF3D7_0608000	450	366	350	1121	718	1582	1060	1185	181	336	837	1592	123	1474	3924	659	722	1424	1421
PF3D7_0608100	1585	2192	3334	9882	1942	10727	5229	10139	1002	2643	5925	7534	899	3769	4702	2042	4003	2129	9326
PF3D7_0608200	112	72	88	345	148	469	272	357	54	58	170	362	30	245	443	310	338	343	298
PF3D7_0608300	256	238	305	1198	334	1480	595	882	108	244	1098	1078	91	852	1434	497	643	854	1346
PF3D7_0608310	942	754	498	1633	1034	2801	946	1613	382	521	2177	2026	413	2054	3213	1330	1618	1652	1899
PF3D7_0608400	266	185	333	688	507	1053	1049	792	71	218	345	958	46	593	603	254	303	402	737
PF3D7_0608500	263	131	229	424	307	802	633	643	87	86	200	1006	40	516	714	102	165	212	730
PF3D7_0608600	191	65	184	307	224	714	367	467	91	171	181	476	56	274	539	588	316	116	315
PF3D7_0608700	16100	4196	1944	7143	12933	16269	6593	6584	4133	4704	10463	9550	5344	14726	20464	7599	10068	13160	7961
PF3D7_0608800	7109	2343	3254	7750	9225	15057	11128	11657	2439	2089	9780	5582	772	6751	4854	2626	3646	7636	7782
PF3D7_0608900	748	652	1238	2489	729	3415	2325	3561	209	620	894	1911	167	1073	2122	245	504	982	2752
PF3D7_0609000	10361	13649	8274	27913	10412	43935	13175	26434	6979	9624	19880	8942	11272	12149	10589	28513	22837	9993	26475
PF3D7_0609100	455	565	185	708	510	1046	846	719	398	252	264	432	274	621	337	1330	718	611	607
PF3D7_0609200	923	378	197	435	819	1107	736	693	173	229	188	273	226	664	767	358	358	736	279
PF3D7_0609300	222	231	281	950	305	1243	505	950	74	279	865	355	53	263	236	296	517	394	832
PF3D7_0609400	112	140	139	915	157	572	374	428	111	138	550	506	42	684	1099	279	314	498	611
PF3D7_0609500	378	75	192	493	50	92	317	395	24	36	24	332	12	233	42	84	130	46	236
PF3D7_0609600	67	231	57	80	62	598	87	186	18	37	24	23	19	93	36	106	171	24	124
PF3D7_0609700	6603	11536	2987	2860	6256	13065	7344	7464	7944	5974	5014	671	11128	610	832	18007	12932	1122	2098
PF3D7_0609800	539	1003	956	2149	912	2860	2507	2906	499	544	735	1968	331	681	2665	362	547	920	2413
PF3D7_0609900	936	1817	1289	1741	979	3721	2824	2965	460	1025	732	1003	1184	835	935	2467	2488	446	1352
PF3D7_0610000	99	78	137	426	143	513	337	424	23	58	96	552	18	288	413	71	95	138	399
PF3D7_0610100	5089	5587	3085	8329	5731	14728	5811	8186	5652	4585	8260	9237	5940	8157	7994	9265	12407	4783	8505
PF3D7_0610200	1979	2789	1820	4079	2103	7091	2700	4321	2873	2385	6641	4047	3692	3285	5203	5327	5241	1887	5122
PF3D7_0610300	35	1	4	0	4	57	2	4	1	3	5	4	1	0	2	4	5	6	14
PF3D7_0610400	105709	49012	71521	146323	94967	147303	268804	200253	11621	37737	69634	87665	12523	58472	62494	23178	44839	71662	146178
PF3D7_0610500	122	72	22	119	155	270	119	121	33	34	53	175	21	170	314	62	143	149	129
PF3D7_0610600	659	433	617	1434	893	1784	1838	1742	308	277	614	1135	131	1410	1358	332	429	1412	1438
PF3D7_0610700	1697	1226	260	796	1975	2643	1078	939	715	721	920	1190	893	1975	1871	1914	2403	1297	892
PF3D7_0610800	2297	1763	492	1490	2709	4113	1603	1363	1600	1213	1649	2061	1418	3070	4278	2408	2982	2243	2150
PF3D7_0610900	6201	8313	2681	7697	5604	18317	6402	7335	6449	5686	11143	3895	11065	4233	4619	17962	13232	3551	7409
PF3D7_0611000	60	42	199	289	69	390	379	583	9	30	93	457	12	215	564	59	34	155	532
PF3D7_0611100	497	735	1007	3697	1004	3175	3810	4407	46	422	773	3258	60	1356	2229	252	332	1034	3016
PF3D7_0611200	238	134	269	720	340	901	635	765	37	104	301	1226	38	893	1303	112	256	496	853
PF3D7_0611300	164	103	190	473	213	748	437	577	35	129	211	802	24	551	1143	151	212	378	592
PF3D7_0611400	520	700	585	1239	571	2665	876	1527	294	501	821	1699	438	1213	1378	1298	1520	623	1667
PF3D7_0611500	77	80	65	85	75	172	216	168	20	59	24	65	21	56	57	141	73	57	54
PF3D7_0611600	2548	3807	9454	8851	2777	14229	11009	21583	667	2506	1850	9562	910	1116	4244	1130	2090	1408	9877
PF3D7_0611700	1873	732	342	1107	2714	2179	1731	1392	652	506	619	1740	566	1393	2857	736	1391	1870	1760
PF3D7_0611800	2924	4244	3872	6050	3085	12883	5192	10145	1958	3302	4266	4763	2128	4487	5991	6847	10274	2957	6437
PF3D7_0611900	1368	635	720	3335	2181	4982	2743	2064	522	1021	1404	2867	256	3267	6131	1681	1499	2479	3249
PF3D7_0612000	294	300	442	894	455	1339	1094	1241	132	156	335	1297	38	682	688	93	167	328	990
PF3D7_0612100	2755	1596	1259	2706	2687	5659	2533	3769	1487	1258	2139	3282	1766	2999	4091	3105	3005	2509	3625
PF3D7_0612200	3733	9175	15164	22636	3809	33596	18649	43012	1736	7412	7415	15957	2603	3191	10283	3959	8081	2451	26251
PF3D7_0612300	56	31	59	184	34	210	146	234	5	15	39	124	9	94	203	29	29	74	112
PF3D7_0612400	41	39	65	167	44	229	133	172	6	17	20	73	2	83	118	16	33	64	108
PF3D7_0612500	122	94	42	170	161	182	196	110	104	112	82	133	96	109	202	927	239	128	87
PF3D7_0612600	1610	2782	2076	4335	1732	3907	5896	5218	639	1239	1714	2778	704	1573	1912	1531	1431	1797	3668
PF3D7_0612700	1180	997	2081	1230	934	2503	3446	5126	162	495	455	1584	293	452	975	138	226	525	1673
PF3D7_0612800	634	329	126	376	541	1028	586	512	139	223	232	188	289	152	290	674	594	322	390
PF3D7_0612900	10962	6206	1567	5460	10871	15673	4681	4346	6655	4918	13702	4863	8365	7302	7084	12236	14268	5337	5866
PF3D7_0613000	589	289	755	1800	1255	2979	2646	2991	82	322	976	4703	40	2923	3417	290	388	1611	2731
PF3D7_0613100	1415	849	723	1129	1631	2305	2058	2051	330	418	908	1546	359	1178	2048	947	1044	1442	1206
PF3D7_0613200	175	117	177	623	319	800	768	669	27	69	113	635	15	399	699	43	64	237	663
PF3D7_0613300	4767	10987	10695	3609	3995	12464	16364	22671	2682	3895	1698	3540	2367	76	1176	1306	3694	1587	3176
PF3D7_0613400	599	438	718	1370	987	1661	2526	2125	117	273	678	1967	81	944	1444	199	363	779	1891
PF3D7_0613500	1178	1397	1902	4711	1370	8911	3145	5484	516	1269	1667	4849	391	3446	5212	1865	2375	2148	6095
PF3D7_0613600	2464	2610	2181	1483	1773	3846	5373	4806	291	1344	733	1571	685	568	1641	818	1142	683	1579
PF3D7_0613700	2660	2334	3459	9292	3693	9253	7927	8809	838	1685	4297	6893	490	3322	5043	1190	2938	3447	8788
PF3D7_0613800	14494	38476	50895	110979	16906	136474	67255	151568	3397	18812	39211	38965	5556	6864	26508	6786	34020	12921	108675
PF3D7_0613900	12246	27989	10135	3721	9091	23101	28670	20785	3528	10449	2190	1178	11840	202	807	1910	4696	943	1185
PF3D7_0614000	890	814	988	2085	767	2880	1730	2915	231	660	1075	2971	232	1650	5768	272	396	1298	3140
PF3D7_0614100	777	1041	1653	1387	664	3218	2094	4490	223	778	613	1102	357	252	724	581	645	427	1570
PF3D7_0614200	345	436	122	490	404	1068	586	427	128	206	325	180	151	355	193	378	433	409	398
PF3D7_0614300	2572	2143	2512	4402	2995	7153	5098	7202	1161	1030	1839	3840	800	2913	2898	1905	1464	2521	5144
PF3D7_0614400	7555	4537	1860	5200	7959	9735	5033	6151	4215	3312	3385	6199	3817	3770	9035	6631	7474	4352	6424
PF3D7_0614500	5464	2355	1614	3690	5757	8298	4417	4320	3001	1956	4779	6810	2346	6456	9280	3427	4367	4175	6183
PF3D7_0614600	213	175	189	65	258	561	495	423	46	80	63	79	52	24	42	211	198	58	52
PF3D7_0614700	1511	1904	1509	563	1390	2513	4376	3556	298	614	266	350	335	53	137	541	867	401	306
PF3D7_0614800	1574	1624	3032	6663	2607	7471	5297	6765	579	1544	4668	7940	352	7447	13288	1175	1407	4210	7176
PF3D7_0614900	2910	4272	6501	15328	3367	15807	10682	19113	957	2461	5806	8171	900	3489	8164	1449	3003	4617	15202
PF3D7_0615000	903	688	194	644	1028	1055	679	536	564	380	1333	658	469	414	366	1205	1215	365	551
PF3D7_0615100	69	32	10	38	76	206	45	31	53	36	24	16	21	10	19	127	134	19	20
PF3D7_0615200	92	90	127	156	149	354	234	234	64	159	125	222	47	49	157	506	483	107	171
PF3D7_0615300	393	429	794	1853	535	1818	1883	2255	101	298	663	1307	160	743	1196	616	606	728	1687
PF3D7_0615400	9214	17938	15881	51871	9824	58370	22142	47174	10614	15842	35505	28557	14411	17338	19426	43920	37061	12899	45817
PF3D7_0615500	2295	2782	4196	12011	2605	10517	9278	12643	451	2144	3748	7856	501	2711	4220	861	2038	2741	10630
PF3D7_0615600	4599	5205	2957	6771	3733	15137	4520	8946	3377	3607	5882	5711	5808	4937	7935	12393	8353	4603	7508
PF3D7_0615700	639	660	565	1383	1089	2079	1344	1838	461	352	1231	2410	287	1581	2595	1012	1375	1194	1397
PF3D7_0615800	1312	1668	2977	5810	1834	9721	4418	8480	386	1473	2642	8214	325	5174	8894	951	1467	3126	8090
PF3D7_0615900	2686	2370	2685	13119	3377	14822	6528	8678	1496	2968	6508	5214	1111	5103	8559	2878	4764	6750	10076
PF3D7_0616000	592	284	273	1159	721	1244	840	680	278	408	1897	955	115	1414	2378	658	845	1473	1407
PF3D7_0616100	484	231	338	859	422	842	976	868	250	349	1004	757	309	418	2583	541	669	1205	1028
PF3D7_0616200	2364	3269	6382	8816	2472	11900	9639	16765	668	2464	4677	9349	802	5398	5559	1819	2950	2990	8671
PF3D7_0616300	133	157	240	345	151	448	338	706	50	86	160	343	89	293	351	161	204	204	373
PF3D7_0616400	129	128	119	432	136	833	233	440	73	116	142	176	71	225	177	133	191	200	379
PF3D7_0616500	116	133	37	241	121	328	210	164	81	91	56	14	42	23	19	356	128	18	19
PF3D7_0616600	488	535	1129	1816	546	2838	1595	3084	131	492	1227	3020	121	837	2553	395	461	558	2173
PF3D7_0616700	78	50	23	108	91	196	130	66	29	40	44	59	12	80	51	67	101	89	96
PF3D7_0616800	223	130	198	651	323	871	556	620	92	126	317	568	26	487	381	112	203	348	777
PF3D7_0616900	328	631	416	1309	440	1636	785	1224	441	544	1602	1135	561	781	951	1315	1509	692	1427
PF3D7_0617000	756	405	113	437	1165	1535	490	309	321	289	1023	282	347	459	506	569	595	758	405
PF3D7_0617100	1847	1975	756	1788	1818	3652	2217	2142	1376	1045	1139	650	1633	1219	943	4062	2533	1472	1568
PF3D7_0617200	27578	20975	16993	41541	26332	65223	30005	46110	17736	18974	17685	35305	28874	25267	60048	31868	37572	20742	47989
PF3D7_0617300	1015	701	1315	1549	1047	2625	4342	3899	137	375	1088	2415	137	629	1556	310	508	855	1783
PF3D7_0617400	1131	1473	710	591	1001	2041	856	1581	1836	1438	436	889	4152	479	1109	3736	2356	636	1097
PF3D7_0617500	240	83	34	249	229	352	180	94	143	90	8	242	38	292	492	37	49	38	22
PF3D7_0617600	130	38	42	60	106	97	40	12	129	43	304	450	32	513	1838	15	17	216	26
PF3D7_0617700	48	23	11	34	35	53	24	18	174	45	26	10	30	28	223	11	28	16	7
PF3D7_0617800	29590	24420	23726	47068	39202	42844	111808	58351	5715	10683	30032	15732	3876	8192	11020	4981	12685	10728	50620
PF3D7_0617900	65392	41716	22722	38136	59619	65157	86544	56000	18142	26054	31661	43488	18135	25362	17672	29129	38915	19127	48221
PF3D7_0618000	3468	5711	9971	1171	2479	5062	14525	21266	469	1659	469	1633	988	29	280	478	1067	370	797
PF3D7_0618100	445	651	426	861	524	1423	1211	1140	249	550	597	978	247	783	1298	328	585	562	941
PF3D7_0618200	3552	2580	1417	4998	4394	7783	3834	3924	2278	1376	7144	6623	1417	8305	5967	4141	5273	4050	5357
PF3D7_0618300	2659	2098	746	2569	4049	6266	3192	2809	1659	933	2828	4424	809	4437	2534	1720	2640	2888	3469
PF3D7_0618400	75	37	27	34	55	148	52	81	62	77	26	41	18	31	56	20	128	71	45
PF3D7_0618500	149	196	326	550	206	694	936	956	70	259	221	861	63	463	490	286	322	299	816
PF3D7_0618600	205	129	262	730	314	751	784	762	26	116	230	522	23	724	745	91	106	599	572
PF3D7_0618700	215	140	205	454	233	740	420	544	67	114	213	602	83	469	660	164	201	291	491
PF3D7_0618800	121	138	254	699	141	926	474	609	41	111	218	630	30	694	870	86	135	509	664
PF3D7_0618900	245	325	831	1472	355	1692	1231	2401	64	286	353	1400	47	730	930	258	307	648	1515
PF3D7_0619000	1976	2649	3483	7228	2250	9967	4609	9438	1400	2220	5138	5040	1681	3242	5015	3994	4155	2213	7884
PF3D7_0619100	424	297	344	868	454	1214	776	1035	143	231	502	703	120	813	757	340	381	773	662
PF3D7_0619200	1575	3163	1728	4010	1421	5991	2206	5206	2736	2979	3102	5077	2901	2513	4914	4476	6111	1678	5002
PF3D7_0619300	790	920	1538	3845	950	6169	2323	5047	353	1126	2144	3570	263	2008	3481	984	1915	1463	4017
PF3D7_0619400	5105	3309	5519	10127	5987	16648	13460	17908	1239	3190	6037	9591	1146	6186	8871	2761	4542	4427	13726
PF3D7_0619500	524	445	535	1315	578	2172	853	1672	280	315	1077	1370	267	1243	1388	607	587	747	1682
PF3D7_0619600	150	207	337	988	194	787	560	792	98	226	509	978	73	551	704	207	364	458	1139
PF3D7_0619700	2146	3814	5738	10957	2453	13986	8880	19506	766	3159	4612	6131	1043	1905	2989	2556	4039	2886	9822
PF3D7_0619800	808	1022	886	2654	706	3304	1419	2694	390	785	1353	1919	429	1467	1924	1684	1601	1213	2682
PF3D7_0619900	1142	562	563	1236	1164	1639	1800	1703	459	469	713	1675	349	860	2409	637	974	818	1310
PF3D7_0620000	218	327	21	118	194	361	137	57	72	209	142	76	86	61	104	216	396	82	106
PF3D7_0620100	18	14	15	71	41	101	94	60	8	15	35	147	1	73	203	55	56	58	166
PF3D7_0620200	50	82	84	49	68	135	153	164	15	37	25	81	37	12	30	26	27	25	38
PF3D7_0620300	577	795	660	240	430	738	1600	1738	144	418	278	229	184	135	135	134	301	359	243
PF3D7_0620400	3352	3172	3998	692	2369	3437	7903	8350	411	1962	559	916	1123	33	221	395	815	451	681
PF3D7_0620500	1445	1792	923	2043	1344	4451	2679	2565	895	1430	2848	1294	2229	1194	1678	3057	2672	971	2063
PF3D7_0620600	27	38	16	105	39	98	80	70	28	29	20	37	29	32	70	54	56	32	40
PF3D7_0620700	811	511	455	811	591	1678	1684	1320	149	306	316	659	89	329	868	870	439	387	744
PF3D7_0620800	27	21	7	52	69	47	83	48	13	1	15	18	3	79	31	19	26	89	19
PF3D7_0620900	58	36	6	22	78	55	70	23	10	6	26	8	10	34	23	16	27	52	9
PF3D7_0621000	851	594	675	1921	884	3039	1322	2027	367	672	1306	1122	257	998	1163	534	1011	958	1615
PF3D7_0621100	2656	3672	6473	2606	2260	7156	11543	15556	720	1591	952	3908	860	588	1126	2044	2086	1007	2847
PF3D7_0621200	11642	2922	547	1981	11838	6129	2434	1279	5309	2068	9116	610	2818	5907	2702	4622	5161	5494	1648
PF3D7_0621300	3803	3006	421	1655	2896	5207	1180	1233	3101	2554	1862	1491	4967	3151	3308	5569	6543	2149	1414
PF3D7_0621350	66	47	19	18	42	99	138	81	41	31	10	10	27	2	6	59	30	13	13
PF3D7_0621400	590	826	678	202	825	1254	2380	1608	634	451	268	184	374	27	128	1511	489	167	96
PF3D7_0621500	265	95	92	205	327	619	295	214	70	82	178	193	35	168	210	110	92	115	194
PF3D7_0621600	29	21	7	44	43	74	67	37	14	28	23	34	15	72	44	27	52	56	31
PF3D7_0621700	568	473	401	1764	762	2813	1030	1344	380	591	1065	1584	221	2720	4459	716	801	2394	1807
PF3D7_0621800	6609	4856	840	4095	11737	10679	4183	2908	6129	2855	5465	3720	4390	7944	14412	5044	6837	11287	5280
PF3D7_0621900	5303	4715	3363	6649	5251	13529	6288	9319	3931	3690	4790	7906	5525	6656	9464	6897	8671	5000	7404
PF3D7_0622000	386	102	37	209	514	1043	304	108	158	152	108	83	63	98	556	140	213	131	175
PF3D7_0622100	237	362	299	594	283	1149	610	919	298	288	169	360	286	69	204	605	608	86	356
PF3D7_0622200	5752	4314	1069	4392	5073	9806	2715	3374	4289	3716	7299	2520	8850	2781	4073	9710	8917	3088	5333
PF3D7_0622300	727	415	235	1027	956	2335	613	730	662	610	769	788	255	1102	1319	572	834	596	860
PF3D7_0622400	497	102	262	954	668	1450	624	770	52	184	513	1478	23	1336	2452	103	205	780	987
PF3D7_0622500	215	148	120	317	294	595	332	389	108	131	196	377	50	571	1172	296	294	512	457
PF3D7_0622600	122	71	153	238	105	271	398	358	15	54	118	541	11	222	459	33	65	130	393
PF3D7_0622700	348	100	52	354	389	745	400	152	55	76	125	151	51	408	376	106	175	378	225
PF3D7_0622800	2720	3002	1437	3703	2813	8721	2816	4537	2148	2370	3593	3023	3082	4536	4252	7238	5067	2741	4867
PF3D7_0622900	5113	7797	832	3575	5347	8739	3405	2107	20177	8563	7402	1800	18576	1429	4224	37504	25479	3116	4170
PF3D7_0623000	979	413	714	1509	1248	2947	1665	2188	180	397	1201	2452	152	1746	2446	234	450	1320	2536
PF3D7_0623100	7858	7735	3246	10754	8783	20052	7406	10056	7490	5814	8721	10948	9092	11234	11022	16062	14271	8400	11369
PF3D7_0623200	559	433	135	678	657	1199	543	346	323	266	278	651	265	1343	1152	423	454	695	514
PF3D7_0623300	660	338	748	1870	1177	2166	2292	2351	131	457	1119	3593	132	2278	8398	206	372	1541	3196
PF3D7_0623400	26	16	26	82	30	112	64	84	16	33	41	100	8	53	52	57	84	45	92
PF3D7_0623500	328	473	193	1010	491	1238	1193	771	158	226	313	581	132	811	730	507	449	752	745
PF3D7_0623600	4355	3261	1964	6151	3978	10170	4632	5578	2633	2452	3046	7010	2757	3743	8425	4463	6968	4286	7398
PF3D7_0623700	1682	919	690	2369	1986	4615	2053	1805	959	979	1513	1662	753	1660	1946	646	1498	1574	1849
PF3D7_0623800	18914	24620	895	3581	17959	18171	7292	1742	29465	12335	4307	584	29630	1728	1511	37089	28956	2278	2094
PF3D7_0623900	117	69	81	264	211	422	346	273	79	75	171	293	21	273	372	59	118	158	297
PF3D7_0624000	6507	3822	3704	7953	7915	14672	10669	11958	2830	3037	4791	9435	1927	8018	11638	4233	4884	5386	9815
PF3D7_0624100	253	158	413	739	367	1260	821	1043	56	147	287	812	59	634	1339	210	185	409	994
PF3D7_0624200	1528	1003	2337	5752	2140	7729	5118	7192	313	868	2605	7319	246	3974	7383	1255	1833	2937	6265
PF3D7_0624300	472	380	218	1265	979	2275	1576	904	203	247	345	385	68	923	1087	3807	1558	876	660
PF3D7_0624400	2651	2494	2259	7109	3471	10297	6321	7275	997	1779	3948	7347	788	4895	6306	1512	2969	4238	6835
PF3D7_0624500	2422	1232	2711	5335	2731	6422	10575	9373	303	1328	1485	9485	273	2275	11102	780	947	1842	5535
PF3D7_0624600	20091	34022	18732	34186	18369	86580	29212	65421	17422	19664	22447	20101	35316	9491	15024	49685	43106	7086	36811
PF3D7_0624700	276	253	529	1172	463	1525	991	1503	101	212	450	1640	102	843	1802	80	114	589	1522
PF3D7_0624800	34	79	69	100	34	226	140	187	13	47	12	67	19	13	43	77	116	24	50
PF3D7_0624900	104	222	186	432	224	828	441	631	111	234	328	940	77	424	1212	716	723	255	483
PF3D7_0625000	649	783	384	445	633	795	1574	1102	101	383	572	531	152	136	511	213	293	394	377
PF3D7_0625100	206	110	117	243	292	860	508	387	45	112	67	201	20	92	538	855	161	164	176
PF3D7_0625200	474	440	783	1346	529	1908	1472	1853	93	331	522	1203	73	385	674	286	402	388	1170
PF3D7_0625300	1510	2234	4498	11374	1993	11888	5119	11590	511	2356	5361	6902	650	2876	7792	653	1978	2695	9848
PF3D7_0625400	2047	1766	115	240	1893	1516	915	236	1050	1156	444	63	1174	276	117	1915	2128	540	101
PF3D7_0625500	444	271	76	455	473	882	465	215	93	116	233	110	55	166	503	176	213	307	282
PF3D7_0625600	1203	722	218	590	1261	1507	603	591	526	626	830	234	1229	178	466	2309	1085	447	557
PF3D7_0625700	529	226	595	1595	731	1745	1348	1708	150	302	389	3351	86	1526	2607	365	642	700	2011
PF3D7_0625800	68	215	104	332	88	414	186	360	89	115	192	415	110	234	417	245	350	189	346
PF3D7_0625900	19	18	10	44	46	86	25	51	13	16	29	41	15	21	82	48	30	32	56
PF3D7_0626000	3578	3697	951	4184	3008	7974	2356	3191	2067	1952	2346	2073	2879	3878	2806	9475	5782	3730	3324
PF3D7_0626100	804	452	429	1947	1077	2228	1541	1383	412	427	577	1394	159	1652	2857	256	442	1037	1511
PF3D7_0626200	751	517	138	651	721	1103	366	422	243	318	391	479	583	677	1744	771	1013	834	590
PF3D7_0626300	219	106	56	330	301	737	315	222	125	104	214	400	78	270	578	111	165	211	297
PF3D7_0626400	1342	3060	2969	6806	1627	11047	5904	8310	684	2045	3985	1967	622	1077	1068	1898	3346	808	4655
PF3D7_0626500	84	120	64	211	95	321	169	174	75	108	120	69	53	30	106	170	300	51	86
PF3D7_0626600	108	65	42	99	100	232	143	137	21	31	28	69	24	78	148	46	54	36	84
PF3D7_0626700	1044	1203	464	1342	1327	2315	1057	1462	695	769	1698	2253	738	2346	3025	1969	2346	1552	1712
PF3D7_0626800	15313	9639	4907	18498	21606	35547	15124	18260	6213	5703	12397	22404	6113	28328	26508	12598	15048	15551	18919
PF3D7_0626840	68	27	12	41	52	163	45	83	15	26	16	27	20	35	91	35	27	55	32
PF3D7_0626900	860	586	899	2622	1296	3982	1820	2857	372	799	1190	3221	334	1697	6600	583	993	1449	3429
PF3D7_0627000	547	282	34	324	607	886	325	100	593	353	365	17	363	273	218	356	710	121	49
PF3D7_0627100	2581	3464	867	2451	2394	5325	2433	2569	2140	2370	2139	1028	3755	1729	1038	5200	4332	1097	2642
PF3D7_0627200	155	152	246	496	186	571	555	762	72	84	250	1160	48	553	938	157	143	283	691
PF3D7_0627300	4749	3044	3642	6525	5702	11630	8013	8834	2650	2623	3660	8796	1939	5036	6292	3055	4823	2554	8789
PF3D7_0627400	167	85	91	223	261	463	200	259	59	90	218	409	51	306	519	126	163	220	370
PF3D7_0627500	4441	2076	755	2189	5696	7022	2448	2642	1180	1106	3194	4730	764	8583	5221	2461	3933	2637	3010
PF3D7_0627600	105	124	19	110	132	268	83	48	109	69	99	66	76	115	84	372	433	109	115
PF3D7_0627700	9257	11143	4886	15246	9750	31458	10460	15847	6391	7866	12937	10578	8961	11429	16227	19875	15967	10127	22123
PF3D7_0627800	1367	1355	952	2315	1810	4841	2152	3103	899	857	1907	2227	760	1560	1512	1994	2049	1308	2670
PF3D7_0627900	472	257	116	543	542	1052	448	327	406	241	224	643	190	628	1072	220	261	500	655
PF3D7_0628000	59	25	19	62	119	127	88	59	31	24	90	75	15	78	111	16	29	68	52
PF3D7_0628100	7441	17642	14540	7388	8353	28609	23502	43244	2800	7215	3957	2662	3953	153	3013	2362	5659	2703	7411
PF3D7_0628200	11146	20993	15506	40479	12648	56805	22462	41855	13937	14712	26158	22044	23452	10864	25700	30858	27152	9841	44354
PF3D7_0628300	15662	15036	4205	5781	13221	15418	16715	12373	4108	8692	3992	7576	5813	6941	9820	2526	3093	7823	7361
PF3D7_0628400	55	100	6	30	46	125	87	37	34	52	20	9	27	8	18	71	52	24	25
PF3D7_0628500	65	47	37	123	86	218	123	75	47	33	86	103	27	149	178	68	85	124	121
PF3D7_0628600	1661	1335	729	2366	1636	3839	2051	2719	900	1195	1826	2411	1251	2179	2250	2401	2284	1889	3083
PF3D7_0628700	380	278	266	1209	408	1572	654	895	180	297	423	707	110	893	1278	229	293	751	898
PF3D7_0628800	1057	364	1131	2700	980	4358	1638	3012	132	607	895	4190	174	2907	5315	316	669	2296	3009
PF3D7_0628900	524	291	454	1717	674	3884	787	1392	143	485	1922	1377	213	2185	3095	1002	1369	2104	2094
PF3D7_0629000	116	33	46	234	147	399	185	176	22	27	98	252	8	362	218	37	53	300	248
PF3D7_0629100	1532	993	1294	3097	1794	5132	2974	3606	464	780	1599	4076	870	3363	5512	1590	1738	2192	4119
PF3D7_0629200	6953	5929	7265	18918	8583	18087	15576	18940	4765	6168	8480	20746	4214	17650	24080	7469	7784	12254	23776
PF3D7_0629300	3712	3003	866	499	2243	2608	3675	1608	503	1012	477	124	1031	13	151	302	754	297	65
PF3D7_0629400	1230	645	1108	4057	1813	6725	3269	3985	334	805	3352	3412	290	4253	5585	1961	1977	4014	4360
PF3D7_0629500	2398	1542	548	1372	2321	3415	1478	1331	973	892	1546	1224	1023	2510	1779	1697	1474	2418	1626
PF3D7_0629600	385	191	29	113	404	362	112	73	142	99	97	89	153	278	212	273	317	217	98
PF3D7_0629700	8909	14903	14529	58239	9518	48202	22168	47268	7535	10220	34224	15769	11126	6166	11359	33661	28104	8899	53151
PF3D7_0629800	871	1072	525	1474	803	2709	1135	1787	816	647	836	1127	970	1164	1408	1707	1607	841	1742
PF3D7_0629900	2316	2113	824	3113	2103	3528	2865	2253	1427	1229	1333	1892	1560	1700	1960	3074	2461	2167	2888
PF3D7_0630000	26	25	2	19	134	125	29	15	58	18	23	3	15	2	16	1718	135	31	1
PF3D7_0630100	99	95	16	55	77	119	85	32	27	32	64	23	26	43	60	64	70	69	52
PF3D7_0630200	74	43	21	54	215	213	110	56	38	39	31	34	11	21	66	1503	137	40	36
PF3D7_0630300	1017	1298	3265	9070	1314	9296	4047	8872	241	985	3583	5768	265	3302	7490	1093	2636	2140	9510
PF3D7_0630400	84	72	146	211	65	386	281	445	8	50	55	85	12	9	191	47	57	51	193
PF3D7_0630500	1462	747	155	691	1224	1912	673	540	686	616	706	642	636	1449	2246	1328	1608	1231	657
PF3D7_0630600	1892	1965	2834	6028	1938	8542	6239	9211	395	1606	3111	5922	459	4081	3339	1932	2315	2650	6547
PF3D7_0630700	565	334	188	782	481	759	638	629	156	194	285	296	130	302	630	268	284	561	603
PF3D7_0630800	108	187	166	227	95	512	231	542	92	123	111	120	71	26	163	497	444	58	143
PF3D7_0630900	776	922	108	500	895	1969	411	406	762	499	1458	291	836	993	858	1538	1640	943	430
PF3D7_0631000	277	266	413	615	375	711	1239	1286	96	164	304	494	90	157	481	127	295	168	572
PF3D7_0631100	22	8	3	27	20	54	35	12	19	8	19	0	13	70	12	42	56	5	11
PF3D7_0631200	6	1	0	1	5	1	3	0	2	3	12	0	2	3	1	4	13	0	1
PF3D7_0631300	0	0	0	0	0	0	0	0	0	0	0	0	0	0	0	0	0	0	0
PF3D7_0631400	5	3	0	0	4	0	3	0	1	0	170	0	0	15	19	4	0	36	0
PF3D7_0631500	2	1	0	0	4	0	3	0	2	2	2	0	2	3	0	16	10	0	0
PF3D7_0631600	0	0	0	0	0	0	1	0	0	0	1	0	0	0	0	0	1	1	0
PF3D7_0631700	0	0	0	0	0	0	0	0	0	0	0	0	0	0	0	0	0	0	0
PF3D7_0631800	1	3	1	1	3	4	5	1	9	2	6	0	3	1	46	1	2	7	0
PF3D7_0631900	51	19	9	23	113	62	28	26	9	4	333	9	2	508	396	1	7	864	28
PF3D7_0632000	6	2	2	0	6	0	2	0	0	0	12	0	0	9	5	3	4	13	1
PF3D7_0632100	4	0	0	0	0	3	5	0	0	2	2	0	0	0	0	0	2	1	1
PF3D7_0632200	6	3	0	1	4	3	1	1	0	0	3	0	0	0	0	1	2	5	1
PF3D7_0632300	4	3	0	0	6	8	4	2	0	0	4	0	1	0	3	1	2	0	1
PF3D7_0632400	165	34	18	46	93	210	41	13	26	10	121	0	9	22	79	24	36	61	25
PF3D7_0632500	670	706	134	362	704	1109	170	245	9509	6622	349	78	10241	219	414	38563	25218	542	421
PF3D7_0632600	32	7	12	14	32	66	39	11	110	76	20	13	62	0	13	174	264	4	7
PF3D7_0632700	341	169	249	205	368	660	480	412	192	266	202	949	40	69	327	39	81	90	181
PF3D7_0632800	597	589	298	274	434	1131	297	681	1143	940	241	436	4721	146	222	6969	3288	251	534
PF3D7_0700100	149	235	34	94	174	370	146	176	221	359	10	575	278	21	83	891	1040	77	46
PF3D7_0700200	29	11	5	12	139	56	50	64	0	0	10	0	3	31	33	2	2	53	3
PF3D7_0700300	2	2	1	2	1	2	0	1	0	0	2	0	0	2	4	3	2	7	1
PF3D7_0700400	12	13	2	5	12	5	4	1	0	0	4	0	0	5	25	1	0	2	0
PF3D7_0700500	5	6	0	0	8	5	5	2	0	0	4	0	0	16	14	5	5	29	1
PF3D7_0700600	0	0	0	0	0	0	0	0	0	0	0	0	0	0	3	0	0	1	0
PF3D7_0700700	11	1	3	4	10	4	0	0	1	0	13	0	4	14	40	7	0	26	0
PF3D7_0700800	143	10	12	39	261	57	76	55	13	6	1042	7	28	895	2010	21	22	2233	134
PF3D7_0700900	16	11	0	14	6	20	17	10	0	0	33	0	2	1	1	4	2	3	0
PF3D7_0701000	0	0	0	0	0	6	4	1	0	0	2	0	0	0	0	0	0	0	0
PF3D7_0701100	103	47	7	13	132	172	73	28	0	0	161	0	60	35	148	11	22	59	16
PF3D7_0701200	3	3	1	2	4	5	3	1	0	0	3	0	2	3	2	0	1	1	0
PF3D7_0701300	0	0	0	0	0	0	0	0	0	0	0	0	0	0	1	0	0	0	0
PF3D7_0701400	0	0	0	0	0	0	0	0	0	0	0	0	1	0	0	0	6	0	0
PF3D7_0701500	0	1	0	0	0	0	0	0	0	0	0	0	0	0	0	0	0	0	0
PF3D7_0701600	74	16	10	16	92	32	23	35	2	3	1594	4	15	497	720	37	70	4227	193
PF3D7_0701700	0	0	0	0	0	0	0	0	0	0	0	0	0	0	0	7	2	1	0
PF3D7_0701800	0	4	1	0	1	1	0	0	0	0	5	0	0	1	1	7	1	2	1
PF3D7_0701900	5224	7175	195	621	5047	3871	1874	367	725	201	937	6	17392	36	196	7476	11040	265	64
PF3D7_0702000	4061	6457	62	224	4328	3592	752	98	475	172	544	1	8566	152	56	16013	16038	502	23
PF3D7_0702100	3080	5269	121	374	3352	2428	1254	203	5168	2249	463	75	4361	55	96	1655	3840	300	81
PF3D7_0702200	15907	11035	280	775	11279	7477	3677	670	5810	5107	2195	145	7611	391	699	9741	7381	1598	292
PF3D7_0702300	951	2611	19	67	697	1519	87	31	1764	1253	278	10	2862	38	35	5355	6576	41	21
PF3D7_0702400	13701	8134	872	3098	14124	8935	3147	2202	10043	4468	4931	1630	4985	1739	2632	9880	16408	2831	3183
PF3D7_0702500	3094	2149	287	830	3349	2912	894	823	2288	1528	4347	661	1203	1264	1458	4623	3890	1584	1256
PF3D7_0702600	56	76	2	11	44	55	21	7	39	18	21	0	16	4	2	29	28	5	2
PF3D7_0702700	7	5	3	4	5	2	4	3	3	2	0	4	2	4	3	4	3	11	4
PF3D7_0702800	15	5	2	29	22	27	25	5	3	1	15	4	2	69	67	7	9	87	39
PF3D7_0702900	275	208	153	508	352	569	624	557	120	113	238	530	71	531	694	363	325	404	428
PF3D7_0703000	257	355	414	971	324	1695	648	1219	93	219	480	735	108	489	1196	448	488	550	1069
PF3D7_0703100	375	295	96	370	431	788	292	281	311	193	284	305	209	329	327	452	629	346	340
PF3D7_0703200	2119	2948	6056	11916	2425	16430	8062	16989	720	2746	6096	9464	831	3432	7985	1174	2665	2363	12874
PF3D7_0703300	127	78	55	294	194	465	243	218	23	65	158	211	19	261	145	37	83	213	271
PF3D7_0703400	972	595	214	988	1141	2858	710	556	801	375	1036	609	245	698	1088	352	530	615	622
PF3D7_0703500	21122	29324	13305	31245	20575	69620	20525	36850	21505	19225	19545	25488	28050	33397	29059	58891	43518	19525	34517
PF3D7_0703600	2834	2641	5172	3734	2995	8556	9663	13188	681	1337	1663	6444	471	1803	5425	704	1067	1714	5920
PF3D7_0703700	11393	6194	2020	6318	18600	19943	7917	6157	8022	6171	14241	5747	10602	13269	14821	17841	13585	15563	7131
PF3D7_0703800	422	446	215	772	678	1246	536	563	822	300	722	243	246	60	441	307	514	153	371
PF3D7_0703900	3498	4742	1098	3575	3337	8372	1958	3385	4312	3165	4995	2038	5599	2277	4273	18415	10540	3027	4533
PF3D7_0704000	1021	1168	653	1855	1064	4108	1386	1891	685	878	1226	994	1426	974	1546	3156	2249	1100	1945
PF3D7_0704100	6379	14897	18356	29246	6582	42805	21983	51154	2992	6228	8703	11594	2508	1076	5275	3525	10151	3342	24366
PF3D7_0704200	449	502	130	475	413	1043	357	439	342	236	640	288	455	443	653	823	1005	315	458
PF3D7_0704300	6687	15230	20339	40539	7647	55470	26224	53920	2599	7594	16121	23156	2190	6873	11626	2434	14265	5189	38775
PF3D7_0704400	763	841	1931	2175	852	4052	2915	5165	175	551	934	3047	178	1463	2631	858	850	1045	2950
PF3D7_0704500	2574	4638	7367	10505	2140	13882	13254	20423	591	1956	3407	4024	1026	405	1819	745	2398	1496	9040
PF3D7_0704600	16665	30080	17186	46346	16478	76455	28356	50284	17080	18667	42726	19994	20579	13886	22015	57872	47707	14304	44596
PF3D7_0704700	520	851	815	1823	517	1877	1616	2271	285	488	606	1390	340	826	991	855	1075	737	1653
PF3D7_0704800	2310	2635	2295	2921	2225	6986	5789	6844	409	1555	3277	1352	745	766	1927	646	1350	1734	2803
PF3D7_0704900	347	220	279	701	432	1412	855	942	70	228	366	759	81	596	764	214	255	547	962
PF3D7_0705000	4203	6292	3117	6249	3766	15142	4864	8278	4633	4979	5443	6543	8181	4773	7126	9968	10738	2185	6852
PF3D7_0705100	384	740	1333	1541	414	2200	1797	3657	131	362	483	1194	141	174	732	463	645	290	1829
PF3D7_0705200	561	428	390	1611	630	2739	1163	1101	180	402	726	744	118	1096	1234	427	914	1082	1009
PF3D7_0705300	756	1902	2544	5554	940	6590	3758	7193	339	1287	2722	3190	423	1426	2286	780	1600	1088	5460
PF3D7_0705400	1723	1524	4009	6728	2338	9342	6425	12432	286	1235	2651	9518	313	3133	10999	545	1248	2316	12521
PF3D7_0705500	25607	43704	33093	46534	25361	80588	45002	100564	24212	27773	21433	26936	35425	5972	26773	67629	55553	9703	47216
PF3D7_0705600	286	307	287	729	356	1287	564	754	240	291	462	769	193	1064	802	195	320	364	891
PF3D7_0705700	2824	1129	722	1678	3740	2991	1985	1926	1291	755	1186	3168	695	2776	3670	1285	2492	1715	2352
PF3D7_0705800	389	142	158	539	738	931	518	479	246	242	601	995	109	983	3571	1166	606	1384	673
PF3D7_0705900	438	237	443	1180	614	1976	1285	1474	107	271	283	2081	52	1643	2218	311	502	833	1646
PF3D7_0706000	2254	2632	1752	5064	2223	8322	3848	5224	2406	1656	3403	5029	1799	4298	4462	5485	4844	2927	6281
PF3D7_0706100	542	969	1214	2725	694	3104	2558	3789	182	687	1006	1652	190	1137	1263	372	659	1177	2439
PF3D7_0706200	69	21	19	50	119	102	119	53	7	4	14	44	6	62	98	16	7	44	67
PF3D7_0706300	1602	952	465	552	1417	1408	2614	1141	938	452	257	302	705	468	595	225	508	733	282
PF3D7_0706400	2371	979	445	1409	2904	2719	1552	1133	1376	692	1479	1959	966	1783	1843	1026	1563	1138	2212
PF3D7_0706500	17090	19313	4717	17074	14929	42858	11327	13747	25088	15006	34714	5666	36063	11106	5942	49690	34089	8536	17429
PF3D7_0706600	38	16	13	75	63	149	53	45	22	10	36	15	16	125	62	23	50	119	40
PF3D7_0706700	473	161	73	341	674	1609	457	211	131	83	234	139	78	183	576	213	273	378	288
PF3D7_0706800	25	70	1	1	28	37	24	3	31	43	2	3	19	5	5	94	58	14	1
PF3D7_0706900	6	8	2	5	3	9	3	1	5	9	1	3	5	3	2	3	3	3	2
PF3D7_0707000	1	3	0	1	3	9	1	5	2	0	3	1	1	1	3	3	4	1	2
PF3D7_0707100	2	1	1	2	3	3	2	0	8	1	2	1	1	2	1	1	3	1	1
PF3D7_0707200	1122	1670	2191	4271	1199	6061	4730	6376	217	803	1176	1962	334	894	1784	523	1551	990	3937
PF3D7_0707300	72290	147104	146195	52097	50105	222610	221693	366290	19889	62738	20402	45072	53397	735	16185	15453	38792	11637	61914
PF3D7_0707400	1177	626	545	1629	1413	3086	1534	1498	673	530	1545	1559	216	2868	1867	770	1043	1765	1857
PF3D7_0707420	124	232	59	169	153	296	162	182	91	110	99	69	85	114	200	275	182	235	140
PF3D7_0707500	1070	1564	157	451	915	1354	517	437	1266	1147	253	308	1508	423	469	1740	1756	433	398
PF3D7_0707600	334	374	134	289	353	664	382	424	280	247	330	430	243	291	516	464	572	169	373
PF3D7_0707700	1759	1436	820	1464	1488	3587	2053	2383	741	833	787	837	930	789	723	1437	1626	931	1871
PF3D7_0707800	1122	1220	1957	5987	1347	6002	3291	5779	433	1252	2556	4406	338	2725	3423	682	1535	2401	5692
PF3D7_0707900	3040	1498	636	1936	3561	4149	2167	1493	1848	1436	3092	1827	1837	2449	2601	3187	4036	1630	1884
PF3D7_0708000	398	252	236	790	559	1321	587	802	259	304	921	927	125	970	1240	860	522	885	835
PF3D7_0708100	663	346	98	402	805	848	521	368	381	280	470	541	364	777	1098	777	984	671	440
PF3D7_0708200	354	320	46	232	415	573	223	150	275	203	708	31	156	74	181	417	702	73	89
PF3D7_0708300	392	414	55	305	499	624	292	206	318	248	415	284	184	564	393	543	742	556	215
PF3D7_0708400	96054	81007	31090	96418	110218	175732	49483	89723	79308	50768	92596	98357	58148	175348	125138	94307	163378	78778	132971
PF3D7_0708500	1526	1944	765	2888	1651	5512	1474	2574	1539	1464	4134	2097	1705	1389	2625	3492	4284	1117	3863
PF3D7_0708600	6	8	0	2	8	15	8	10	7	7	6	9	0	4	10	38	7	4	9
PF3D7_0708700	1119	804	1553	2652	1387	4506	3555	4542	313	536	1584	4156	184	1638	2398	676	818	883	3484
PF3D7_0708800	14494	15232	6426	21794	14885	38437	12371	18109	14815	9859	21142	18344	16392	26862	27308	27289	29452	14761	27986
PF3D7_0708900	346	202	85	299	270	459	271	266	179	111	94	224	161	140	237	94	196	86	241
PF3D7_0709000	944	727	174	679	1028	1476	725	480	864	457	710	339	729	766	762	1794	1125	902	607
PF3D7_0709050	127	128	67	110	144	251	249	171	85	52	148	102	25	54	97	77	96	63	137
PF3D7_0709100	1485	1622	3204	6918	1937	7340	5241	7960	443	1393	3577	6167	405	2880	4990	694	1864	3610	8385
PF3D7_0709200	132	64	124	318	120	398	265	347	66	77	134	334	77	135	359	55	110	147	615
PF3D7_0709300	1419	1345	860	2494	1339	4543	1620	2829	816	1055	1888	1510	1241	1490	2288	3319	2249	1593	2590
PF3D7_0709400	1312	1164	2502	5060	1539	7988	3520	6684	331	1348	3454	3043	424	1705	2250	851	1849	1450	6056
PF3D7_0709500	325	229	414	1280	585	1802	1157	1203	65	283	431	1383	52	1062	1697	210	295	778	1292
PF3D7_0709600	1635	1729	512	1918	1512	3807	1339	1463	1443	1115	2889	1486	2224	1696	2143	3903	3697	1375	1928
PF3D7_0709700	1359	1477	1783	2797	1980	4351	4816	4911	457	765	1269	2660	495	1304	3433	1302	1036	1212	4020
PF3D7_0709800	275	209	160	470	372	684	721	609	88	125	155	637	74	255	460	229	417	215	521
PF3D7_0709900	348	663	697	843	461	1987	963	1755	164	552	375	705	127	140	368	733	1239	235	900
PF3D7_0710000	713	1454	1679	6370	919	6920	2694	5988	262	818	1792	3004	297	1130	2487	745	1991	1363	6961
PF3D7_0710100	4385	3635	2344	8438	5072	11169	7381	6401	1994	2229	2864	5814	3958	4534	9066	4513	6412	4078	7471
PF3D7_0710200	5720	8607	14282	40578	7205	46507	22742	42633	3331	7473	22937	19184	2894	5695	17390	7495	19683	6445	39151
PF3D7_0710300	72	33	32	159	105	234	126	131	30	15	84	130	4	190	159	48	73	190	112
PF3D7_0710400	258	122	120	333	289	578	272	372	97	78	181	360	48	276	460	216	200	264	370
PF3D7_0710500	354	147	205	778	599	1026	707	653	67	174	675	1000	45	1570	3088	317	312	1527	848
PF3D7_0710600	18325	8546	2965	12155	21802	26832	10455	8424	7549	4272	10442	12601	5998	18059	13962	8539	12876	9632	13955
PF3D7_0710700	724	506	167	660	635	1038	464	417	929	304	584	472	738	486	493	746	1153	458	582
PF3D7_0710800	465	314	261	750	490	826	739	749	153	269	293	927	289	503	1716	615	654	601	951
PF3D7_0710900	445	431	433	1384	612	1656	937	1369	295	332	485	2095	216	1354	1848	627	906	797	1473
PF3D7_0711000	2190	1271	1678	6116	2919	9356	4050	5387	1174	1765	5133	2385	1049	2718	2157	1164	2011	3366	5660
PF3D7_0711100	200	126	23	122	166	327	115	67	75	71	72	72	113	93	197	156	175	120	117
PF3D7_0711200	367	222	82	234	354	1512	294	186	105	149	106	113	101	104	193	172	253	151	203
PF3D7_0711300	386	219	178	407	522	813	480	469	242	194	334	590	206	545	810	379	520	565	500
PF3D7_0711400	980	751	1187	3677	1181	5187	2072	3841	640	955	3709	3165	253	2079	3304	752	1949	1102	3630
PF3D7_0711500	1025	704	783	2179	1188	3360	1660	2379	836	582	1411	2453	508	2480	2923	1243	1506	1366	3415
PF3D7_0711600	0	0	0	0	1	0	0	1	0	0	0	0	0	0	0	0	0	1	0
PF3D7_0711700	1495	1484	40	173	1585	1423	182	107	3429	2072	1412	19	5286	54	160	1825	2789	122	70
PF3D7_0711800	0	0	0	0	0	0	0	0	1	0	0	0	0	2	1	0	0	0	1
PF3D7_0711900	2	0	1	2	1	8	4	2	2	4	0	0	0	0	6	0	1	0	0
PF3D7_0712000	1959	1973	249	387	2890	3047	500	675	4608	2975	962	166	5292	671	309	6157	3175	506	144
PF3D7_0712100	0	0	0	0	3	0	2	0	0	0	0	0	0	0	0	0	4	1	0
PF3D7_0712200	1	0	0	0	1	0	0	0	2	0	0	0	2	0	0	4	2	1	0
PF3D7_0712300	999	813	126	184	727	968	272	287	1527	1376	26	22	5653	53	97	11671	8262	124	81
PF3D7_0712400	336	285	13	31	329	329	16	32	332	378	16	1	880	9	8	905	697	18	7
PF3D7_0712500	1	1	0	0	0	1	0	2	1	0	0	0	2	0	1	0	2	0	1
PF3D7_0712600	914	758	22	75	556	533	24	61	4459	2347	271	37	11244	106	317	111244	106273	4341	1175
PF3D7_0712700	0	1	0	0	5	0	0	0	0	1	0	0	0	0	0	9	12	7	3
PF3D7_0712800	466	556	123	152	373	907	139	256	12991	18427	44	79	12256	69	204	5402	5566	160	361
PF3D7_0712900	967	1307	80	143	719	1405	97	212	1385	1043	78	77	2523	19	86	3021	1809	100	128
PF3D7_0713000	2	4	0	1	6	5	3	0	5	5	23	0	9	0	6	5	9	2	3
PF3D7_0713100	66	106	19	27	73	126	19	33	1619	656	1097	52	525	208	283	1826	3159	2197	389
PF3D7_0713200	1316	1246	6	14	872	1105	28	8	11777	16963	163	100	17206	118	204	46929	98131	604	123
PF3D7_0713300	243	241	0	1	202	167	2	1	3401	2574	144	13	2813	62	74	20013	18991	307	22
PF3D7_0713400	4638	3367	1809	5150	4930	9673	5659	7430	1628	2643	2301	3648	2813	3029	5269	9673	6767	4142	5802
PF3D7_0713500	534	752	282	1540	576	1994	991	875	780	570	485	734	511	575	437	697	967	480	810
PF3D7_0713600	346	320	539	1276	381	1855	816	1677	351	396	696	1623	272	1356	1671	285	539	848	1598
PF3D7_0713700	377	338	363	792	487	1227	1051	1136	229	274	582	963	115	743	714	431	366	688	1060
PF3D7_0713800	2294	1846	2985	1729	2044	3935	6803	7686	514	984	770	1988	579	433	1194	360	554	491	1519
PF3D7_0713900	7048	8787	4335	18728	6301	19316	8761	12627	6364	6273	12376	7651	8905	5940	8763	26875	17503	6109	13832
PF3D7_0714000	8975	7215	9241	11523	11181	20754	24338	24089	2226	2869	4675	22516	1890	7247	12570	2428	4868	5002	18840
PF3D7_0714100	108	135	23	199	109	392	163	107	109	50	114	7	47	12	31	124	243	12	27
PF3D7_0714200	4547	5623	4009	6065	4149	14544	7498	10481	2059	2972	5674	3110	4224	1674	2479	6446	6564	1921	6615
PF3D7_0714300	1534	1974	1162	3765	1795	6031	2136	3623	1357	1384	1905	2426	1758	2041	3226	4592	3882	2139	4087
PF3D7_0714400	743	401	245	1615	1026	2090	953	669	598	271	460	613	159	1542	3587	409	555	532	637
PF3D7_0714500	1753	1341	1291	3164	1942	4969	2550	3951	1000	1029	1883	2974	1045	2245	2998	1629	2508	1505	3638
PF3D7_0714600	1572	1916	1758	3655	1602	5682	2409	5182	1481	1696	1697	3212	2480	1447	2963	2031	3758	1092	3377
PF3D7_0714700	2	1	1	3	4	3	16	3	4	1	6	0	2	1	0	0	3	3	4
PF3D7_0714800	6	2	0	0	3	3	2	0	2	0	2	1	0	0	1	0	0	2	0
PF3D7_0714900	9	5	1	6	5	7	10	5	8	0	0	1	2	4	3	0	2	9	2
PF3D7_0715000	239	195	84	190	256	452	215	266	149	109	96	337	148	347	573	179	363	204	348
PF3D7_0715100	29	34	13	51	40	86	51	55	15	13	11	24	5	12	20	32	59	22	18
PF3D7_0715200	528	863	1722	2892	620	4153	2259	4816	237	754	1377	1972	270	683	1931	1134	1733	599	3803
PF3D7_0715300	1234	1097	2408	4448	1455	5431	5722	7014	137	805	1606	3367	222	987	3083	618	930	1413	4470
PF3D7_0715400	40	50	97	196	120	245	209	243	13	46	112	458	11	220	360	207	60	152	316
PF3D7_0715500	44	20	46	212	86	256	191	208	11	27	89	476	2	299	260	52	58	196	195
PF3D7_0715600	2836	1869	4990	10661	4519	15611	8457	14091	245	2543	6390	14263	419	8374	15052	864	1815	6382	12626
PF3D7_0715700	25	24	30	99	36	114	94	70	2	15	41	139	6	86	192	18	13	62	176
PF3D7_0715800	1058	373	1034	2675	1163	3677	2651	3146	114	571	978	3771	141	2458	4497	265	515	1864	3606
PF3D7_0715900	1543	1486	3230	9360	1992	7555	6299	8880	215	971	2620	8366	239	7212	9185	417	1096	5171	9978
PF3D7_0716000	3419	5071	2413	7239	3436	14970	4035	7801	3520	3939	10652	5402	7386	5695	5231	12729	13064	2965	8731
PF3D7_0716100	4189	3969	579	2437	4094	9059	1966	1864	6001	3325	5700	1474	9656	3205	3794	12271	9358	2831	2506
PF3D7_0716200	7733	8135	801	2102	6568	11441	1723	2426	10404	10344	5358	3041	13543	3087	2733	19303	20587	2413	2694
PF3D7_0716300	8208	5819	15353	23046	11026	41227	24665	38589	1546	6800	10989	33193	1494	25228	23237	1655	4299	12812	33579
PF3D7_0716400	1062	1361	2529	5664	1939	6405	5047	8580	542	1236	3677	12318	465	6362	15003	2340	2850	4207	12066
PF3D7_0716500	1373	643	917	3333	2160	5368	3705	2869	223	623	1100	4028	153	4260	5580	779	1011	3088	2688
PF3D7_0716600	159	54	85	206	166	446	226	222	37	59	109	85	22	94	179	88	91	124	213
PF3D7_0716700	370	176	242	569	532	1362	643	677	118	165	427	458	102	767	702	318	495	657	590
PF3D7_0716800	3950	2698	826	3602	5312	8358	3175	2944	2751	1775	3537	4383	2207	6896	6767	3460	4267	3972	4667
PF3D7_0716900	863	514	441	1511	1264	2237	1605	1602	470	371	949	1318	182	2104	1905	673	718	2016	1455
PF3D7_0717000	418	413	812	1503	523	1689	2286	2298	76	422	554	1938	55	870	2057	287	357	1150	1973
PF3D7_0717100	950	888	1883	4193	1327	4932	2988	5473	235	920	2341	5087	197	3432	4009	454	818	2142	4341
PF3D7_0717200	3223	2368	3019	3456	3630	5372	4928	5697	1067	1617	2708	3384	1102	1733	2860	1518	2271	1665	4040
PF3D7_0717300	1765	1084	266	939	1538	2344	1430	621	983	537	547	334	601	1001	691	726	615	696	600
PF3D7_0717400	4297	3281	663	2427	3486	5976	2130	1617	3548	2619	6934	1251	4941	3491	2569	5652	6965	2355	1856
PF3D7_0717500	2608	4364	4965	3184	2857	7355	7896	12600	1262	1892	1966	4059	894	905	2084	886	1588	909	3491
PF3D7_0717600	1112	2631	3363	4834	1120	7832	4969	9738	276	1627	1096	3444	460	1271	2291	967	974	1016	4104
PF3D7_0717700	8312	5970	5118	9109	9591	17548	11952	14268	5343	4168	6671	16056	3969	11694	10564	6539	8507	5852	12308
PF3D7_0717800	591	768	517	1557	887	4297	1104	1823	321	791	1601	792	160	357	803	607	616	449	1321
PF3D7_0717900	418	203	202	490	489	952	506	590	175	276	498	520	118	864	671	419	477	657	587
PF3D7_0718000	249	286	140	638	376	1115	471	574	160	322	211	196	104	189	390	557	1079	252	374
PF3D7_0718100	1353	2078	3679	10937	1647	11860	5618	10459	601	2703	3533	6201	693	3134	6176	2529	4842	2307	10341
PF3D7_0718300	135	214	52	51	161	204	211	96	21	49	24	24	25	19	95	54	53	41	41
PF3D7_0718400	1865	1359	1026	2787	2250	3508	4616	3586	241	601	3266	3024	159	2706	6868	287	511	2300	4322
PF3D7_0718500	1346	1176	1060	3281	2200	4188	3765	3924	561	959	2919	4958	291	3223	7753	1431	1979	2170	3685
PF3D7_0718600	397	927	471	427	419	1382	997	1173	109	328	219	562	115	310	571	180	249	197	413
PF3D7_0718700	553	227	424	1329	834	2822	1087	1187	116	275	717	1472	63	1947	2280	321	467	1224	1085
PF3D7_0718800	41	9	7	27	50	124	38	44	15	21	25	42	4	21	88	51	24	22	33
PF3D7_0718900	82	39	3	27	84	177	33	7	36	31	28	10	13	21	66	44	56	21	11
PF3D7_0719000	160	55	53	218	221	236	192	152	84	63	116	288	72	322	988	179	185	275	347
PF3D7_0719100	211	91	159	412	269	535	419	496	67	85	306	632	21	391	814	288	221	276	475
PF3D7_0719200	142	61	26	175	210	331	196	79	67	50	79	36	20	58	75	672	158	56	45
PF3D7_0719300	2629	2505	1594	4357	2670	7867	3437	4321	2448	2211	4056	4721	2970	5013	5185	6987	4856	2707	5379
PF3D7_0719400	3278	6233	7265	20323	3956	20459	11711	19874	2135	7780	9306	8178	2404	4286	5712	7713	11601	4948	16645
PF3D7_0719500	1056	2010	2443	5138	1586	6375	5190	7756	434	1579	1616	4853	319	2951	4976	685	1109	2738	6705
PF3D7_0719600	35387	23041	10446	32765	79246	90345	34811	36038	20768	17618	50949	46193	22689	49619	86658	18105	29771	47703	46491
PF3D7_0719700	39882	17933	8339	29261	43617	60186	29822	26553	16105	12060	27902	43825	14005	41470	47878	20106	27188	32116	35768
PF3D7_0719800	243	279	397	768	232	1024	576	1143	85	161	264	801	86	472	887	122	271	363	1157
PF3D7_0719900	2170	3531	4052	9136	2287	13859	4748	11306	1613	2401	5219	5282	2284	2889	3909	5190	5364	2400	9362
PF3D7_0720000	481	389	252	759	706	1261	671	736	452	274	343	979	209	806	598	369	524	445	635
PF3D7_0720100	1948	1887	653	2113	2287	3846	2054	2074	1674	1346	2178	2330	1951	1631	2724	2674	4009	1539	2130
PF3D7_0720200	6381	3576	1580	4848	7600	8412	4837	4906	3756	2750	10566	8406	2282	8093	13148	6118	7809	6071	4671
PF3D7_0720300	131	80	31	48	121	122	224	75	25	20	20	15	10	13	39	29	29	60	4
PF3D7_0720400	292	380	311	814	365	1202	778	1103	116	223	639	1218	80	1140	986	231	337	708	923
PF3D7_0720500	164	135	162	679	245	694	565	659	78	93	197	694	34	656	587	182	258	474	585
PF3D7_0720600	1726	1267	1115	3559	2256	3984	3496	3361	613	877	1629	4406	892	3104	6697	1623	1877	1634	4487
PF3D7_0720700	26184	49686	28753	31778	22864	90447	52723	84069	18822	25229	16574	20490	36506	8041	10796	65578	55095	8186	30415
PF3D7_0720800	931	512	676	1873	1505	2802	1860	1854	294	574	2493	2009	239	2052	1459	605	808	1664	2036
PF3D7_0720900	219	219	329	901	470	1161	902	1166	65	219	341	1034	61	1036	1620	173	218	609	959
PF3D7_0721000	2940	3765	4230	13083	3248	14079	6676	11305	1828	3067	10997	5115	2010	3422	5033	6012	6528	4229	11914
PF3D7_0721100	7432	2469	8357	17562	11309	20691	17081	24261	1356	3472	9289	32925	981	32791	64268	1071	2129	21954	27812
PF3D7_0721200	1512	1389	871	1818	1311	3236	2449	2798	555	750	658	1635	767	1069	2489	1613	1612	1125	2045
PF3D7_0721300	2672	3847	958	3119	3256	7976	2446	3247	3295	2795	4830	2554	3221	3274	2641	9106	9169	2383	2988
PF3D7_0721400	1201	647	1367	2598	1449	2939	3854	4404	175	687	1478	4411	173	3519	3779	370	578	1989	2658
PF3D7_0721500	99	97	205	447	142	596	294	452	85	98	133	480	53	230	401	182	286	211	503
PF3D7_0721600	4709	2513	1364	3960	6210	7920	3982	4254	3289	1960	5747	7382	1599	7926	8443	3236	4582	4944	6261
PF3D7_0721700	246	106	21	85	280	343	137	98	158	85	79	35	67	16	73	814	650	58	30
PF3D7_0721800	2127	2004	3156	7647	3315	9795	7562	10395	1380	1661	6990	11570	1140	6065	12432	2184	2441	3763	12212
PF3D7_0721900	3025	2673	1902	4947	5357	5048	7630	6404	2449	1641	3288	5959	1187	5596	16185	3863	3536	7823	5883
PF3D7_0722000	254	140	57	104	212	325	157	165	84	64	77	224	73	171	250	133	233	94	196
PF3D7_0722100	1102	697	594	818	968	1963	1839	1671	407	479	369	1657	553	792	1211	643	1113	457	1114
PF3D7_0722200	7524	14413	20519	4114	5913	21442	28360	46752	2120	6712	1320	7132	4490	66	1243	1254	2882	1078	5334
PF3D7_0722300	1066	1381	452	1871	1029	2558	1292	1229	700	675	623	1290	1034	1802	1651	1550	1505	1366	1558
PF3D7_0722400	2173	1495	823	2272	2285	4354	1927	2472	970	952	1741	3957	1111	3942	4959	1837	2412	2191	3198
PF3D7_0722500	6176	4778	2702	7819	7534	14383	5948	6305	6614	3558	5839	7353	4639	6074	5214	6423	7599	3522	7794
PF3D7_0722600	5101	4126	1798	4081	5626	10034	4923	5260	3213	2710	5120	3897	3782	3436	5060	6465	7682	3397	4432
PF3D7_0722700	480	193	436	587	557	971	1213	1075	120	192	379	1137	64	499	1275	281	317	392	815
PF3D7_0722800	155	167	102	176	334	455	310	229	142	192	80	46	60	16	45	1714	439	96	86
PF3D7_0722900	296	518	493	468	453	938	1059	1214	47	94	136	327	37	41	151	478	287	179	400
PF3D7_0723000	23	56	14	75	48	144	54	76	23	29	36	110	25	115	218	84	101	78	110
PF3D7_0723100	13	19	9	3	21	31	29	57	5	17	6	10	2	0	8	24	18	3	11
PF3D7_0723200	141	135	38	55	187	375	236	118	40	69	26	25	23	15	53	242	119	69	28
PF3D7_0723300	2349	2085	4184	2067	1555	5208	5687	8280	330	968	563	2495	531	445	1312	951	1100	472	2871
PF3D7_0723400	13047	16675	4126	11799	12141	39316	7149	11875	15991	12661	19463	7468	26099	7575	8887	29483	37473	4601	11121
PF3D7_0723500	119	100	17	49	175	221	88	44	92	70	62	71	38	90	132	176	235	77	65
PF3D7_0723600	508	471	62	301	686	688	355	214	274	211	414	396	207	1031	449	988	1090	573	343
PF3D7_0723700	325	250	269	895	399	1030	656	787	238	290	1033	556	152	505	624	325	510	561	900
PF3D7_0723800	4097	9343	9420	17044	4958	25479	14368	26886	1653	4741	8809	7065	1956	2455	5901	2641	6799	3284	17790
PF3D7_0723900	6675	5902	5581	14921	7339	28062	8103	15023	4686	5158	17773	9112	7047	4812	9282	10924	12346	4853	18009
PF3D7_0724000	400	422	645	1555	516	2422	1201	1857	154	318	556	630	144	429	742	374	498	533	1416
PF3D7_0724100	3363	3533	3628	11115	3206	10769	5535	9015	5663	4445	12317	18505	6452	11173	13905	10704	11412	3929	19910
PF3D7_0724200	386	396	319	788	502	1316	564	785	442	286	510	922	376	932	759	531	798	453	975
PF3D7_0724300	94	92	155	267	139	510	340	384	37	95	174	326	42	254	288	94	109	176	359
PF3D7_0724400	97	83	26	70	129	169	73	95	53	36	101	58	55	76	116	126	153	42	90
PF3D7_0724500	176	165	73	177	184	285	278	169	151	110	81	121	197	90	115	146	201	163	127
PF3D7_0724600	771	1083	2153	3954	1043	7358	3067	6923	144	1052	1686	3708	284	1460	3093	442	1004	1389	4306
PF3D7_0724700	3552	4843	1933	7296	3471	12941	3975	6038	3207	2938	4865	3550	4077	3245	3179	13061	7965	3167	6540
PF3D7_0724800	573	717	434	681	614	1523	1140	1196	158	399	328	1052	155	645	1066	226	329	391	874
PF3D7_0724900	2113	5274	666	878	1847	4049	4698	1479	1286	1525	377	133	1725	28	176	3708	1815	177	208
PF3D7_0725000	1302	1431	3581	6264	1433	7323	4683	9129	458	1059	1825	5602	445	2380	5393	916	1789	2010	6978
PF3D7_0725100	1158	1430	1214	2982	1119	4597	2240	3651	704	1011	1637	1378	873	1161	1207	2138	2167	1286	2570
PF3D7_0725200	738	497	441	963	973	1669	1296	1428	390	421	950	1782	245	1247	1758	696	874	799	1061
PF3D7_0725300	1506	1207	169	318	1084	2037	647	373	800	473	1026	93	1489	713	407	1798	1545	487	346
PF3D7_0725400	9384	4820	596	662	6634	3190	6800	1384	837	1517	426	256	1229	47	196	315	910	678	331
PF3D7_0725600	6089	8089	5288	4195	15263	9695	23396	4587	1639	2510	2876	1795	1816	1165	6643	2410	5368	2550	2887
PF3D7_0725700	15	4	6	7	16	16	13	19	2	1	3	0	4	12	14	32	3	20	14
PF3D7_0725800	0	1	1	1	0	0	4	0	1	0	1	1	0	0	0	2	0	0	2
PF3D7_0725900	7	2	3	7	20	6	26	2	3	5	1	1	4	4	6	71	7	10	4
PF3D7_0726000	122058	119918	58212	62388	202339	124752	222512	56839	57577	51794	18236	17763	60503	8652	51860	64258	120640	17379	45429
PF3D7_0726100	2856	5615	65	215	2848	5819	181	227	3943	2792	809	79	9870	538	239	11322	11523	408	195
PF3D7_0726200	1396	553	107	456	1511	1432	283	228	1346	803	1553	99	415	735	1177	2380	2172	1223	408
PF3D7_0726300	536	603	624	1433	514	1992	1299	1865	236	293	732	797	460	319	892	691	826	356	1144
PF3D7_0726400	2908	4686	4210	14345	3055	15777	6186	13741	1764	3304	6368	7527	2527	3771	8648	9489	9373	4480	14139
PF3D7_0726500	4572	5579	5703	15457	4721	23008	7720	17092	3099	4489	8461	7839	4393	5305	6228	10658	11410	4092	16707
PF3D7_0726600	281	178	399	850	398	1447	709	912	51	154	305	1027	57	581	794	196	385	283	840
PF3D7_0726700	1310	1360	2597	5113	2079	5538	5878	7194	230	751	1747	6541	143	2658	3468	1102	1022	2084	4952
PF3D7_0726800	20	12	12	54	42	111	92	45	13	15	72	43	6	44	81	97	64	54	51
PF3D7_0726900	327	156	212	527	386	1027	570	650	114	161	656	341	95	378	483	157	263	336	594
PF3D7_0727000	3625	2592	5699	12371	3997	21102	6745	11750	1088	2588	10375	15441	1233	6163	11588	3268	5114	4309	18159
PF3D7_0727100	160	267	380	762	198	1522	563	973	55	253	419	385	59	250	244	137	279	246	627
PF3D7_0727200	1778	1684	211	846	1909	3313	595	624	1511	1488	1135	695	1640	1483	1292	2986	3846	1451	1023
PF3D7_0727300	2671	2074	974	4364	2771	5927	2696	2898	1266	1477	2798	2092	1872	2668	2239	3647	4250	2680	3619
PF3D7_0727400	12585	6785	8732	25634	18284	50911	34435	37275	2716	5110	11768	40743	2257	25486	39054	3346	6799	11748	34756
PF3D7_0727500	155	118	336	776	164	1121	528	920	31	125	311	1111	15	480	1219	72	228	498	1079
PF3D7_0727600	106	63	97	335	114	555	169	292	31	84	336	239	15	464	304	62	104	378	340
PF3D7_0727700	232	222	253	801	247	1083	499	649	67	143	399	535	40	494	437	161	343	352	805
PF3D7_0727800	1588	1413	1953	5354	1579	7441	3385	5865	703	1470	3000	3005	762	2707	3471	2239	2120	2658	5700
PF3D7_0727900	865	1213	346	1106	845	2624	973	1270	567	782	963	301	1467	323	274	4038	1680	495	927
PF3D7_0728000	9675	4976	3652	8071	12521	18886	10807	12243	5540	4893	6590	10988	5689	8219	19770	6719	8527	7430	10585
PF3D7_0728100	710	1007	1666	6344	790	5149	2470	4650	358	1019	2726	2585	240	1173	1970	749	2201	1553	5455
PF3D7_0728200	103	79	121	249	115	494	249	308	44	59	72	256	11	110	222	82	120	79	344
PF3D7_0728300	350	339	407	1363	469	1624	1560	1343	87	308	617	1006	72	805	979	569	601	673	1131
PF3D7_0728400	92	47	99	301	155	393	289	281	12	60	229	464	11	263	1134	94	122	189	342
PF3D7_0728500	37	35	25	132	74	144	205	126	9	27	34	77	8	62	147	72	65	55	100
PF3D7_0728600	1366	3026	5213	12066	1602	12526	6077	14187	867	2996	4144	5571	864	1650	3769	2123	5573	1381	10270
PF3D7_0728700	49	79	56	243	79	275	180	157	44	128	71	136	25	60	202	326	494	83	202
PF3D7_0728800	780	367	878	1710	923	2564	1797	2424	127	476	1118	2364	145	1556	3009	482	740	992	1918
PF3D7_0728900	1143	1597	1069	3332	1587	5723	1996	3494	878	1173	2767	2612	857	2525	3754	1967	2804	2049	3565
PF3D7_0729000	778	334	242	573	755	959	793	720	247	306	452	433	306	392	301	671	655	482	436
PF3D7_0729100	1435	1740	3002	7676	1849	13248	4965	9047	475	1748	4823	3872	567	1520	3900	2091	3525	1381	8924
PF3D7_0729200	114	67	110	350	143	507	345	393	20	82	133	430	21	406	536	59	62	359	378
PF3D7_0729300	3123	3585	469	2232	3362	6465	1428	1501	3833	2169	4661	1890	3635	4113	4632	7281	7329	3088	1993
PF3D7_0729400	2785	1934	281	903	2398	4380	682	643	2544	1531	2316	690	3492	2108	2035	4253	4740	1261	1029
PF3D7_0729500	1574	1158	464	1281	1314	2265	1371	1157	865	787	804	1346	798	1467	1327	1335	1750	903	1218
PF3D7_0729600	650	637	1142	2287	804	3153	2284	2862	164	563	1534	3090	110	1508	2107	310	512	942	2400
PF3D7_0729700	396	305	678	211	309	946	998	1265	37	121	70	256	83	39	298	176	225	159	175
PF3D7_0729800	40	73	37	39	37	76	247	110	17	30	23	30	12	0	5	4	27	16	20
PF3D7_0729900	325	637	533	506	383	1136	865	1407	156	369	210	314	148	152	387	893	978	169	357
PF3D7_0730000	100	42	30	143	136	264	133	106	20	39	192	163	5	171	292	75	100	159	160
PF3D7_0730100	205	120	122	434	171	715	279	320	41	126	306	394	30	492	734	189	264	309	531
PF3D7_0730200	792	1603	836	2680	1090	3180	2260	2483	573	804	1537	1119	986	1440	1857	2348	2123	2260	2510
PF3D7_0730300	25601	46531	5208	20316	21556	40695	16095	14074	29471	15429	14073	5807	42408	12404	24330	71937	58369	17347	20671
PF3D7_0730400	2037	1453	664	325	2071	1012	4270	1496	316	456	271	273	255	189	205	249	277	349	146
PF3D7_0730500	3357	4543	7078	13485	3569	18797	10066	19020	1015	2673	4347	5719	1232	2341	4553	1529	4517	2324	11893
PF3D7_0730600	0	2	0	4	3	4	2	0	3	0	2	0	2	1	0	0	1	0	0
PF3D7_0730700	3	2	0	1	5	1	1	1	10	0	0	1	0	2	5	0	3	8	6
PF3D7_0730800	20546	19728	298	1067	21387	12095	2504	630	25199	10387	2867	119	24527	984	730	21658	30615	1608	316
PF3D7_0730900	5066	6273	449	1520	5545	4426	974	1333	8843	4234	4285	281	6857	1155	2156	10066	11571	1322	1731
PF3D7_0731000	449	277	20	26	175	204	158	39	158	113	36	0	129	5	2	73	137	28	9
PF3D7_0731100	7861	11664	674	3741	9510	10809	3768	1772	15099	7580	3010	1205	15053	2035	2332	29566	21296	2073	2658
PF3D7_0731200	815	1011	115	324	911	916	372	307	544	362	162	154	537	90	149	1240	1492	171	335
PF3D7_0731300	2183	2167	283	1383	2335	2477	885	910	2099	1059	1848	436	1496	1624	1132	4524	3594	2242	1011
PF3D7_0731400	7125	6453	899	3520	6496	7849	7780	2624	1138	2095	2017	1933	1826	3536	5416	857	1231	3522	2516
PF3D7_0731500	36321	76165	3064	3364	26811	26786	20739	6653	14025	44136	2916	357	30049	298	696	5190	9912	2835	398
PF3D7_0731600	2199	3246	5651	19539	2662	12252	11662	19562	909	2304	6136	17222	864	13687	20831	1130	1400	10664	19363
PF3D7_0731700	122	142	93	949	163	713	427	352	15	56	298	68	37	135	383	10	67	280	430
PF3D7_0731800	363	696	107	177	259	724	181	309	299	325	124	79	371	58	80	1423	1836	118	137
PF3D7_0731900	19	5	4	14	27	27	18	9	7	6	11	0	13	0	2	7	13	1	5
PF3D7_0732000	4	4	0	1	8	10	0	4	1	2	10	1	0	15	15	1	0	38	6
PF3D7_0732100	3	0	0	1	0	1	0	0	2	2	11	1	0	6	4	0	2	9	0
PF3D7_0732200	42	13	11	23	68	63	32	22	11	3	2209	11	3	203	153	10	1	736	34
PF3D7_0732300	0	4	1	0	0	5	2	1	4	3	3	1	0	1	0	0	3	0	0
PF3D7_0732400	22	10	2	6	35	21	3	0	2	2	79	0	5	18	58	5	13	26	4
PF3D7_0732500	3	12	2	4	14	13	4	8	7	8	18	0	10	3	35	3	3	24	6
PF3D7_0732600	0	0	0	0	0	0	0	0	0	0	0	0	0	0	0	0	0	0	0
PF3D7_0732700	3	4	1	6	12	11	1	1	0	0	9	0	4	4	14	1	4	24	5
PF3D7_0732800	15	27	1	8	11	15	7	0	7	0	14	0	1	0	1	10	4	5	1
PF3D7_0732900	144	35	42	50	160	248	190	220	11	13	379	51	7	51	109	34	184	835	906
PF3D7_0733000	314	275	168	207	341	786	338	555	797	552	154	88	1360	82	140	9148	6873	243	619
PF3D7_0800100	734	801	1162	1282	952	2510	1378	2903	238	409	1289	1040	455	723	784	2649	1361	912	1946
PF3D7_0800200	610	678	801	932	741	3067	1485	2285	1682	1975	691	721	1479	187	871	19228	16410	798	1031
PF3D7_0800300	116	223	116	164	162	373	125	244	1913	2161	78	271	1540	65	146	15297	20677	476	459
PF3D7_0800400	56	21	3	10	24	59	9	17	84	41	36	4	14	5	37	27	34	27	26
PF3D7_0800500	6	5	0	9	3	3	2	2	4	6	5	0	2	1	8	6	22	4	1
PF3D7_0800600	0	0	0	2	3	8	13	3	2	1	1	7	1	1	7	9	16	1	8
PF3D7_0800650	0	1	1	1	3	5	4	2	0	1	1	3	0	0	3	0	3	1	2
PF3D7_0800700	233	315	69	741	276	1648	493	209	181	270	437	42	148	59	255	417	1023	107	288
PF3D7_0800750	8	8	1	6	16	8	16	8	76	36	149	9	6	29	24	40	41	150	20
PF3D7_0800800	4	9	3	4	10	4	5	1	43	16	37	2	15	3	2	20	32	40	2
PF3D7_0800900	3	11	1	6	11	23	0	0	144	89	22	0	114	2	4	564	485	8	4
PF3D7_0801000	22982	38686	2721	11625	17745	54904	5230	8174	37736	28988	13615	8431	48180	18519	24415	96615	107162	14279	9812
PF3D7_0801100	776	377	476	3723	993	1535	2402	1165	406	675	976	385	233	1640	1290	367	412	785	2248
PF3D7_0801200	20	39	7	79	31	34	56	17	11	38	3	2	6	48	4	30	4	6	9
PF3D7_0801300	101	176	12	107	116	226	138	15	53	56	61	9	51	25	103	101	70	48	20
PF3D7_0801400	7	21	11	12	29	37	90	22	14	11	4	1	9	1	8	127	107	13	2
PF3D7_0801500	16740	11988	1986	10038	16973	24877	8220	6490	9474	8065	19568	8811	12055	12310	14248	21622	28301	11854	9282
PF3D7_0801600	23	21	44	91	24	118	69	114	6	22	36	107	3	49	120	29	36	36	98
PF3D7_0801700	616	857	1163	3274	842	4471	1549	3595	538	975	2579	2914	395	1965	2296	1203	1904	1015	3606
PF3D7_0801800	5065	4233	2361	9332	4977	10720	5762	6952	4138	3316	16974	3540	5882	5100	5636	8772	8666	6094	12553
PF3D7_0801900	2694	8992	951	3556	3051	9289	2724	2584	5564	4226	5297	1830	6341	1019	1347	14622	14952	1295	2645
PF3D7_0802000	20152	10621	12028	38801	23665	66084	27530	41903	6563	8942	24733	27852	3404	30248	33426	10639	11605	29027	37369
PF3D7_0802100	4294	12459	10091	23253	4853	26234	18980	34009	1637	6145	7574	7489	2300	2002	5370	2714	9134	3527	16188
PF3D7_0802200	4803	916	3489	9342	8308	13577	8016	9923	430	1065	7245	11218	247	20147	17064	461	1071	10445	9668
PF3D7_0802300	1964	1584	335	1157	1691	3735	876	921	1522	1253	2291	1107	2010	2377	3642	3662	3279	2043	1745
PF3D7_0802400	2276	1682	552	2029	2198	3734	1653	1672	1474	1157	2463	1958	1810	1952	2235	3163	3401	1792	1868
PF3D7_0802500	1269	1790	1167	2533	1364	5040	2924	3682	606	1042	1439	2031	675	1695	2600	1929	2076	1767	3592
PF3D7_0802600	10808	15080	15144	7883	7569	26870	23174	31241	1566	4698	2832	4704	3111	414	2081	1727	6289	1896	7177
PF3D7_0802700	62	70	122	138	69	418	237	365	23	106	61	276	40	32	231	114	122	51	197
PF3D7_0802800	3477	4767	6287	5848	2581	10883	14587	16163	587	2322	1348	6127	806	779	3212	1411	1992	1166	7605
PF3D7_0802900	65	44	41	136	120	323	135	165	33	34	173	206	14	149	247	134	165	156	168
PF3D7_0803000	533	1038	898	1355	733	2757	1133	2230	831	712	900	2087	839	1161	1150	813	1815	446	1835
PF3D7_0803100	4998	6978	2689	7079	5237	15807	5413	7918	7619	5866	11817	5627	8336	4009	6135	11483	14295	2777	7205
PF3D7_0803200	4377	6090	9236	10962	3929	13452	17171	22588	1092	2954	2801	8205	1696	1263	5270	1710	3210	2399	10922
PF3D7_0803300	137	163	250	461	148	754	629	631	35	71	63	418	21	257	392	128	89	214	447
PF3D7_0803400	2009	3632	4510	9359	2436	14490	7221	12969	555	2069	3103	5545	649	2686	3520	2592	3030	2027	9901
PF3D7_0803500	2206	2233	684	1100	1616	2751	2878	1706	534	1107	1125	467	849	514	687	1051	1309	713	918
PF3D7_0803600	1828	2480	3400	4350	1685	7019	4339	8919	696	1577	1472	3629	1092	1505	2895	1735	1817	1714	4772
PF3D7_0803700	260	215	382	838	491	1646	993	1451	81	223	792	626	81	440	482	215	270	449	1132
PF3D7_0803800	2866	1901	3423	5522	3632	8228	9151	10838	1036	1323	4972	11189	726	4821	7380	1635	2316	2826	7845
PF3D7_0803900	143	397	52	254	234	408	388	267	238	80	305	82	16	52	70	227	143	257	200
PF3D7_0804000	5592	6567	2839	7553	6729	13749	7060	9060	2872	3729	3970	4292	4331	5336	2620	8668	7769	4754	6604
PF3D7_0804100	84	37	40	63	53	144	114	97	22	34	26	22	42	55	48	98	40	87	49
PF3D7_0804200	3	4	1	3	2	11	9	5	0	3	1	2	0	5	1	8	1	6	1
PF3D7_0804300	2385	4342	411	1424	2080	8838	1022	1388	4563	3294	2325	661	9202	1362	851	8777	7788	937	1577
PF3D7_0804400	412	429	924	1709	414	2541	1392	2673	166	521	568	1907	250	775	923	159	408	586	1859
PF3D7_0804500	4662	7433	9747	29691	5447	32125	13011	29434	2792	5626	11111	10310	2469	7195	9380	8061	10858	6231	28730
PF3D7_0804600	1515	1442	916	2058	1500	3566	1800	2998	1433	1152	2129	2463	1684	2113	2612	2565	3089	1511	2220
PF3D7_0804700	821	1762	486	1548	1265	3936	1251	1501	2120	1761	1622	888	1950	257	800	6401	6248	512	1122
PF3D7_0804800	1655	1457	506	1862	2008	2694	1471	1461	941	788	1325	2140	1249	1956	2486	2024	2824	1221	1885
PF3D7_0804900	1840	2400	1235	2347	2985	4547	4245	4451	979	892	1058	2337	973	1166	3147	1653	1917	1614	3238
PF3D7_0805000	445	315	203	578	486	1204	683	632	154	218	256	653	88	467	1093	103	171	239	657
PF3D7_0805100	138	190	216	141	188	296	487	449	49	136	55	111	37	24	60	439	321	40	98
PF3D7_0805200	1075	1524	69	159	980	441	683	139	528	522	102	58	438	4	40	213	311	226	85
PF3D7_0805300	1172	1578	442	284	1035	1316	2710	679	671	1011	242	72	996	43	67	633	480	139	78
PF3D7_0805400	307	195	91	240	278	432	234	326	231	174	230	390	107	461	496	344	304	377	272
PF3D7_0805500	676	1122	413	1369	748	2854	1215	1520	444	676	571	641	678	533	600	2078	1731	694	1097
PF3D7_0805600	953	496	207	347	654	831	723	591	190	231	212	232	267	217	406	273	401	427	362
PF3D7_0805700	761	2162	2599	9394	1008	4144	5598	9802	286	1137	2920	2499	356	1012	1580	452	1335	1612	6000
PF3D7_0805800	9	9	3	19	9	79	10	25	3	9	7	5	2	0	6	38	13	1	10
PF3D7_0805900	374	227	102	300	508	617	371	345	184	152	758	189	156	389	227	636	650	385	267
PF3D7_0806000	766	1301	810	2714	1010	4254	1514	2721	1242	1004	2523	2147	879	2088	2479	1762	1853	1815	3063
PF3D7_0806100	340	436	337	1085	490	1498	659	1040	279	461	1164	458	339	471	324	759	833	616	951
PF3D7_0806200	519	612	1071	1257	505	1705	2202	2919	61	216	276	1013	67	295	723	315	272	532	1503
PF3D7_0806300	948	1541	2309	3343	1037	5479	3958	6026	215	724	1226	1864	253	256	1131	318	659	670	3221
PF3D7_0806400	28	32	33	90	37	182	113	109	5	33	34	70	3	33	106	10	17	21	125
PF3D7_0806500	6550	6508	2376	5780	7102	14762	7730	6982	2386	3370	5665	4088	3486	4259	7253	4392	5290	4537	8368
PF3D7_0806600	322	493	144	654	298	823	315	444	442	291	192	236	714	205	286	1044	937	187	571
PF3D7_0806700	1684	2973	1345	5217	1697	7174	2304	3944	1627	2083	5288	3279	3269	2803	3205	10034	6198	2296	5016
PF3D7_0806800	15727	16313	6099	10581	16881	24540	21031	17149	8688	8901	8790	6904	8434	6260	6261	14496	12138	6916	12581
PF3D7_0806900	471	444	439	1144	584	1327	1464	1626	132	424	483	642	191	376	474	334	468	535	897
PF3D7_0807000	535	413	328	781	788	1117	1033	904	363	261	818	775	284	882	754	574	684	921	781
PF3D7_0807100	2931	1738	911	3279	2593	4232	2529	3005	908	1398	3840	2297	1483	1842	3126	4506	5203	2384	3018
PF3D7_0807200	731	389	224	544	741	1529	539	687	271	355	612	518	275	800	832	957	862	751	659
PF3D7_0807300	3028	1888	1212	2018	3326	5593	3384	3955	971	1554	1618	1431	1115	2080	999	2587	1988	2068	1915
PF3D7_0807400	256	211	227	255	253	573	721	748	23	82	100	328	19	216	309	93	92	318	288
PF3D7_0807500	1817	1029	1913	4643	2725	5865	4942	5753	723	901	1872	6126	536	4487	6466	823	1202	2343	6031
PF3D7_0807600	11997	15105	9467	23725	11415	46258	13405	27048	10520	11621	19416	17398	15590	12187	12767	30860	27252	7400	22196
PF3D7_0807700	457	803	628	1185	538	1820	1788	1569	376	439	495	406	229	87	451	377	757	437	827
PF3D7_0807800	1803	1314	1642	2161	1813	4957	3454	5192	665	1123	1008	2512	879	1376	2198	1313	1568	1116	3023
PF3D7_0807900	6976	4713	4020	8070	8860	19077	12646	14080	3929	3860	6971	7012	4056	6230	7007	6384	6323	5841	9724
PF3D7_0808000	211	99	87	482	235	678	389	268	136	127	440	135	74	177	204	162	297	393	395
PF3D7_0808100	777	1010	1298	4071	951	4680	2423	4314	351	662	2347	2496	306	1850	2301	1200	1307	2009	3460
PF3D7_0808200	5687	6199	896	474	4947	3445	7491	1987	1105	2729	561	202	1354	14	101	580	1178	578	132
PF3D7_0808300	2337	3205	1350	2333	2568	4324	4171	3553	1144	1516	1213	2988	1349	1297	2548	3926	4778	1178	3290
PF3D7_0808400	2247	1297	1309	2520	2192	3421	4037	4277	465	1024	1134	1968	1101	892	2339	1801	1796	1336	2749
PF3D7_0808500	1	1	0	2	4	13	6	1	0	2	0	0	2	0	0	1	1	1	0
PF3D7_0808600	2925	2262	149	254	946	1388	242	327	1494	1336	131	48	1764	54	61	2695	1503	217	462
PF3D7_0808700	1984	2251	305	341	1168	2150	387	740	435	354	81	230	1338	97	292	3784	2231	357	964
PF3D7_0808800	14	15	8	15	13	28	15	24	23	12	19	18	2	7	40	49	132	332	607
PF3D7_0808900	14	7	3	13	37	61	9	11	15	9	22	13	6	21	26	62	176	500	281
PF3D7_0809000	2	1	0	0	0	1	0	0	2	0	0	0	3	0	0	1	4	1	0
PF3D7_0809100	1533	1036	711	1031	1671	3251	2112	1892	2650	1800	723	566	2359	539	1063	55011	74949	3882	4168
PF3D7_0809200	720	778	448	1405	597	2303	846	1337	429	438	620	859	553	612	908	1789	1219	683	1516
PF3D7_0809300	2589	2445	5041	8543	3939	8430	11722	12386	706	1724	3194	14085	436	5862	15900	969	1415	4906	10661
PF3D7_0809400	626	704	1458	1557	682	2619	1758	3516	146	508	1320	2315	156	1308	2059	376	633	801	1641
PF3D7_0809500	92	68	27	78	102	184	73	88	37	30	46	99	50	86	171	139	147	65	123
PF3D7_0809600	1230	1088	1804	9912	1434	9006	3750	5601	335	1085	2724	3231	262	4051	5712	1169	2853	3039	6256
PF3D7_0809700	157	102	109	288	139	531	697	331	34	97	81	256	27	45	309	455	320	122	237
PF3D7_0809800	112	190	103	218	133	565	305	327	59	71	143	194	26	192	217	226	267	159	187
PF3D7_0809900	457	538	503	1712	455	1862	1075	1679	308	524	1061	773	572	573	785	1291	1223	626	1577
PF3D7_0810000	267	152	213	594	405	627	600	487	92	60	147	559	79	698	687	166	163	274	586
PF3D7_0810100	175	80	200	442	283	621	423	417	38	78	164	334	13	332	380	57	108	251	517
PF3D7_0810200	380	407	395	1278	507	1861	1051	1153	156	341	1006	1242	127	1244	1602	416	625	969	1395
PF3D7_0810300	11169	14956	9539	14809	9742	23036	33493	22079	4746	6837	7986	4864	5036	2026	2571	3851	8758	3870	11141
[truncated: 3,719 more rows]
