# Supplementary material for: Ectopic overexpression of Plasmodium falciparum DNA-/RNA-binding Alba proteins misregulates virulence gene homeostasis during asexual blood development
Source: Microbiol Spectr. 2025 Jan 27;13(3):e00885-24. doi: 10.1128/spectrum.00885-24 (PMC11878077; doi:10.1128/spectrum.00885-24)
Supplement: Table S3 — List of differentially expressed genes in Ring stages of the 3D7+PfAlba2-Ty1 strain. [file spectrum.00885-24-s0003.xlsx]

## Sheet: Alba2_R_up
Supplementary Table S3A: List of differentially expressed genes (significantly upregulated) in Ring stages of the 3D7+PfAlba2-Ty1 strain
								DESeq2 normalised read counts
	Gene ID	baseMean	log2FoldChange	lfcSE	stat	pvalue	padj	Control_3D7_R_Rep2	Control_pLN_R_Rep1	Control_pLN_R_Rep2	Alba2_R_Rep1	Alba2_R_Rep2
134	PF3D7_0100600	24.3123	2.91241	0.840351	3.46571	0.000528831	0.0100176	2.01247	8.74269	8.33199	74.6588	27.8157
336	PF3D7_0104700	74.8417	1.89998	0.68438	2.7762	0.00549982	0.0465183	12.0748	45.462	47.909	183.329	85.4339
2	PF3D7_0105300	3220.57	2.69804	0.471112	5.72696	1.02247e-08	9.81748e-07	1430.87	674.936	920.685	6984.75	6091.63
288	PF3D7_0105400	103.517	1.95455	0.674208	2.89903	0.00374322	0.036689	94.5863	27.1023	25.6903	157.613	212.591
258	PF3D7_0106000	2520.41	1.60878	0.542394	2.96607	0.00301634	0.0322431	2165.42	700.29	1291.46	4385.79	4059.1
235	PF3D7_0106200	75.5944	1.50439	0.49464	3.0414	0.00235484	0.0273052	50.3119	40.2164	40.9656	135.215	111.263
112	PF3D7_0106800	2090.27	1.51583	0.424771	3.56859	0.000358911	0.00747073	984.1	1271.19	1339.37	4117.85	2738.85
37	PF3D7_0108900	1087.48	2.28615	0.543528	4.20612	2.59787e-05	0.000994274	704.366	326.102	252.043	2240.59	1914.32
93	PF3D7_0109000	1189.82	1.71712	0.468512	3.66505	0.000247288	0.00591007	742.603	729.14	393.687	2299.49	1784.18
62	PF3D7_0111500	1747.36	1.77885	0.458677	3.87821	0.000105227	0.00316434	1147.11	597.126	915.131	3430.99	2646.46
148	PF3D7_0112200	884.716	1.6326	0.478682	3.41061	0.000648179	0.0115049	396.457	344.462	699.887	1395.29	1587.48
73	PF3D7_0113200	1106.94	1.78886	0.474327	3.77137	0.000162351	0.00446506	549.405	436.26	689.472	2503.56	1356.01
295	PF3D7_0115400	14.4579	3.46627	1.20181	2.8842	0.00392415	0.0375906	4.02495	4.37135	0.694333	57.2384	5.9605
87	PF3D7_0200200	47.7106	3.66857	0.993076	3.69415	0.000220623	0.00543904	24.1497	1.74854	2.083	146	64.5721
172	PF3D7_0206800	58520.1	2.32697	0.704878	3.30124	0.000962596	0.0149667	46405.6	8161.3	12778.5	132920	92335.2
218	PF3D7_0207200	91.7305	1.56748	0.505009	3.10386	0.00191011	0.0238677	66.4117	48.9591	40.2713	170.886	132.125
242	PF3D7_0207300	104.665	1.83052	0.607398	3.01371	0.00258078	0.0291036	36.2245	31.4737	86.0973	150.977	218.552
300	PF3D7_0207400	2962.83	1.92167	0.670822	2.86465	0.00417472	0.0394256	2213.72	514.944	1474.76	2856.12	7754.62
223	PF3D7_0207600	22129.5	2.07122	0.672358	3.08053	0.00206634	0.0251778	17168.4	3787.33	8152.16	23450.3	58089.1
81	PF3D7_0207700	10207.5	2.40615	0.648601	3.70974	0.000207468	0.00525682	6460.04	1481.01	3318.91	12707.8	27069.6
132	PF3D7_0207800	1620.89	2.15438	0.619473	3.47777	0.000505609	0.00974366	1126.99	304.246	613.79	1978.46	4080.96
347	PF3D7_0207900	371.794	1.59799	0.580734	2.75167	0.00592925	0.04831	231.435	94.4211	290.231	462.055	780.826
103	PF3D7_0208500	226.69	1.70876	0.474131	3.60398	0.00031338	0.00697607	78.4865	129.392	146.504	355.874	423.196
167	PF3D7_0209600	1324.83	2.04635	0.617654	3.3131	0.000922672	0.0146796	1038.44	260.532	468.675	1882.23	2974.29
57	PF3D7_0210600	819.977	2.02839	0.513621	3.94919	7.84148e-05	0.00248072	549.405	219.442	336.057	1293.26	1701.72
84	PF3D7_0210700	1100.3	1.88719	0.509878	3.70126	0.000214531	0.00536132	762.728	375.061	452.011	2501.07	1410.65
27	PF3D7_0211600	136.149	1.98674	0.460842	4.31112	1.62432e-05	0.000694352	64.3992	67.3187	55.5466	282.874	210.604
166	PF3D7_0212900	1750.74	1.79741	0.541577	3.31884	0.000903911	0.0144652	1396.66	458.991	785.985	3119.91	2992.17
88	PF3D7_0214700	632.288	2.05913	0.558704	3.68554	0.000228216	0.00557601	462.869	165.237	211.771	945.679	1375.88
184	PF3D7_0216800	345.103	1.94416	0.599052	3.2454	0.00117287	0.017349	249.547	72.5643	163.863	448.783	790.76
274	PF3D7_0217900	767.185	1.43976	0.491781	2.92765	0.00341537	0.0347984	468.907	271.898	624.899	1339.71	1130.51
48	PF3D7_0218100	240.974	1.70463	0.416545	4.0923	4.27117e-05	0.0014795	116.724	120.649	141.644	400.669	425.183
213	PF3D7_0220300	1438.77	1.46553	0.469939	3.11856	0.0018174	0.0232942	1131.01	576.143	826.95	2727.54	1932.2
95	PF3D7_0223100	14.3187	5.03033	1.37751	3.65176	0.00026045	0.00617075	2.01247	0.874269	0.694333	63.0452	4.96709
285	PF3D7_0303400	472.019	1.23993	0.426608	2.90648	0.00365518	0.0360447	315.958	233.43	367.302	714.236	729.168
243	PF3D7_0304600	707.109	1.39067	0.462072	3.00963	0.00261564	0.0291036	414.57	297.251	574.213	1013.7	1235.81
215	PF3D7_0307400	843.233	1.35151	0.434118	3.11323	0.00185051	0.0234486	450.794	451.997	656.839	1120.71	1535.82
252	PF3D7_0316100	553.358	1.45395	0.488229	2.97801	0.00290129	0.0312607	386.395	389.05	204.828	1064.3	722.214
335	PF3D7_0318700	483.38	2.18136	0.783424	2.7844	0.0053627	0.0457166	442.744	60.3246	100.678	1216.11	597.044
85	PF3D7_0320500	403.428	1.73371	0.468712	3.69888	0.000216549	0.00538715	261.622	184.471	182.61	876.827	511.61
111	PF3D7_0320700	1897.77	1.42658	0.398723	3.57786	0.000346414	0.00740595	1290	1030.76	1078.99	3447.58	2641.5
66	PF3D7_0321200	329.831	1.53901	0.401832	3.82998	0.000128154	0.00367218	197.222	175.728	188.858	510.169	577.175
11	PF3D7_0321400	283.239	2.19069	0.45233	4.84311	1.2782e-06	7.94951e-05	152.948	88.3012	111.093	518.464	545.386
158	PF3D7_0321500	314.291	1.59179	0.473156	3.36419	0.000767676	0.0129277	124.773	164.363	231.213	603.077	448.031
78	PF3D7_0401800	3203.43	1.78399	0.476454	3.7443	0.000180898	0.00480608	1917.89	1283.43	1659.46	3724.65	7431.75
77	PF3D7_0404000	119.447	1.98358	0.529398	3.74686	0.000179059	0.00478044	80.499	43.7135	42.3543	253.84	176.828
317	PF3D7_0407800	7473.79	1.70135	0.604871	2.81274	0.00491211	0.0442899	6377.53	1898.04	3522.35	8174.31	17396.7
328	PF3D7_0409500	832.242	1.06588	0.38179	2.7918	0.00524161	0.0452481	539.343	577.018	620.039	1237.68	1187.13
241	PF3D7_0413500	3246.45	1.45717	0.482923	3.0174	0.00254954	0.0288298	2630.3	1137.42	1969.13	5235.24	5260.14
122	PF3D7_0413700	1176	1.43769	0.407648	3.52678	0.000420639	0.00842497	758.703	577.892	759.6	2127.78	1656.03
9	PF3D7_0414600	359.732	2.00323	0.412118	4.86082	1.16901e-06	7.43953e-05	189.173	161.74	140.255	642.896	664.596
185	PF3D7_0414700	1304.97	1.42451	0.439414	3.24183	0.00118763	0.0174414	974.038	543.795	822.784	2001.69	2182.54
201	PF3D7_0414800	246.305	2.49406	0.790014	3.15699	0.00159409	0.0213651	193.198	20.9825	47.909	418.089	551.347
138	PF3D7_0415700	246.118	2.09938	0.607043	3.45837	0.000543454	0.0101167	171.06	41.9649	108.316	456.248	452.998
183	PF3D7_0415800	630.618	1.86275	0.571116	3.26159	0.00110788	0.0165216	535.318	208.95	179.832	1097.48	1131.5
249	PF3D7_0419300	720.758	1.38703	0.463853	2.99022	0.00278772	0.0306369	468.907	295.503	549.217	973.883	1316.28
232	PF3D7_0419700	257.718	1.77171	0.579469	3.05748	0.00223207	0.0262149	207.285	61.1988	127.063	387.396	505.649
3	PF3D7_0422800	458.488	2.32598	0.409131	5.68518	1.30678e-08	1.2122e-06	195.21	170.482	163.168	778.111	985.47
55	PF3D7_0423800	460.347	2.40739	0.608152	3.95853	7.5411e-05	0.00241359	291.809	69.9415	148.587	858.577	932.819
89	PF3D7_0424000	340.038	2.58895	0.702336	3.68621	0.000227623	0.00557601	199.235	58.576	84.0143	1069.28	289.084
42	PF3D7_0500900	247.536	2.17885	0.521324	4.17946	2.92205e-05	0.00107331	146.911	57.7018	105.539	489.43	438.097
63	PF3D7_0501500	1720.32	2.12982	0.550256	3.8706	0.000108568	0.00321186	1183.33	378.559	636.703	2969.76	3433.25
14	PF3D7_0501600	2008.03	2.35483	0.491859	4.78761	1.68776e-06	9.93236e-05	970.013	506.202	801.954	2803.85	4958.15
152	PF3D7_0501700	69.2098	1.71748	0.50706	3.38713	0.000706289	0.0123106	34.2121	31.4737	42.3543	122.772	115.236
337	PF3D7_0502100	182.784	1.28457	0.462713	2.77616	0.00550048	0.0465183	84.5239	116.278	145.81	276.238	291.071
203	PF3D7_0503100	120.676	1.82737	0.580098	3.15011	0.00163212	0.0216864	30.1871	52.4561	94.4292	225.636	200.67
294	PF3D7_0503400	1027.56	1.72993	0.599546	2.8854	0.00390914	0.0375405	861.339	215.944	524.916	2031.55	1504.03
12	PF3D7_0504100	1096.67	2.10789	0.436268	4.83165	1.35405e-06	8.32662e-05	474.944	594.503	346.472	2205.75	1861.66
156	PF3D7_0504200	411.991	1.48924	0.441759	3.37115	0.000748551	0.012723	233.447	194.088	289.537	785.577	557.307
53	PF3D7_0506900	883.289	1.73803	0.436917	3.97793	6.95171e-05	0.00227825	579.593	384.678	407.573	1268.37	1776.23
74	PF3D7_0508000	962.334	1.87004	0.496707	3.76487	0.000166637	0.0045296	658.079	377.684	366.608	1242.65	2166.64
195	PF3D7_0508800	3857.52	1.56154	0.491739	3.17554	0.00149556	0.0205658	2736.97	1224.85	2538.48	7075.17	5712.15
247	PF3D7_0515700	5100.03	1.55762	0.518363	3.00488	0.00265687	0.0293758	4391.22	1634.88	2584.31	7690.69	9199.04
50	PF3D7_0515900	71.8143	2.14073	0.525492	4.07376	4.62602e-05	0.00158239	38.237	22.731	31.245	142.681	124.177
110	PF3D7_0518200	372.075	1.52717	0.426705	3.57897	0.000344946	0.00740349	160.998	238.675	235.379	621.327	603.998
92	PF3D7_0518900	83.1734	2.12276	0.578988	3.66633	0.000246055	0.0059064	46.2869	39.3421	22.2186	110.329	197.69
212	PF3D7_0519100	630.608	1.33664	0.426723	3.13233	0.00173422	0.0224383	342.121	347.085	484.644	1119.88	859.306
344	PF3D7_0522600	1020.19	1.4706	0.532247	2.76301	0.00572709	0.0474106	835.177	355.828	601.986	1152.23	2155.72
196	PF3D7_0524200	83.5671	1.63847	0.516093	3.17476	0.00149961	0.0205698	40.2495	35.845	59.0183	127.75	154.973
15	PF3D7_0525700	426.602	3.0289	0.633573	4.78067	1.74714e-06	0.000101725	201.247	43.7135	89.5689	1003.75	794.734
316	PF3D7_0526200	465.203	1.24162	0.440823	2.81659	0.00485361	0.0438346	354.195	234.304	315.227	589.805	832.484
153	PF3D7_0600300	30.3136	2.64847	0.782263	3.38566	0.000710083	0.0123374	10.0624	5.24561	13.8867	89.5906	32.7828
338	PF3D7_0606800	513.889	1.36272	0.491282	2.77381	0.00554041	0.0465183	444.757	208.076	295.786	681.055	939.773
224	PF3D7_0610400	42595.7	1.41718	0.460326	3.07866	0.00207937	0.0251778	25202.2	20263.8	31133.2	87690.1	48689.4
222	PF3D7_0611100	342.805	1.57635	0.511488	3.08189	0.00205691	0.0251334	120.748	220.316	230.518	412.283	730.162
159	PF3D7_0612000	163.129	1.56071	0.464591	3.35932	0.000781331	0.0131173	76.474	81.307	115.954	243.886	298.025
128	PF3D7_0613200	74.7236	1.78725	0.510846	3.49861	0.000467698	0.00920759	30.1871	37.5936	44.4373	145.17	116.23
318	PF3D7_0613400	304.209	1.24199	0.441852	2.81088	0.00494059	0.0444734	163.01	173.98	252.043	496.896	435.117
170	PF3D7_0614700	978.81	1.43248	0.433194	3.30678	0.000943735	0.0148421	674.179	472.98	601.986	1253.44	1891.47
175	PF3D7_0617300	487.565	1.35742	0.411727	3.2969	0.000977584	0.0151567	275.709	271.023	352.721	841.986	696.386
60	PF3D7_0617800	13953.6	1.80423	0.460745	3.91589	9.00698e-05	0.00275392	7800.35	4354.73	8807.61	24546.2	24259.3
244	PF3D7_0618000	2339.47	2.02876	0.67336	3.01289	0.00258772	0.0291036	1988.32	417.901	740.853	2876.85	5673.41
209	PF3D7_0624500	1024.38	1.35943	0.433065	3.1391	0.0016947	0.0220835	549.405	681.93	657.533	2009.15	1223.89
179	PF3D7_0625000	402.355	1.51118	0.462156	3.26985	0.00107603	0.0163133	305.896	186.219	203.439	538.373	777.846
188	PF3D7_0631900	14.1882	3.25575	1.00684	3.23362	0.00122234	0.017876	4.02495	0.874269	4.86033	42.3067	18.8749
348	PF3D7_0632400	46.9483	1.98754	0.722819	2.7497	0.00596492	0.04831	18.1123	20.9825	24.996	136.875	33.7762
109	PF3D7_0632700	124.32	2.00589	0.559441	3.58553	0.000336399	0.00724846	80.499	34.0965	56.2409	282.874	167.888
319	PF3D7_0700400	4.74864	4.8827	1.7382	2.80906	0.00496865	0.0445793	0	0.874269	0	9.95451	12.9144
46	PF3D7_0703600	1455.75	1.69694	0.413664	4.10221	4.09219e-05	0.00143568	947.875	615.485	740.853	2350.92	2623.62
311	PF3D7_0714000	4783.79	1.23624	0.437175	2.8278	0.00468696	0.0427089	3803.58	2122.73	3380.01	7445.15	7167.51
301	PF3D7_0715900	872.549	1.36233	0.47561	2.86439	0.00417812	0.0394256	480.981	364.57	760.989	1279.98	1476.22
327	PF3D7_0716300	4005.61	1.34442	0.480533	2.79777	0.00514561	0.0449154	3006.64	1446.92	2984.94	6808.89	5780.7
133	PF3D7_0718300	91.7803	1.86656	0.537	3.47591	0.000509127	0.00974817	50.3119	47.2105	36.7996	111.988	212.591
4	PF3D7_0718400	764.571	2.23125	0.4098	5.44474	5.18826e-08	4.17578e-06	319.983	250.915	354.804	1547.1	1350.05
204	PF3D7_0718600	362.384	1.7428	0.553279	3.14994	0.00163303	0.0216864	231.435	157.368	172.889	329.328	920.898
76	PF3D7_0720300	50.7515	2.09913	0.559571	3.75132	0.000175903	0.00471921	20.1247	25.3538	20.1356	108.67	79.4734
320	PF3D7_0721100	2601.34	1.55927	0.555429	2.80732	0.0049956	0.0446535	1974.24	936.342	1478.23	6165.16	2452.75
339	PF3D7_0721400	542.397	1.19584	0.430603	2.77714	0.00548396	0.0465183	348.158	323.48	401.324	996.281	642.741
264	PF3D7_0723300	1336.74	1.18009	0.40026	2.9483	0.00319524	0.0334336	1068.62	831.43	763.766	1948.6	2071.28
332	PF3D7_0724800	385.112	1.27611	0.457328	2.79036	0.00526494	0.0452862	311.934	197.585	228.435	475.328	712.28
197	PF3D7_0725400	3190.65	2.48167	0.782463	3.17161	0.00151595	0.0206902	2473.33	275.395	631.843	7784.43	4788.27
28	PF3D7_0730400	811.284	2.35534	0.546553	4.30945	1.63661e-05	0.000694352	513.181	217.693	192.33	1689.78	1443.44
155	PF3D7_0802200	1307.6	2.15857	0.639976	3.37288	0.000743858	0.0126827	497.081	403.038	743.63	3984.29	909.97
168	PF3D7_0802800	2371.74	1.43157	0.432475	3.31018	0.000932344	0.0147477	1622.05	1233.59	1383.11	2884.32	4735.62
271	PF3D7_0805000	213.59	1.41871	0.483646	2.93337	0.00335302	0.0345631	177.098	90.0497	118.731	369.146	312.926
329	PF3D7_0806200	327.519	1.37238	0.491352	2.79307	0.00522104	0.0452481	134.836	275.395	188.858	430.533	607.971
275	PF3D7_0806300	712.4	1.48317	0.506943	2.92571	0.00343676	0.0347984	509.156	278.018	457.565	786.406	1530.86
135	PF3D7_0807400	121.079	1.76691	0.509917	3.4651	0.000530035	0.0100176	38.237	81.307	63.8786	212.363	209.611
272	PF3D7_0808200	2985.14	2.01173	0.685953	2.93276	0.00335968	0.0345631	2724.89	507.076	817.924	4717.61	6158.19
125	PF3D7_0809300	1456.74	1.34216	0.381291	3.52003	0.000431494	0.00858752	877.439	847.167	982.481	2147.69	2428.91
51	PF3D7_0810900	668.569	1.63872	0.402618	4.07015	4.69832e-05	0.00159529	370.295	306.868	409.656	1202.01	1054.02
325	PF3D7_0811700	125.451	1.4358	0.512812	2.79985	0.00511268	0.0447197	74.4616	52.4561	96.5122	163.42	240.407
351	PF3D7_0813100	531.463	1.31987	0.482252	2.73688	0.00620253	0.0495569	392.432	278.018	327.725	552.475	1106.67
297	PF3D7_0817700	9338.17	1.7415	0.606641	2.87072	0.00409535	0.0389806	8814.64	2600.08	3047.43	13415.4	18813.3
199	PF3D7_0819600	951.647	1.43028	0.451939	3.16477	0.00155205	0.0209737	788.89	441.506	473.535	1480.73	1573.57
86	PF3D7_0819700	237.44	1.52697	0.413123	3.69615	0.000218892	0.00542079	124.773	140.757	140.255	369.146	412.268
34	PF3D7_0821000	1324.57	1.80852	0.426594	4.23945	2.2407e-05	0.000881066	754.678	476.477	755.434	2253.04	2383.21
198	PF3D7_0828400	175.662	1.37948	0.435388	3.16841	0.00153277	0.0208259	104.649	92.6725	123.591	286.192	271.203
150	PF3D7_0828600	1563.42	1.40824	0.413217	3.40798	0.000654465	0.0115519	1006.24	1083.22	733.91	2268.8	2724.94
276	PF3D7_0828800	604.935	1.79139	0.61247	2.92486	0.00344614	0.0347984	563.493	186.219	168.029	920.792	1186.14
18	PF3D7_0828900	548.897	2.48987	0.543634	4.58005	4.64872e-06	0.00023778	303.884	117.152	160.391	837.838	1325.22
52	PF3D7_0831400	370.749	3.08973	0.763656	4.04597	5.2106e-05	0.00174955	112.699	90.0497	75.6823	1419.35	155.967
330	PF3D7_0831600	1321.72	1.67647	0.600236	2.79302	0.00522179	0.0452481	1149.12	389.05	574.907	1376.21	3119.33
231	PF3D7_0900400	62.789	2.06615	0.672707	3.0714	0.0021306	0.0253495	36.2245	21.8567	25.6903	177.522	52.6511
49	PF3D7_0900500	355.108	2.58427	0.63174	4.09072	4.30035e-05	0.00148024	163.01	67.3187	126.369	1090.02	328.821
33	PF3D7_0901700	213.954	2.43978	0.574348	4.24791	2.15775e-05	0.000855752	76.474	58.576	96.5122	614.691	223.519
22	PF3D7_0901800	379.918	2.59144	0.58084	4.46155	8.13698e-06	0.000383609	144.898	85.6784	148.587	1133.98	386.439
141	PF3D7_0902100	602.272	2.38675	0.69277	3.44523	0.000570578	0.010449	454.819	79.5585	140.255	1236.02	1100.71
13	PF3D7_0902800	671.596	2.10846	0.437116	4.82358	1.41003e-06	8.48032e-05	334.071	203.705	329.808	1247.63	1242.77
283	PF3D7_0903200	1427.08	1.34802	0.462732	2.91318	0.00357763	0.0355689	613.805	817.442	1212.3	2476.18	2015.64
268	PF3D7_0904400	90.9732	1.49727	0.509425	2.93914	0.00329123	0.0341321	42.262	47.2105	67.3503	170.886	127.157
207	PF3D7_0905400	31003.1	1.98402	0.631244	3.14303	0.00167206	0.0219361	25791.9	5743.07	11086.4	46667.6	65726.5
80	PF3D7_0905500	1600.08	1.92044	0.516095	3.7211	0.000198359	0.00518406	1183.33	456.368	633.926	2938.24	2788.52
29	PF3D7_0907900	382.48	2.11075	0.492402	4.28663	1.81401e-05	0.000752126	203.26	111.906	179.138	887.611	530.485
161	PF3D7_0908400	536.21	1.5203	0.454081	3.34807	0.000813753	0.013496	334.071	227.31	359.664	1052.69	707.313
190	PF3D7_0910600	256.093	1.4347	0.446638	3.21223	0.00131711	0.0190124	146.911	159.991	149.976	507.68	315.907
350	PF3D7_0911700	629.422	1.44984	0.52884	2.74154	0.0061151	0.0492176	388.408	239.55	487.422	662.805	1368.93
38	PF3D7_0917200	101.694	2.45006	0.583337	4.20008	2.66825e-05	0.00101412	24.1497	25.3538	58.3239	224.806	175.835
118	PF3D7_0917300	210.222	2.22413	0.626033	3.55274	0.000381237	0.00778548	144.898	33.2222	79.8483	355.044	438.097
261	PF3D7_0918000	1670.82	1.43335	0.484646	2.95752	0.00310126	0.0327668	1296.03	610.24	1078.3	2242.25	3127.28
83	PF3D7_0919300	2228.95	2.70394	0.730095	3.70354	0.000212609	0.00533766	1485.21	222.064	381.883	4915.04	4140.56
99	PF3D7_0920500	509.754	1.85849	0.513183	3.62149	0.000292912	0.00678756	384.383	167.86	196.496	789.725	1010.31
94	PF3D7_0923800	456.465	1.70896	0.466845	3.66065	0.000251574	0.00598637	273.697	153.871	290.925	823.736	740.096
296	PF3D7_0924300	309.867	1.42447	0.493951	2.88383	0.00392871	0.0375906	152.948	154.746	246.488	363.34	631.813
253	PF3D7_0925300	636.087	1.22424	0.411098	2.97798	0.00290159	0.0312607	380.358	381.181	481.173	841.986	1095.74
117	PF3D7_0927500	443	1.54542	0.434632	3.55568	0.000376998	0.00772775	251.559	216.819	283.288	583.168	880.168
227	PF3D7_0927800	382.321	1.22171	0.397376	3.07445	0.00210894	0.0253027	245.522	231.681	270.79	561.6	602.011
102	PF3D7_0928000	843.626	1.516	0.420066	3.60896	0.000307428	0.0069267	601.73	391.673	459.648	1491.52	1273.56
214	PF3D7_0930200	403.973	1.97685	0.633828	3.11891	0.00181519	0.0232942	344.133	96.1696	120.12	542.521	916.924
23	PF3D7_0931900	329.62	1.99942	0.449091	4.45215	8.50162e-06	0.000391003	130.811	193.213	124.98	668.611	530.485
131	PF3D7_0932200	1810.08	2.37411	0.680446	3.48905	0.000484746	0.00940785	1294.02	266.652	473.535	4703.51	2312.68
303	PF3D7_0932500	283.696	1.46193	0.51327	2.84827	0.00439581	0.0409851	112.699	169.608	215.937	325.181	595.057
44	PF3D7_0933700	141.733	1.9576	0.474807	4.12295	3.74057e-05	0.00134602	82.5114	48.9591	67.3503	270.431	239.414
162	PF3D7_0934800	14662	2.23832	0.669533	3.34311	0.000828454	0.0135972	11308.1	2016.94	4361.8	30460	25163.3
281	PF3D7_0935800	15231.8	1.87865	0.642981	2.92178	0.00348036	0.0349524	13692.9	2858.86	5516.47	23484.4	30606.2
307	PF3D7_0937500	36.7411	1.97483	0.696795	2.83416	0.00459468	0.0424027	16.0998	12.2398	22.2186	95.3974	37.7499
100	PF3D7_1000900	18.5691	3.44436	0.951774	3.61888	0.00029588	0.00680399	0	5.24561	4.86033	58.8975	23.842
180	PF3D7_1001000	367.992	2.38786	0.730534	3.26865	0.00108061	0.0163375	158.985	142.506	109.01	1262.56	166.894
10	PF3D7_1001200	298.751	3.31093	0.681797	4.85618	1.1967e-06	7.5282e-05	46.2869	47.2105	101.373	1048.54	250.341
263	PF3D7_1001300	68.1985	1.68306	0.570448	2.95043	0.00317336	0.0333355	44.2744	26.2281	38.8826	150.147	81.4602
145	PF3D7_1001600	3971.39	2.24958	0.654284	3.43823	0.000585538	0.0105764	2330.45	568.275	1864.28	4440.54	10653.4
96	PF3D7_1003600	8854.72	2.74719	0.754973	3.63879	0.000273924	0.00640678	5618.83	1257.2	1212.3	27175	9010.29
104	PF3D7_1004500	195.941	1.6577	0.459981	3.60383	0.00031356	0.00697607	102.636	82.1813	130.535	368.317	296.038
126	PF3D7_1004600	617.796	1.75162	0.498994	3.51031	0.000447589	0.00887556	251.559	234.304	464.509	866.043	1272.57
314	PF3D7_1004700	107.099	1.44628	0.511971	2.82493	0.00472913	0.0428777	48.2994	65.5702	74.9879	131.068	215.572
101	PF3D7_1005800	263.06	2.21229	0.611904	3.61542	0.000299863	0.00680976	191.185	55.079	78.4596	391.544	599.031
321	PF3D7_1007200	1723.62	1.53729	0.547737	2.80662	0.00500649	0.0446535	1591.87	608.491	738.77	2234.79	3444.18
302	PF3D7_1007300	465.334	1.74131	0.60866	2.86089	0.0042245	0.0397947	438.719	143.38	141.644	671.1	931.825
331	PF3D7_1011900	202.193	1.16361	0.41634	2.79485	0.00519243	0.0452481	126.786	144.254	134.006	291.999	313.92
69	PF3D7_1012100	255.532	1.68619	0.443266	3.80401	0.000142374	0.00401656	167.035	103.164	137.478	443.805	426.176
256	PF3D7_1012400	4785.96	1.9567	0.65842	2.97181	0.0029605	0.0317355	2026.56	2141.96	2500.99	14665.5	2594.81
192	PF3D7_1014000	230.637	1.48505	0.46534	3.19132	0.00141626	0.0199259	130.811	140.757	130.535	271.26	479.821
284	PF3D7_1015500	170.73	1.29711	0.44597	2.90852	0.00363139	0.0358747	108.674	92.6725	122.203	298.635	231.466
273	PF3D7_1017000	543.215	1.24396	0.424156	2.93279	0.00335928	0.0345631	332.058	285.886	434.652	892.588	770.892
35	PF3D7_1017200	201.471	2.07446	0.489475	4.23814	2.25378e-05	0.000881066	72.4491	66.4445	124.286	376.612	367.564
113	PF3D7_1019900	846.468	1.93473	0.541259	3.5745	0.000350904	0.00747073	623.867	250.915	320.782	1896.33	1140.44
193	PF3D7_1021000	561.678	1.3155	0.412963	3.18551	0.00144501	0.0201234	382.37	355.828	318.699	1020.34	731.155
286	PF3D7_1022500	1593.14	1.51549	0.521856	2.90404	0.00368386	0.0362622	1420.81	562.155	760.989	3010.41	2211.35
24	PF3D7_1022700	544.264	2.01015	0.461436	4.35628	1.32292e-05	0.000588647	338.096	175.728	227.047	927.429	1053.02
31	PF3D7_1028200	559.31	1.64441	0.385369	4.2671	1.98032e-05	0.000808826	301.871	293.754	311.061	918.304	971.562
245	PF3D7_1029800	283.029	1.54638	0.513546	3.01118	0.00260237	0.0291036	185.148	103.164	192.33	338.453	596.05
310	PF3D7_1030200	7156.13	2.00629	0.708855	2.83032	0.0046501	0.0427013	6870.59	1290.42	1569.89	13475.1	12574.7
236	PF3D7_1030800	628.555	1.28691	0.423265	3.04044	0.00236229	0.0273119	476.956	382.93	338.14	1118.22	826.523
139	PF3D7_1031200	758.638	2.05244	0.593756	3.45671	0.000546807	0.0101447	591.667	255.287	163.863	1529.68	1252.7
340	PF3D7_1031400	818.055	1.15695	0.417351	2.77214	0.00556899	0.0466755	676.191	450.249	520.055	1121.54	1322.24
39	PF3D7_1031800	176.844	1.90369	0.453662	4.19627	2.71342e-05	0.00101582	86.5364	66.4445	99.9839	294.488	336.768
114	PF3D7_1033200	4401.53	1.44613	0.405179	3.56911	0.000358196	0.00747073	2553.83	2322.06	2937.72	8302.06	5891.96
140	PF3D7_1034700	23.8894	2.625	0.761159	3.44869	0.000563314	0.0104156	6.03742	12.2398	4.86033	55.5794	40.7301
220	PF3D7_1035300	8832.8	2.00795	0.647623	3.10049	0.00193202	0.023923	7299.24	1779.14	2921.06	10617.3	21547.2
149	PF3D7_1036300	245.644	2.10269	0.616619	3.41003	0.000649557	0.0115049	158.985	79.5585	81.2369	223.977	684.465
6	PF3D7_1036400	860.516	4.47994	0.847684	5.28491	1.25764e-07	9.30144e-06	205.272	18.3597	50.6863	1031.12	2997.14
20	PF3D7_1037500	664.773	1.76988	0.391169	4.52459	6.05124e-06	0.000301077	378.345	320.857	317.31	1203.67	1103.69
120	PF3D7_1041200	52.6443	2.94677	0.834377	3.5317	0.000412897	0.00836957	30.1871	5.24561	9.72066	168.397	49.6709
121	PF3D7_1104800	679.789	1.56658	0.443768	3.53018	0.000415271	0.00838664	295.834	340.965	504.086	1226.89	1031.17
267	PF3D7_1105000	24514.8	1.74036	0.591795	2.94081	0.00327351	0.0340607	16679.4	5395.99	15904.4	55683	28911.4
293	PF3D7_1105100	5911.26	1.30365	0.451063	2.89017	0.00385032	0.0372311	3678.8	2593.08	4899.21	8126.2	10259
129	PF3D7_1105300	686.805	1.62464	0.464571	3.49708	0.000470378	0.00922717	452.807	252.664	419.377	963.099	1346.08
248	PF3D7_1107100	1836.36	1.43938	0.480635	2.99476	0.00274665	0.0302463	784.865	914.485	1568.5	2488.63	3425.3
298	PF3D7_1110600	265.6	1.25499	0.437161	2.87078	0.0040946	0.0389806	132.823	180.974	197.19	369.976	447.038
342	PF3D7_1113200	88.464	1.38426	0.500128	2.76781	0.00564347	0.0470617	60.3742	59.4503	42.3543	160.931	119.21
151	PF3D7_1113300	2506.3	1.54566	0.454288	3.40238	0.000668026	0.0116809	1859.53	1048.25	1347.7	4888.49	3387.55
221	PF3D7_1115600	2914.6	1.33124	0.431467	3.08537	0.00203299	0.0249475	2253.97	1328.89	1861.51	4102.92	5025.7
142	PF3D7_1116500	322.388	1.45538	0.42267	3.4433	0.000574664	0.010449	233.447	172.231	165.946	506.851	533.465
165	PF3D7_1117500	298.747	1.62846	0.489771	3.32495	0.000884343	0.0142353	150.936	109.284	227.047	552.475	453.992
58	PF3D7_1117600	242.552	1.67982	0.427247	3.93174	8.43324e-05	0.00264544	138.861	106.661	141.644	437.169	388.426
322	PF3D7_1121500	124.702	1.42518	0.508677	2.80173	0.00508297	0.0446535	106.661	54.2047	64.5729	182.499	215.572
173	PF3D7_1121900	112.013	1.85808	0.562778	3.30162	0.000961287	0.0149667	66.4117	38.4678	59.7126	125.261	270.21
25	PF3D7_1124200	415.526	1.73372	0.399227	4.3427	1.40744e-05	0.000621203	203.26	224.687	217.326	654.509	777.846
143	PF3D7_1124600	1324.05	1.71554	0.49813	3.44396	0.000573269	0.010449	712.416	402.164	960.956	2520.15	2024.58
333	PF3D7_1127100	179.491	1.62754	0.583749	2.78809	0.00530198	0.0454372	88.5489	75.1871	129.146	444.635	159.94
238	PF3D7_1127600	2550.47	1.35742	0.447628	3.03248	0.00242552	0.0276936	1793.11	1548.33	1368.53	5176.35	2866.01
64	PF3D7_1132800	745.723	1.48853	0.385344	3.86286	0.000112069	0.00329759	430.67	405.661	462.426	1277.5	1152.36
123	PF3D7_1133300	494.878	2.37282	0.672728	3.52715	0.000420052	0.00842497	354.195	62.9474	141.644	873.508	1042.09
147	PF3D7_1136700	347.187	1.66825	0.4874	3.42276	0.000619881	0.0110508	237.472	130.266	190.247	448.783	729.168
239	PF3D7_1139700	770.42	1.75256	0.578008	3.03207	0.00242882	0.0276936	660.092	189.716	339.529	1169.66	1493.11
65	PF3D7_1140400	990.779	2.46701	0.641331	3.8467	0.000119719	0.00348522	684.241	166.985	209.688	1917.07	1975.91
136	PF3D7_1141800	408.051	1.43272	0.413739	3.46286	0.000534467	0.0100176	285.771	225.561	218.715	593.953	716.254
127	PF3D7_1143200	488.062	1.81264	0.517002	3.50606	0.000454788	0.00898577	352.183	133.763	246.488	823.736	884.141
8	PF3D7_1145300	715.05	2.16204	0.434016	4.98147	6.31035e-07	4.16103e-05	235.459	296.377	363.83	1542.12	1137.46
115	PF3D7_1147400	57.2414	2.14807	0.601949	3.56852	0.000358999	0.00747073	26.1622	20.1082	26.3846	146	67.5524
289	PF3D7_1149400	616.522	2.10472	0.72658	2.89675	0.00377046	0.0367839	257.597	259.658	279.816	2033.21	252.328
137	PF3D7_1201000	3380.96	2.04702	0.591122	3.46295	0.000534297	0.0100176	2149.32	1320.15	1034.56	9378.81	3021.98
233	PF3D7_1204900	264.443	2.04385	0.668424	3.05772	0.00223032	0.0262149	231.435	48.0848	76.3766	514.316	452.005
205	PF3D7_1205300	612.806	1.57193	0.498906	3.15075	0.00162854	0.0216864	245.522	261.406	518.667	945.679	1092.76
255	PF3D7_1206400	24.9713	2.10026	0.706004	2.97485	0.00293132	0.0315188	16.0998	10.4912	6.94333	45.6248	45.6972
61	PF3D7_1211700	1907.61	1.5447	0.395654	3.90418	9.45471e-05	0.00287476	1032.4	933.719	1272.02	2983.86	3316.03
304	PF3D7_1214900	459.232	1.33248	0.468516	2.84404	0.00445452	0.0413915	193.198	383.804	278.427	783.088	657.642
130	PF3D7_1215300	209.971	1.88878	0.540417	3.49504	0.000473982	0.00926466	56.3493	134.637	109.705	467.033	282.131
225	PF3D7_1216600	57.812	1.87134	0.608295	3.07637	0.00209534	0.025204	40.2495	27.9766	17.3583	76.3179	127.157
40	PF3D7_1219300	872.163	1.66886	0.397819	4.19503	2.72841e-05	0.00101582	478.969	526.31	392.992	1542.95	1419.59
72	PF3D7_1219400	1455.81	1.94172	0.512778	3.78668	0.000152676	0.00422017	1064.6	503.579	479.09	2255.53	2976.28
177	PF3D7_1223100	2936.02	1.90107	0.5783	3.28734	0.0010114	0.0155053	2408.93	733.512	1067.19	6095.48	4375.01
160	PF3D7_1224100	600.05	1.74278	0.520323	3.34943	0.000809782	0.0134709	412.557	166.111	351.332	875.167	1195.08
217	PF3D7_1224500	1156.51	1.25123	0.402838	3.10603	0.00189618	0.0238023	635.942	768.483	829.728	1991.73	1556.68
82	PF3D7_1226800	793.822	1.42568	0.384631	3.7066	0.000210057	0.00529789	472.931	441.506	507.557	1211.96	1335.15
237	PF3D7_1226900	161.533	1.39523	0.458949	3.04005	0.0023654	0.0273119	100.624	76.0614	116.648	277.897	236.433
246	PF3D7_1227000	250.777	1.61704	0.536883	3.01191	0.0025961	0.0291036	80.499	155.62	173.583	297.806	546.38
228	PF3D7_1228200	70.9951	1.77802	0.578424	3.0739	0.0021128	0.0253027	28.1746	25.3538	53.4636	142.681	105.302
254	PF3D7_1228600	16003.4	1.97337	0.662484	2.97875	0.00289428	0.0312607	13441.3	2907.82	5770.6	18892.8	39004.5
323	PF3D7_1230400	233.79	1.26915	0.452436	2.80515	0.00502933	0.0446535	181.123	110.158	158.308	386.567	332.795
299	PF3D7_1232100	3999.07	1.28877	0.449694	2.86588	0.00415858	0.039377	3316.56	2169.06	2122.58	4906.74	7480.43
43	PF3D7_1232600	426.548	1.74583	0.418951	4.16714	3.08447e-05	0.00112542	211.31	224.687	222.881	871.849	602.011
91	PF3D7_1233700	213.899	1.53633	0.417872	3.67656	0.000236404	0.00569974	114.711	132.889	116.648	367.487	337.762
346	PF3D7_1233800	274.111	1.30071	0.471826	2.75675	0.00583786	0.0478729	122.761	174.854	219.409	496.896	356.637
45	PF3D7_1235200	1064.55	2.22906	0.540826	4.12158	3.76285e-05	0.00134602	595.692	283.263	413.128	1245.14	2785.54
334	PF3D7_1236700	193.658	1.28265	0.460345	2.78628	0.00533176	0.0455238	134.836	88.3012	146.504	298.635	300.012
219	PF3D7_1236800	1247.85	1.28633	0.414405	3.10404	0.00190897	0.0238677	835.177	845.418	695.721	1561.2	2301.75
266	PF3D7_1238600	254.37	1.49733	0.508783	2.94295	0.00325099	0.0338908	154.961	98.7924	187.47	306.101	524.524
216	PF3D7_1239100	270.347	1.47449	0.473931	3.11119	0.00186335	0.023498	116.724	155.62	199.968	526.76	352.663
90	PF3D7_1243300	33.7422	2.64409	0.718226	3.68142	0.000231937	0.00564175	16.0998	7.86842	9.72066	40.6476	94.3746
262	PF3D7_1243800	766.097	1.3345	0.451214	2.95758	0.0031006	0.0327668	648.017	379.433	403.407	1068.45	1331.18
21	PF3D7_1246400	9618.86	2.16639	0.480579	4.50788	6.54778e-06	0.000319964	5705.36	3673.68	2669.71	20706.2	15339.4
54	PF3D7_1246800	941.49	1.72316	0.433398	3.97593	7.01056e-05	0.00228386	410.545	461.614	597.126	1922.88	1315.28
107	PF3D7_1247700	469.34	1.49896	0.417617	3.58931	0.000331553	0.00717228	328.033	224.687	262.458	811.293	720.228
324	PF3D7_1249500	62.1381	1.43714	0.51276	2.80276	0.00506674	0.0446535	30.1871	40.2164	39.577	100.375	100.335
305	PF3D7_1300200	79.6867	1.92083	0.676557	2.83912	0.00452376	0.0419636	62.3867	15.7368	36.7996	189.136	94.3746
5	PF3D7_1304200	395.242	2.30357	0.428589	5.37478	7.66753e-08	5.99491e-06	160.998	176.602	123.591	839.497	675.524
260	PF3D7_1304300	99.3279	1.39276	0.470255	2.96171	0.0030594	0.0324498	60.3742	54.2047	65.9616	175.033	141.065
240	PF3D7_1307600	1573.48	1.37427	0.455208	3.019	0.00253609	0.0287371	1195.41	635.594	1054	2235.62	2746.8
345	PF3D7_1307900	373.848	1.45406	0.526125	2.76371	0.00571477	0.0474106	326.021	141.632	195.802	458.737	747.05
116	PF3D7_1310200	295.005	2.01689	0.564788	3.57105	0.000355547	0.00747073	219.36	69.9415	112.482	576.532	496.709
146	PF3D7_1315300	807.908	1.31025	0.381474	3.4347	0.000593203	0.0106446	472.931	521.939	526.999	1225.23	1292.44
97	PF3D7_1316200	671.022	1.98345	0.544972	3.63954	0.000273126	0.00640678	474.944	201.956	248.571	1575.3	854.339
277	PF3D7_1316600	920.435	1.53746	0.525272	2.92698	0.00342271	0.0347984	798.952	317.36	454.094	1227.72	1804.05
211	PF3D7_1318200	169.674	1.52399	0.485854	3.13671	0.00170852	0.0222108	90.5613	90.924	109.01	359.192	198.683
124	PF3D7_1320100	705.492	1.5426	0.437485	3.52606	0.000421787	0.00842497	380.358	310.366	507.557	1027.8	1301.38
206	PF3D7_1322000	2171.47	1.58349	0.502915	3.14862	0.00164045	0.0216864	1587.84	679.307	1356.03	4193.34	3040.85
59	PF3D7_1322500	1641.54	1.47939	0.376964	3.92448	8.69161e-05	0.00270279	939.826	900.497	1030.39	2759.06	2577.92
278	PF3D7_1322600	177.701	1.59196	0.543681	2.92811	0.0034103	0.0347984	94.5863	68.193	131.923	197.431	396.374
174	PF3D7_1323700	613.082	1.62797	0.492912	3.30275	0.000957412	0.0149667	493.056	236.927	274.261	885.952	1175.21
290	PF3D7_1324100	194.586	1.26285	0.4361	2.89579	0.00378211	0.0368319	138.861	100.541	135.395	291.169	306.966
315	PF3D7_1324800	3799.72	1.20609	0.42731	2.82251	0.00476495	0.0431051	2638.35	1812.36	3034.93	6199.17	5313.79
186	PF3D7_1327400	686.337	1.7631	0.543727	3.24261	0.0011844	0.0174414	547.393	179.225	327.725	1181.27	1196.07
229	PF3D7_1327500	377.055	1.78871	0.582057	3.07309	0.00211854	0.0253064	239.484	84.8041	247.182	490.26	823.543
349	PF3D7_1327600	155.699	1.47662	0.537021	2.74965	0.00596584	0.04831	120.748	88.3012	65.2673	334.306	169.874
194	PF3D7_1328300	2741.04	1.35387	0.424999	3.1856	0.00144456	0.0201234	2034.61	1404.95	1630.29	3522.24	5113.12
176	PF3D7_1331300	213.228	1.5525	0.472054	3.28882	0.00100609	0.0154672	112.699	98.7924	148.587	277.897	428.163
181	PF3D7_1332100	296.921	1.97845	0.605803	3.26583	0.00109144	0.0163628	245.522	69.0673	97.9009	592.293	479.821
269	PF3D7_1332200	5195.09	2.13491	0.72641	2.93899	0.00329284	0.0341321	4658.88	721.272	1235.91	8032.46	11326.9
257	PF3D7_1332500	1400.16	1.48103	0.498405	2.97154	0.00296306	0.0317355	786.877	584.012	1075.52	1561.2	2993.17
164	PF3D7_1332600	948.619	1.63454	0.489832	3.33693	0.00084708	0.0137569	460.857	357.576	725.578	1270.86	1928.22
279	PF3D7_1334500	542.24	1.80242	0.616186	2.92513	0.00344316	0.0347984	404.507	152.997	259.68	1410.22	483.794
326	PF3D7_1334800	527.127	1.37741	0.491983	2.7997	0.00511502	0.0447197	472.931	222.064	272.178	736.634	931.825
312	PF3D7_1334900	15.2835	2.76851	0.978824	2.82841	0.00467802	0.0427089	10.0624	0.874269	4.166	26.5454	34.7696
169	PF3D7_1341500	168.967	1.51837	0.458655	3.31048	0.00093136	0.0147477	92.5738	88.3012	109.01	223.147	331.801
226	PF3D7_1342500	100.976	2.08496	0.677543	3.07724	0.00208926	0.025204	84.5239	17.4854	32.6336	172.545	197.69
210	PF3D7_1346900	171.439	1.40786	0.448443	3.13945	0.00169268	0.0220835	84.5239	102.289	121.508	248.863	300.012
79	PF3D7_1348600	1076.61	1.85541	0.497624	3.72855	0.000192587	0.00506745	780.84	325.228	474.229	1991.73	1811
250	PF3D7_1350600	123.254	1.3543	0.45332	2.98752	0.00281255	0.0306635	82.5114	63.8216	81.9313	198.261	189.743
291	PF3D7_1351700	6747.3	1.9554	0.675585	2.89438	0.00379907	0.0369313	6278.92	1366.48	1767.08	9654.22	14669.8
154	PF3D7_1355100	2561.49	1.29362	0.383011	3.37749	0.000731497	0.0126122	1603.94	1432.93	1824.71	3899.68	4046.19
16	PF3D7_1356300	2616.85	1.9168	0.403775	4.74718	2.06271e-06	0.000116384	1477.16	990.547	1253.96	4598.15	4764.43
67	PF3D7_1361500	1447.08	2.11989	0.554769	3.8212	0.000132802	0.00378417	1036.42	346.211	477.007	2447.15	2928.59
30	PF3D7_1361800	14597.3	2.06063	0.48224	4.27305	1.92819e-05	0.000793458	9494.85	4977.21	4833.94	23206.5	30474.1
119	PF3D7_1362300	366.056	1.58002	0.445648	3.54546	0.000391931	0.00797413	259.609	156.494	197.19	673.589	543.399
308	PF3D7_1362800	777.982	1.10468	0.389843	2.83364	0.00460209	0.0424027	579.593	465.985	553.383	1115.73	1175.21
191	PF3D7_1364100	995.805	1.66622	0.51985	3.20519	0.00134973	0.0193379	668.141	349.708	581.156	1094.17	2285.85
163	PF3D7_1366100	779.757	1.91896	0.574289	3.34145	0.000833426	0.0135972	611.792	273.646	224.964	1795.96	992.424
309	PF3D7_1366200	70.8841	1.48625	0.524912	2.83143	0.00463404	0.0426254	44.2744	32.348	47.2146	135.215	95.3681
7	PF3D7_1372600	139.765	4.53772	0.871325	5.20784	1.91048e-07	1.32355e-05	30.1871	6.99415	7.63766	571.555	82.4536
182	PF3D7_1372700	9.03714	4.38104	1.34178	3.2651	0.00109424	0.0163628	2.01247	0	1.38867	29.8635	11.921
1	PF3D7_1401000	354.122	4.24822	0.733262	5.79359	6.88976e-09	7.11465e-07	86.5364	22.731	23.6073	1259.25	378.492
105	PF3D7_1401200	977.989	2.34795	0.651353	3.60473	0.000312477	0.00697607	454.819	198.459	460.343	3005.43	770.892
200	PF3D7_1401700	354.139	1.53888	0.486927	3.1604	0.00157554	0.0212387	181.123	135.512	285.371	616.35	552.34
282	PF3D7_1402200	514.789	1.16449	0.398712	2.92063	0.00349325	0.0350157	328.033	334.845	368.691	856.918	685.458
292	PF3D7_1403600	387.383	1.23585	0.427369	2.89176	0.00383096	0.0371604	211.31	233.43	307.589	535.885	648.701
343	PF3D7_1406300	813.961	1.35633	0.48996	2.76824	0.00563599	0.0470617	732.541	370.69	402.713	1061.81	1502.05
189	PF3D7_1406400	139.708	1.58353	0.489896	3.23238	0.00122762	0.017876	102.636	54.2047	77.7653	246.374	217.558
17	PF3D7_1409400	2102.83	1.90696	0.40581	4.69914	2.61263e-06	0.000145908	1153.15	813.945	1038.03	3375.41	4133.61
187	PF3D7_1410400	4954	2.05084	0.632667	3.24158	0.00118868	0.0174414	4004.82	1115.57	1466.43	6161.84	12021.3
202	PF3D7_1410700	272.775	1.61787	0.512489	3.15688	0.00159465	0.0213651	144.898	89.1754	213.16	428.874	487.768
36	PF3D7_1410800	495.094	1.68142	0.397724	4.2276	2.362e-05	0.000916826	275.709	248.292	265.235	928.258	757.977
157	PF3D7_1412000	64.6553	2.55264	0.758441	3.36564	0.000763668	0.0128999	48.2994	12.2398	8.33199	125.261	129.144
259	PF3D7_1413500	152.026	1.46417	0.494097	2.96333	0.00304326	0.0324191	102.636	59.4503	106.233	276.238	215.572
70	PF3D7_1421900	1389.03	1.91	0.503031	3.79699	0.000146466	0.00408984	843.227	431.889	707.525	1737.89	3224.63
341	PF3D7_1425400	1043.55	1.16748	0.42132	2.771	0.00558844	0.0467668	893.539	624.228	573.519	1618.44	1508.01
251	PF3D7_1427500	368.166	1.46088	0.489552	2.98412	0.00284394	0.0308827	211.31	139.009	298.563	654.509	537.439
208	PF3D7_1427700	46.9995	1.89208	0.601878	3.14362	0.0016687	0.0219361	16.0998	19.2339	31.245	97.886	70.5326
144	PF3D7_1428000	929.612	1.52165	0.441536	3.44626	0.000568395	0.010449	537.331	377.684	679.752	1470.78	1582.51
71	PF3D7_1435000	317.258	1.78097	0.46954	3.793	0.000148838	0.00413497	148.923	141.632	190.941	703.452	401.341
108	PF3D7_1437300	471.514	2.03374	0.566466	3.59022	0.000330399	0.00717228	336.083	139.009	159.697	582.339	1140.44
75	PF3D7_1439000	1122.4	1.83117	0.486489	3.76405	0.00016718	0.0045296	800.965	418.775	447.15	1592.72	2352.41
313	PF3D7_1440300	301.057	1.44394	0.510596	2.82796	0.00468457	0.0427089	154.961	142.506	236.767	641.236	329.815
270	PF3D7_1440900	191.659	1.71312	0.583502	2.93593	0.00332548	0.0344052	165.023	64.6959	73.5993	234.761	420.216
230	PF3D7_1442100	159.62	1.77855	0.57885	3.07255	0.00212236	0.0253064	72.4491	76.9357	93.0406	415.601	140.072
178	PF3D7_1443700	75.8313	1.86246	0.568072	3.27855	0.0010434	0.0159068	28.1746	27.9766	53.4636	159.272	110.269
47	PF3D7_1444700	153.59	2.19704	0.536222	4.09726	4.18075e-05	0.0014574	70.4366	35.845	83.3199	330.988	247.361
26	PF3D7_1446600	1400.12	1.88402	0.434999	4.3311	1.48367e-05	0.000649608	817.065	556.909	650.59	2997.14	1978.89
280	PF3D7_1447700	295.637	1.31811	0.450143	2.92821	0.00340925	0.0347984	136.848	195.836	220.798	403.158	521.544
19	PF3D7_1449200	286.722	2.98142	0.654997	4.55181	5.31865e-06	0.000269528	144.898	36.7193	50.6863	778.111	423.196
56	PF3D7_1451700	704.043	1.65827	0.41954	3.95258	7.73119e-05	0.00246005	404.507	320.857	408.962	987.156	1398.73
306	PF3D7_1455600	408.466	1.5256	0.537648	2.83754	0.00454619	0.0420293	301.871	159.991	238.85	409.794	931.825
41	PF3D7_1457200	3728.98	1.76586	0.420655	4.19787	2.69434e-05	0.00101582	1571.74	1751.16	2382.26	7294.17	5645.59
171	PF3D7_1457500	291.24	1.37207	0.415036	3.30591	0.000946698	0.0148461	152.948	177.477	202.745	476.987	446.044
287	PF3D7_1458300	1050.93	1.5319	0.527806	2.9024	0.00370315	0.0363866	670.154	442.38	682.529	987.985	2471.62
32	PF3D7_1460600	1323.9	2.36996	0.555734	4.26456	2.003e-05	0.000812031	778.828	323.48	389.521	3401.12	1726.56
234	PF3D7_1469200	547.238	1.82544	0.596931	3.05804	0.0022279	0.0262149	480.981	130.266	205.522	959.781	959.641
98	PF3D7_1472600	526.983	1.73425	0.478011	3.62805	0.000285566	0.00665064	384.383	179.225	257.597	921.622	892.089
106	PF3D7_1473600	123.435	2.54371	0.706174	3.6021	0.000315662	0.00699441	22.1372	54.2047	48.6033	399.84	92.3878
68	PF3D7_1475800	276.461	1.79841	0.470787	3.82001	0.000133445	0.00378417	140.873	100.541	174.972	561.6	404.321
265	PF3D7_1476300	1964.56	1.77024	0.600306	2.94889	0.00318916	0.0334336	1746.83	459.866	796.4	2866.9	3952.81

## Sheet: Alba2_R_Down
Supplementary Table S3A: List of differentially expressed genes (significantly downregulated) in Ring stages of the 3D7+PfAlba2-Ty1 strain
								DESeq2 normalised read counts
	Gene ID	baseMean	log2FoldChange	lfcSE	stat	pvalue	padj	Control_3D7_R_Rep2	Control_pLN_R_Rep1	Control_pLN_R_Rep2	Alba2_R_Rep1	Alba2_R_Rep2
1	PF3D7_1100200	7657.33	-11.1942	0.643468	-17.3967	8.73895e-68	4.78283e-64	15645	15000.7	7630.02	4.97726	5.9605
2	PF3D7_0600200	18719.1	-6.87743	0.451744	-15.2242	2.44417e-52	6.68846e-49	25751.6	41544.4	25771.5	218.999	308.953
3	PF3D7_0300100	3089.88	-11.1798	0.792023	-14.1155	3.04686e-45	5.55849e-42	5789.89	5131.09	4524.27	4.14771	0
4	PF3D7_0302300	23328.4	-7.48366	0.544085	-13.7546	4.77997e-43	6.54019e-40	38615.4	42096.9	35496.4	104.522	328.821
5	PF3D7_1300300	39096.5	-7.74109	0.574167	-13.4823	1.98832e-41	2.17641e-38	40384.3	104897	49593.4	198.261	409.288
6	PF3D7_1150400	9179.58	-5.87215	0.451926	-12.9936	1.32989e-38	1.21308e-35	18269.2	16724.8	10387.2	220.658	296.038
7	PF3D7_1100100	817.138	-8.09492	0.638484	-12.6783	7.79618e-37	6.0955e-34	939.826	1738.92	1397	4.97726	4.96709
8	PF3D7_0425800	8263.53	-6.17015	0.516315	-11.9504	6.46385e-33	4.42208e-30	10326	20487.6	10124.8	141.852	237.427
9	PF3D7_0713200	29224	-5.36294	0.462266	-11.6014	4.05338e-31	2.4649e-28	34626.6	41028.6	68135.6	1091.68	1237.8
10	PF3D7_0632500	14618.2	-5.25167	0.464067	-11.3166	1.08593e-29	5.9433e-27	20609.7	33714.4	17509.7	555.794	701.353
11	PF3D7_0424900	3585.1	-5.62267	0.516828	-10.8792	1.4485e-27	7.20695e-25	4234.25	7460.14	5991.4	73.8293	165.901
12	PF3D7_0712600	39037.1	-6.41684	0.608733	-10.5413	5.57235e-26	2.54145e-23	22628.3	97257.2	73788.8	758.202	753.01
13	PF3D7_0713300	7356.98	-5.78026	0.54884	-10.5318	6.16607e-26	2.59592e-23	5661.09	17496.7	13186.1	201.579	239.414
14	PF3D7_1373500	1194.5	-11.1031	1.11421	-9.965	2.16865e-23	8.47786e-21	1756.89	2512.65	1701.12	0.829543	0.993417
15	PF3D7_0600400	378.06	-6.81952	0.710776	-9.59446	8.43536e-22	3.0086e-19	889.514	681.93	307.589	3.31817	7.94734
16	PF3D7_0937600	361.192	-5.93785	0.619161	-9.59015	8.79548e-22	3.0086e-19	392.432	851.538	542.274	5.8068	13.9078
17	PF3D7_1476500	3053.8	-4.16745	0.456053	-9.13808	6.35718e-20	2.04664e-17	3994.76	4899.4	5828.92	349.237	196.697
18	PF3D7_0800300	6229.48	-6.01651	0.682767	-8.81196	1.2298e-18	3.73927e-16	3099.21	13373.7	14356.7	96.2269	221.532
19	PF3D7_0301300	243.101	-7.83389	0.93854	-8.34689	7.00848e-17	2.01881e-14	583.618	409.158	219.409	3.31817	0
20	PF3D7_0800900	214.535	-5.75543	0.6919	-8.3183	8.92356e-17	2.44193e-14	229.422	493.088	336.751	2.48863	10.9276
21	PF3D7_0100300	641.658	-4.56646	0.550112	-8.30096	1.03271e-16	2.69143e-14	1044.47	1381.35	694.333	26.5454	61.5919
22	PF3D7_0713100	1001.28	-4.3391	0.523837	-8.2833	1.19812e-16	2.9806e-14	1056.55	1596.42	2193.4	54.7498	105.302
23	PF3D7_0733000	3208.12	-4.27623	0.534908	-7.99433	1.30284e-15	3.1002e-13	2736.97	7997.81	4772.15	260.476	273.19
24	PF3D7_0425100	175.789	-4.70133	0.595352	-7.89673	2.86308e-15	6.52903e-13	177.098	367.193	312.45	8.29543	13.9078
25	PF3D7_1478000	4394.58	-4.47001	0.582499	-7.67385	1.66907e-14	3.65392e-12	4626.68	10636.4	6067.77	174.204	467.9
26	PF3D7_0712300	5790.61	-3.47609	0.459536	-7.56433	3.89857e-14	8.20648e-12	11376.5	10203.6	5736.58	828.713	807.648
27	PF3D7_1372100	502.997	-4.69021	0.625362	-7.5	6.382e-14	1.29365e-11	366.27	852.412	1233.13	42.3067	20.8618
28	PF3D7_0400400	3331.12	-4.1387	0.553369	-7.4791	7.48353e-14	1.46276e-11	3129.4	8226.87	4691.61	212.363	395.38
29	PF3D7_0424800	297.562	-3.51272	0.492229	-7.13635	9.58394e-13	1.80872e-10	350.171	630.348	424.932	35.6703	46.6906
30	PF3D7_1480100	126.897	-4.96972	0.706256	-7.03671	1.96835e-12	3.59093e-10	102.636	226.436	292.314	9.12497	3.97367
31	PF3D7_0301200	405.063	-10.5437	1.50214	-7.0191	2.23298e-12	3.94229e-10	768.765	838.424	417.294	0.829543	0
32	PF3D7_1240400	8064.43	-2.86663	0.411582	-6.9649	3.2863e-12	5.6206e-10	11668.3	15432.6	9844.25	1703.05	1673.91
33	PF3D7_0831300	2326.01	-3.28824	0.476185	-6.90539	5.00673e-12	8.30359e-10	2225.8	3791.71	4869.36	376.612	366.571
34	PF3D7_0401900	846.239	-3.68227	0.535194	-6.88025	5.97491e-12	9.61785e-10	1682.43	1635.76	704.053	83.7838	125.171
35	PF3D7_0114000	5211.69	-3.60191	0.527985	-6.82199	8.97869e-12	1.40401e-09	4837.99	7136.66	12727.1	559.941	796.721
36	PF3D7_1477700	281.952	-4.68219	0.692671	-6.75961	1.38359e-11	2.10344e-09	231.435	354.079	788.762	26.5454	8.94076
37	PF3D7_1461800	4987.18	-3.93996	0.584971	-6.73531	1.63577e-11	2.41962e-09	3378.94	9407.14	11111.4	385.737	652.675
38	PF3D7_1372000	3138.75	-3.8003	0.568081	-6.68971	2.2362e-11	3.22071e-09	2175.48	5970.38	6830.85	292.829	424.189
39	PF3D7_1476600	1638.51	-3.96727	0.622988	-6.36813	1.91349e-10	2.68526e-08	978.063	4108.19	2771.08	128.579	206.631
40	PF3D7_1240200	533.199	-4.42274	0.695491	-6.35916	2.02866e-10	2.77571e-08	1704.57	495.711	385.355	30.6931	49.6709
41	PF3D7_1477000	492.993	-4.49004	0.716426	-6.26728	3.67419e-10	4.9046e-08	279.734	1114.69	999.145	15.7613	55.6314
42	PF3D7_0800200	6472.09	-4.13964	0.662704	-6.24659	4.19507e-10	5.33944e-08	2976.45	16810.4	11394	506.021	673.537
43	PF3D7_0809100	21436.5	-4.92548	0.788105	-6.24978	4.11041e-10	5.33944e-08	4747.43	48094.4	52039.5	1271.69	1029.18
44	PF3D7_0412900	147.579	-2.84348	0.458722	-6.1987	5.69309e-10	7.08143e-08	221.372	234.304	219.409	29.034	33.7762
45	PF3D7_0425200	105.837	-3.45952	0.563967	-6.13426	8.55589e-10	1.04059e-07	134.836	219.442	144.421	11.6136	18.8749
46	PF3D7_0833500	2347.4	-3.65601	0.598036	-6.11337	9.75507e-10	1.16064e-07	5932.77	3760.23	1454.63	290.34	299.019
47	PF3D7_0406200	74121	-3.09548	0.510205	-6.06713	1.30215e-09	1.48472e-07	66268.8	139936	137586	16845.5	9968.94
48	PF3D7_1373400	68.3155	-9.42204	1.55296	-6.06714	1.30209e-09	1.48472e-07	78.4865	111.032	152.059	0	0
49	PF3D7_0425400	203.082	-3.61555	0.603147	-5.99448	2.0414e-09	2.23452e-07	448.782	328.725	185.387	15.7613	36.7564
50	PF3D7_0712800	6838.25	-4.5613	0.760638	-5.99667	2.01403e-09	2.23452e-07	24664.9	4722.8	3864.66	386.567	552.34
51	PF3D7_0209000	737.652	-4.22116	0.718236	-5.87712	4.1746e-09	4.47991e-07	263.634	1429.43	1867.75	58.8975	68.5458
52	PF3D7_1302100	2320.59	-3.86582	0.664356	-5.8189	5.92357e-09	6.23455e-07	2887.9	3152.61	5055.44	425.555	81.4602
53	PF3D7_1431100	1446.03	-3.96907	0.686667	-5.78019	7.46152e-09	7.56239e-07	635.942	3940.33	2358.65	175.033	120.203
54	PF3D7_0632800	3791.4	-3.46331	0.601897	-5.75399	8.71627e-09	8.67348e-07	9500.89	6092.78	2282.97	495.237	585.123
55	PF3D7_0928100	1233.39	-3.0226	0.527383	-5.73133	9.96491e-09	9.73892e-07	941.838	2245.12	2512.1	231.442	236.433
56	PF3D7_1146800	3445.23	-3.90562	0.683232	-5.7164	1.08805e-08	1.02671e-06	1340.31	7655.97	7496.02	338.453	395.38
57	PF3D7_1477400	211.332	-3.77741	0.675302	-5.59367	2.22325e-08	2.02798e-06	108.674	420.523	478.395	28.2044	20.8618
58	PF3D7_1430800	429.001	-3.92113	0.706401	-5.55086	2.84266e-08	2.55047e-06	167.035	1016.77	870.693	49.7726	40.7301
59	PF3D7_0422300	5324.78	-3.258	0.587354	-5.54691	2.90767e-08	2.56672e-06	3556.04	10269.2	11064.2	1121.54	612.938
60	PF3D7_1319800	264.473	-4.64824	0.844458	-5.50441	3.70407e-08	3.21783e-06	56.3493	735.26	496.448	17.4204	16.8881
61	PF3D7_1100300	57.2793	-9.1434	1.66401	-5.49481	3.91141e-08	3.34487e-06	195.21	31.4737	59.7126	0	0
62	PF3D7_1466800	5593.26	-3.0401	0.554131	-5.48624	4.10569e-08	3.45699e-06	3751.25	10397.7	11720.3	1016.19	1080.84
63	PF3D7_1016900	10657.4	-2.93789	0.537243	-5.46845	4.53993e-08	3.76471e-06	7731.93	18567.7	22722	1968.5	2296.78
64	PF3D7_0314700	2385.67	-3.49042	0.638826	-5.4638	4.66039e-08	3.80692e-06	1211.51	3951.7	6096.94	308.59	359.617
65	PF3D7_1461700	524.07	-4.52929	0.840074	-5.39153	6.98601e-08	5.54122e-06	132.823	1679.47	734.604	50.6021	22.8486
66	PF3D7_1216500	1174.83	-3.852	0.723562	-5.32366	1.01701e-07	7.83956e-06	398.47	2418.23	2798.16	155.954	103.315
67	PF3D7_0223500	2061.7	-2.57582	0.485284	-5.30786	1.1092e-07	8.4315e-06	3276.31	4138.79	1856.65	464.544	572.208
68	PF3D7_0301000	36.1185	-8.50319	1.60719	-5.29072	1.21838e-07	9.13451e-06	38.237	97.9181	44.4373	0	0
69	PF3D7_1102500	5643.51	-3.82808	0.727883	-5.2592	1.44681e-07	1.04189e-05	3578.18	14016.3	9357.52	221.488	1044.08
70	PF3D7_1371800	75.6787	-3.06427	0.582493	-5.2606	1.43583e-07	1.04189e-05	104.649	87.4269	158.308	14.1022	13.9078
71	PF3D7_1300400	179.046	-4.31375	0.822686	-5.2435	1.5756e-07	1.11991e-05	60.3742	248.292	557.549	19.0795	9.93417
72	PF3D7_1478800	275.915	-2.90409	0.556359	-5.21981	1.79111e-07	1.25676e-05	211.31	578.766	476.312	50.6021	62.5853
73	PF3D7_0425700	53.5253	-4.37683	0.846502	-5.17049	2.33476e-07	1.59727e-05	148.923	74.3129	36.1053	3.31817	4.96709
74	PF3D7_0110000	2826.74	-3.49089	0.68858	-5.0697	3.98448e-07	2.69223e-05	1120.95	5757.94	6463.54	485.282	305.973
75	PF3D7_0632600	98.7399	-3.18268	0.635502	-5.00813	5.4961e-07	3.66831e-05	124.773	152.123	183.304	26.5454	6.95392
76	PF3D7_1255200	988.136	-2.42751	0.489213	-4.96207	6.97445e-07	4.54419e-05	976.05	1287.8	2131.6	247.204	298.025
77	PF3D7_0302400	28.0023	-5.05808	1.03824	-4.8718	1.10583e-06	7.12026e-05	48.2994	50.7076	38.1883	0.829543	1.98683
78	PF3D7_1416700	663.99	-4.11103	0.851661	-4.82708	1.38553e-06	8.42553e-05	128.798	2113.11	954.707	74.6588	48.6774
79	PF3D7_0904200	1470.76	-4.59842	0.956805	-4.80601	1.53972e-06	9.15967e-05	191.185	5729.09	1236.61	119.454	77.4865
80	PF3D7_1141100	709.955	-3.34343	0.701195	-4.76819	1.85892e-06	0.000107093	376.333	1942.63	1011.64	62.2157	156.96
81	PF3D7_1233200	3128.83	-3.183	0.668215	-4.76344	1.90318e-06	0.000108501	1841.41	5072.51	7659.88	284.533	785.793
82	PF3D7_0937200	272.9	-2.84623	0.606925	-4.68959	2.73748e-06	0.000151336	207.285	493.088	547.829	34.8408	81.4602
83	PF3D7_0205100	493.044	-3.1465	0.671825	-4.68351	2.82006e-06	0.000154342	225.397	1024.64	1042.19	64.7043	108.282
84	PF3D7_1236200	4082.87	-2.42743	0.520826	-4.66074	3.15082e-06	0.000170737	4246.32	5360.14	8556.26	741.611	1509.99
85	PF3D7_1200600	16432	-3.10583	0.668018	-4.64933	3.33021e-06	0.000178688	38828.7	28609.6	8816.64	1673.19	4231.96
86	PF3D7_1000100	1750.71	-2.00559	0.435991	-4.60008	4.22319e-06	0.00022037	2563.89	2226.76	2716.23	457.908	788.773
87	PF3D7_1038400	2723.63	-3.21577	0.699102	-4.59986	4.22782e-06	0.00022037	978.063	5401.23	6326.76	386.567	525.518
88	PF3D7_1477300	793.841	-2.8183	0.612396	-4.60209	4.18267e-06	0.00022037	442.744	1294.79	1888.58	174.204	168.881
89	PF3D7_1369300	311.464	-2.78848	0.608222	-4.58464	4.54773e-06	0.000234809	189.173	723.895	506.863	63.8748	73.5129
90	PF3D7_1346700	555.131	-3.49527	0.769048	-4.54493	5.49523e-06	0.000275921	150.936	1143.54	1326.18	95.3974	59.605
91	PF3D7_1253000	17542.2	-2.48275	0.55067	-4.5086	6.52555e-06	0.000319964	38283.3	20140.5	19940.5	2749.1	6597.28
92	PF3D7_1474000	1823.05	-2.67336	0.59413	-4.49961	6.80772e-06	0.000329723	1871.6	1625.27	4755.48	308.59	554.327
93	PF3D7_1373300	16.9445	-7.40502	1.64791	-4.49359	7.00321e-06	0.000336215	28.1746	18.3597	38.1883	0	0
94	PF3D7_0622900	19970.1	-2.2888	0.5119	-4.47119	7.77846e-06	0.000370187	37383.7	32788.6	17690.9	4241.45	7745.67
95	PF3D7_0603600	995.66	-2.7613	0.61929	-4.45882	8.24129e-06	0.000383609	605.755	2232.88	1693.48	150.147	296.038
96	PF3D7_1403000	590.839	-3.39364	0.761239	-4.45805	8.27076e-06	0.000383609	163.01	1436.42	1178.28	72.1702	104.309
97	PF3D7_0214300	2101.81	-2.36207	0.535132	-4.414	1.01476e-05	0.000462815	2245.92	2309.82	4746.46	423.067	783.806
98	PF3D7_1350000	343.28	-3.12374	0.715362	-4.36666	1.26161e-05	0.000570642	146.911	1003.66	443.679	60.5566	61.5919
99	PF3D7_1471800	255.16	-2.32625	0.533246	-4.36242	1.28629e-05	0.000577037	255.584	581.389	288.842	70.5111	79.4734
100	PF3D7_1466200	2138.34	-2.43325	0.562244	-4.32775	1.50637e-05	0.000654316	1638.15	3648.32	4229.87	386.567	788.773
101	PF3D7_0600100	31.1106	-6.85751	1.58881	-4.31612	1.58795e-05	0.000684317	22.1372	67.3187	65.2673	0.829543	0
102	PF3D7_1206500	685.926	-3.14545	0.731413	-4.30051	1.70403e-05	0.000717398	263.634	1393.58	1531.7	68.852	171.861
103	PF3D7_1413200	707.058	-2.70593	0.630929	-4.28881	1.79636e-05	0.000750496	350.171	1311.4	1545.58	149.318	178.815
104	PF3D7_1128600	125.022	-3.35019	0.787066	-4.25655	2.07604e-05	0.000835455	38.237	299	249.265	15.7613	22.8486
105	PF3D7_1479000	153.217	-2.58077	0.607247	-4.24996	2.13813e-05	0.00085416	295.834	268.401	124.98	23.2272	53.6445
106	PF3D7_1240300	5584.43	-3.08671	0.731576	-4.21926	2.45107e-05	0.000944697	18778.4	3604.61	3507.77	966.417	1064.94
107	PF3D7_0825900	269.628	-3.88878	0.930114	-4.18097	2.90266e-05	0.00107331	32.1996	882.138	375.634	27.3749	30.7959
108	PF3D7_0413400	398.869	-3.49282	0.84299	-4.14337	3.42242e-05	0.00124046	1444.96	131.14	306.895	44.7953	66.559
109	PF3D7_0515600	476.184	-3.13946	0.762374	-4.118	3.82168e-05	0.00135818	171.06	1498.5	543.663	71.3407	96.3615
110	PF3D7_0700100	483.521	-1.94661	0.4734	-4.11199	3.9227e-05	0.00138509	559.468	778.974	722.106	123.602	233.453
111	PF3D7_0936700	234.127	-3.05456	0.750696	-4.06898	4.72204e-05	0.00159529	764.74	191.465	127.757	38.9885	47.684
112	PF3D7_1478900	4365.23	-2.13653	0.531795	-4.01759	5.87962e-05	0.00196214	5908.62	9730.61	3313.36	1415.2	1458.34
113	PF3D7_1455800	581.839	-3.25812	0.814175	-4.00174	6.28772e-05	0.00208562	130.811	1759.03	829.728	106.181	83.4471
114	PF3D7_1477800	85.595	-2.65758	0.667571	-3.98098	6.86329e-05	0.00226282	207.285	61.1988	118.731	14.9318	25.8288
115	PF3D7_1150300	23.6081	-4.80349	1.20977	-3.97057	7.16998e-05	0.00232197	78.4865	13.9883	22.913	1.65909	0.993417
116	PF3D7_0406900	398.673	-1.68907	0.426492	-3.96037	7.48325e-05	0.00240917	599.717	577.892	474.229	141.852	199.677
117	PF3D7_0215000	2750.34	-2.02422	0.514937	-3.93101	8.45884e-05	0.00264544	2201.65	4118.68	5494.25	789.725	1147.4
118	PF3D7_0421100	303.384	-2.79109	0.712548	-3.91706	8.9637e-05	0.00275392	949.888	189.716	244.405	61.3862	71.526
119	PF3D7_0724100	7313.18	-1.67932	0.428804	-3.91629	8.9923e-05	0.00275392	12984.5	9358.18	7923.72	2789.75	3509.74
120	PF3D7_0113600	1179.98	-2.68791	0.691005	-3.88985	0.000100304	0.00303296	837.189	2600.95	1908.03	103.693	450.018
121	PF3D7_0504700	626.269	-2.33521	0.602425	-3.87634	0.000106038	0.00317129	394.445	966.942	1403.94	133.556	232.46
122	PF3D7_0602000	632.937	-2.18487	0.564014	-3.87378	0.000107159	0.00318741	430.67	1038.63	1290.07	160.931	244.381
123	PF3D7_0825700	77.4187	-4.39875	1.14052	-3.85679	0.000114887	0.00336245	14.0873	337.468	23.6073	4.97726	6.95392
124	PF3D7_1128300	2084.47	-3.23713	0.843257	-3.83884	0.000123619	0.00357971	527.268	7071.09	2135.77	468.692	219.545
125	PF3D7_1362700	5111.27	-2.2494	0.58657	-3.83483	0.000125652	0.00361943	4127.58	6272.88	12012.7	1000.43	2142.8
126	PF3D7_1241400	723.079	-2.85824	0.752697	-3.79732	0.000146266	0.00408984	233.447	1648.87	1428.24	91.2497	213.585
127	PF3D7_1222800	412.012	-3.38114	0.897853	-3.7658	0.000166015	0.0045296	86.5364	1530.85	318.699	66.3634	57.6182
128	PF3D7_1305800	30.3916	-2.88669	0.769411	-3.75182	0.000175556	0.00471921	24.1497	66.4445	48.6033	5.8068	6.95392
129	PF3D7_1467600	2346.22	-2.1209	0.56675	-3.74221	0.00018241	0.00482285	1764.94	4845.2	3561.23	512.657	1047.06
130	PF3D7_0421300	997.266	-2.37942	0.639561	-3.72039	0.000198914	0.00518406	2730.93	874.269	815.147	197.431	368.558
131	PF3D7_1253200	80.6149	-1.81453	0.487911	-3.71897	0.000200033	0.00518854	118.736	108.409	111.788	32.3522	31.7894
132	PF3D7_0804700	3258.03	-1.92632	0.518657	-3.71406	0.000203963	0.00523199	3924.32	5596.2	4338.19	681.055	1750.4
133	PF3D7_0937000	19.4404	-3.782	1.01825	-3.71423	0.000203825	0.00523199	12.0748	40.2164	40.2713	1.65909	2.98025
134	PF3D7_1252900	598.092	-1.99488	0.537226	-3.7133	0.000204576	0.00523199	961.963	573.521	1026.22	127.75	301.005
135	PF3D7_1478100	411.591	-1.66805	0.449531	-3.71063	0.000206742	0.00525682	511.168	741.38	448.539	194.943	161.927
136	PF3D7_1133700	45548.1	-1.90632	0.518	-3.68015	0.000233098	0.00564488	84171.7	66205.8	42975.7	10981.5	23405.9
137	PF3D7_1472200	19703.5	-1.96276	0.539119	-3.64069	0.000271913	0.00640678	30285.7	36022.5	17820.7	4296.2	10092.1
138	PF3D7_1411500	2444.32	-1.76411	0.487243	-3.6206	0.000293925	0.00678756	4658.88	3552.16	2005.93	945.679	1058.98
139	PF3D7_0205000	352.081	-2.31146	0.639236	-3.61596	0.000299231	0.00680976	169.048	611.114	771.404	109.5	99.3417
140	PF3D7_0302500	6717.75	-2.65894	0.735279	-3.61624	0.000298916	0.00680976	21551.6	3097.54	5733.11	1826.65	1379.86
141	PF3D7_1341700	31.0502	-3.99422	1.10678	-3.60886	0.000307544	0.0069267	4.02495	93.5468	51.3806	3.31817	2.98025
142	PF3D7_1425600	346.978	-2.26721	0.629912	-3.59926	0.000319129	0.00704272	223.385	422.272	877.637	80.4656	131.131
143	PF3D7_0324900	1071.76	-2.05774	0.573198	-3.58993	0.000330772	0.00717228	984.1	2542.37	1092.19	261.306	478.827
144	PF3D7_0522900	846.288	-2.02018	0.56268	-3.59028	0.000330324	0.00717228	748.64	1940	944.987	212.363	385.446
145	PF3D7_1362600	881.319	-3.41508	0.950644	-3.59239	0.000327662	0.00717228	205.272	3570.51	371.468	110.329	149.013
146	PF3D7_0315600	268.643	-1.93017	0.540766	-3.56933	0.000357902	0.00747073	241.497	303.371	597.82	91.2497	109.276
147	PF3D7_0827200	479.375	-3.43515	0.961618	-3.57226	0.000353916	0.00747073	84.5239	1915.52	257.597	74.6588	64.5721
148	PF3D7_1477900	66.6899	-2.52644	0.709583	-3.56045	0.000370213	0.00767491	134.836	41.0906	122.897	10.7841	23.842
149	PF3D7_1346800	151.305	-2.73211	0.76765	-3.55906	0.000372183	0.00768663	52.3243	420.523	214.549	42.3067	26.8223
150	PF3D7_1403200	107.155	-3.57386	1.00445	-3.55803	0.000373646	0.00768784	12.0748	325.228	170.112	22.3977	5.9605
151	PF3D7_1472900	374.599	-1.86531	0.534271	-3.49133	0.000480629	0.00936116	265.647	640.839	676.28	155.124	135.105
152	PF3D7_1474200	151.249	-1.90283	0.546366	-3.4827	0.000496381	0.00959961	114.711	264.904	261.763	62.2157	52.6511
153	PF3D7_0400100	1920.77	-1.52568	0.438949	-3.47576	0.000509405	0.00974817	2159.38	3243.54	2394.75	718.384	1087.79
154	PF3D7_1475500	810.707	-2.69132	0.775692	-3.46957	0.00052129	0.00994084	227.41	2428.72	1017.89	175.863	203.651
155	PF3D7_1438800	428.307	-2.82822	0.816545	-3.46364	0.000532914	0.0100176	98.6112	1320.15	538.802	94.5679	89.4076
156	PF3D7_1466500	109.237	-3.34211	0.966183	-3.45909	0.000542013	0.0101167	18.1123	364.57	129.84	25.7158	7.94734
157	PF3D7_1408200	6552.96	-1.7061	0.495285	-3.44469	0.000571712	0.010449	12084.9	9832.03	5289.43	2326.87	3231.59
158	PF3D7_0424400	610.187	-2.17702	0.632908	-3.43972	0.000582321	0.0105531	547.393	1269.44	841.531	84.6133	307.959
159	PF3D7_0301500	3256.99	-1.35802	0.395154	-3.43667	0.000588903	0.0106022	3970.61	5001.69	3951.45	1858.18	1503.04
160	PF3D7_1038800	2649.95	-1.73369	0.505792	-3.42768	0.000608756	0.010888	4316.76	3940.33	2780.11	672.759	1539.8
161	PF3D7_0213800	125.673	-2.03776	0.598235	-3.40628	0.000658539	0.0115519	92.5738	276.269	171.5	52.2612	35.763
162	PF3D7_0830800	4133.5	-1.67283	0.491082	-3.40643	0.00065819	0.0115519	5496.07	4986.83	6610.05	1085.04	2489.5
163	PF3D7_0801000	62666.1	-1.56872	0.463993	-3.38091	0.000722453	0.0125126	96961	84467.5	74406.1	19064.5	38431.3
164	PF3D7_1360500	366.232	-2.04599	0.605859	-3.377	0.000732811	0.0126122	195.21	721.272	659.616	121.943	133.118
165	PF3D7_0521900	845.356	-1.92234	0.569443	-3.37583	0.000735943	0.0126264	555.443	1406.7	1631.68	235.59	397.367
166	PF3D7_1428400	390.709	-1.80803	0.535799	-3.37445	0.000739626	0.0126499	301.871	572.646	765.849	124.431	188.749
167	PF3D7_0211400	307.726	-2.26683	0.673243	-3.36704	0.00075981	0.0128744	128.798	719.523	502.697	91.2497	96.3615
168	PF3D7_0716000	8587.46	-1.56982	0.467681	-3.3566	0.000789063	0.0132065	14864.1	11128.6	9070.76	2836.21	5037.62
169	PF3D7_0220800	697.189	-2.47237	0.736939	-3.35492	0.000793887	0.0132468	2109.07	379.433	624.205	262.965	110.269
170	PF3D7_0413300	14.5194	-4.65286	1.39092	-3.34517	0.000822317	0.0135914	48.2994	11.3655	11.1093	0.829543	0.993417
171	PF3D7_1429200	795.065	-2.11583	0.632639	-3.34445	0.000824472	0.0135914	497.081	1434.68	1512.95	145.17	385.446
172	PF3D7_0313600	920.574	-2.37055	0.70923	-3.34243	0.000830495	0.0135972	388.408	2652.53	1035.94	228.954	297.032
173	PF3D7_1024800	70743.7	-1.61376	0.483017	-3.341	0.000834762	0.0135972	133202	98943.7	58305.2	28752.8	34515.3
174	PF3D7_1465600	209.359	-1.96601	0.589779	-3.33347	0.000857686	0.0138879	199.235	333.971	360.359	38.9885	114.243
175	PF3D7_1361300	323.334	-3.12658	0.939171	-3.32909	0.000871309	0.0140669	52.3243	1206.49	243.016	47.2839	67.5524
176	PF3D7_0925000	236.048	-2.09429	0.630244	-3.32299	0.000890585	0.0142938	120.748	505.328	394.381	86.2724	73.5129
177	PF3D7_1252500	271.395	-1.59546	0.481104	-3.31625	0.000912336	0.0145575	299.859	368.942	442.29	87.9315	157.953
178	PF3D7_1240600	5961.07	-1.97263	0.596155	-3.30892	0.000936572	0.0147719	14932.6	6688.16	3857.71	2229.81	2097.1
179	PF3D7_1306500	985.27	-2.09016	0.634873	-3.29226	0.000993874	0.0153657	489.031	1364.73	2405.17	327.669	339.749
180	PF3D7_1426500	422.473	-2.83991	0.863396	-3.28923	0.00100462	0.0154672	82.5114	1410.2	439.513	83.7838	96.3615
181	PF3D7_1436100	8564.14	-1.45264	0.442977	-3.27927	0.00104076	0.0159068	10627.9	14595.9	9209.63	3329.78	5057.49
182	PF3D7_1322100	9276.32	-1.66962	0.510494	-3.2706	0.0010732	0.0163133	16574.7	12829	8942.31	2570.75	5464.79
183	PF3D7_1003700	1174.17	-1.7758	0.543461	-3.26758	0.00108472	0.0163544	913.663	2147.2	1852.48	322.692	634.794
184	PF3D7_1210200	970.161	-3.10864	0.952013	-3.26533	0.00109336	0.0163628	140.873	3720.89	640.869	153.465	194.71
185	PF3D7_1100800	6.65678	-6.01191	1.84868	-3.252	0.00114597	0.0170432	18.1123	9.61696	5.55466	0	0
186	PF3D7_0702000	10431.5	-1.52982	0.470604	-3.25075	0.00115102	0.0170719	17238.9	13999.7	11135.7	3368.77	6414.5
187	PF3D7_0420900	126.541	-2.25204	0.696735	-3.23227	0.0012281	0.017876	344.133	88.3012	122.897	25.7158	51.6577
188	PF3D7_1225700	4414.22	-1.5229	0.472628	-3.2222	0.00127212	0.0184676	7514.58	6418.01	3982.69	1627.56	2528.25
189	PF3D7_1430300	4911.8	-1.81208	0.562918	-3.21909	0.00128599	0.0186197	9617.61	6762.47	4260.43	1119.05	2799.45
190	PF3D7_0100100	1784.72	-1.33683	0.416289	-3.21131	0.00132131	0.0190124	2515.59	2335.17	2209.37	725.02	1138.46
191	PF3D7_1137600	64.3035	-2.15751	0.671949	-3.21083	0.00132354	0.0190124	38.237	132.015	109.01	17.4204	24.8354
192	PF3D7_1421800	310.663	-2.16989	0.677318	-3.20365	0.00135695	0.0193906	207.285	879.515	265.929	121.113	79.4734
193	PF3D7_0703900	8459.66	-1.60297	0.500597	-3.20212	0.00136419	0.0193927	11267.8	16099.7	7318.27	2901.74	4710.78
194	PF3D7_0820000	8978.53	-1.41052	0.440486	-3.20218	0.00136391	0.0193927	11223.6	15884.6	8783.31	4134.44	4866.75
195	PF3D7_1118900	166.477	-2.35577	0.736123	-3.20024	0.00137312	0.0194691	70.4366	474.728	190.941	40.6476	55.6314
196	PF3D7_1471600	294.589	-3.19039	0.998673	-3.19463	0.00140009	0.0198002	34.2121	1145.29	193.024	39.818	60.5985
197	PF3D7_1301800	4967.26	-1.97699	0.619287	-3.19237	0.0014111	0.0199045	5653.04	6950.44	8635.42	672.759	2924.62
198	PF3D7_0716100	8815.2	-1.71994	0.539119	-3.19027	0.00142138	0.0199467	19432.5	10728.2	6497.57	3474.95	3942.87
199	PF3D7_0311700	757.277	-2.45207	0.769166	-3.18795	0.00143283	0.020056	195.21	2072.89	1106.77	199.92	211.598
200	PF3D7_0532800	12.8304	-5.50748	1.7298	-3.18388	0.00145315	0.0201855	42.262	7.86842	13.1923	0.829543	0
201	PF3D7_1144800	658.837	-1.78143	0.55982	-3.18214	0.00146189	0.0202555	501.106	1508.99	748.491	235.59	300.012
202	PF3D7_0606600	9280.6	-1.58816	0.499324	-3.18061	0.00146963	0.0203113	16580.8	13566	7834.85	3142.31	5279.02
203	PF3D7_1213300	71.9386	-2.18948	0.688827	-3.17856	0.00148007	0.0204041	50.3119	136.386	127.063	34.0112	11.921
204	PF3D7_0935900	242112	-1.63629	0.515614	-3.17347	0.00150626	0.0206094	473068	320247	203477	78718.6	135048
205	PF3D7_1305300	7332.2	-1.52795	0.482266	-3.16827	0.0015335	0.0208259	10187.1	13586.1	6003.89	3125.72	3758.1
206	PF3D7_1355600	268.896	-1.83671	0.580185	-3.16574	0.0015469	0.0209559	160.998	469.483	502.003	113.647	98.3483
207	PF3D7_1408800	41.9507	-2.44812	0.775575	-3.15652	0.00159662	0.0213651	22.1372	100.541	63.8786	8.29543	14.9013
208	PF3D7_1461200	664.322	-1.29109	0.410023	-3.14882	0.00163929	0.0216864	718.453	934.594	956.79	319.374	392.4
209	PF3D7_0317700	6508.65	-1.56227	0.496316	-3.14772	0.00164549	0.0217007	7492.44	12304.5	6752.39	2103.72	3890.22
210	PF3D7_0421200	14.7668	-3.66969	1.16778	-3.14246	0.00167537	0.0219361	34.2121	6.11988	29.8563	1.65909	1.98683
211	PF3D7_0420700	871.03	-1.66047	0.529654	-3.13501	0.00171845	0.022287	1362.45	1626.14	608.235	335.135	423.196
212	PF3D7_1233600	13550.2	-1.47464	0.471425	-3.12805	0.0017597	0.0227142	17081.9	21412.6	16148.1	4278.78	8829.49
213	PF3D7_1248400	285.61	-2.42339	0.775577	-3.12462	0.00178032	0.0229264	128.798	932.845	208.3	74.6588	83.4471
214	PF3D7_0603900	578.589	-1.5857	0.508641	-3.11753	0.00182374	0.0233209	446.769	812.196	1107.46	246.374	280.144
215	PF3D7_0322700	2443.85	-1.39173	0.446631	-3.11606	0.00183283	0.0233824	3880.05	3597.62	2266.3	1052.69	1422.57
216	PF3D7_0712400	721.598	-1.85157	0.594353	-3.11528	0.00183773	0.0233905	1770.98	791.214	483.95	278.726	283.124
217	PF3D7_0518700	1322.96	-1.94783	0.625673	-3.11317	0.00185087	0.0234486	768.765	2789.79	2080.92	302.783	672.544
218	PF3D7_0113800	1270.6	-1.85611	0.596362	-3.11239	0.00185578	0.0234566	2197.62	1972.35	1194.95	223.147	764.931
219	PF3D7_1406200	26708.1	-1.48976	0.479089	-3.10956	0.00187363	0.0235733	39885.2	43383	24653.7	9275.95	16342.7
220	PF3D7_0716200	14584.3	-1.42585	0.459823	-3.10087	0.0019295	0.023923	27254.9	16876	14294.2	6414.85	8081.45
221	PF3D7_1134600	763.941	-1.95146	0.629314	-3.10094	0.0019291	0.023923	422.62	1287.8	1546.97	180.84	381.472
222	PF3D7_1301400	17732.9	-1.36277	0.439396	-3.10146	0.00192568	0.023923	19305.7	31572.5	19533.7	10150.3	8102.31
223	PF3D7_1470500	476.528	-1.68172	0.542743	-3.09856	0.00194466	0.0240251	336.083	941.588	694.333	174.204	236.433
224	PF3D7_1307300	327.737	-1.35605	0.438309	-3.09382	0.00197595	0.0243433	328.033	458.991	512.418	158.443	180.802
225	PF3D7_1440600	503.165	-1.87822	0.607186	-3.09332	0.00197931	0.0243433	257.597	982.678	888.746	179.181	207.624
226	PF3D7_1250400	641.619	-2.76488	0.897155	-3.08183	0.00205733	0.0251334	163.01	2370.14	388.132	102.034	184.776
227	PF3D7_0518800	658.172	-5.26686	1.71057	-3.07901	0.00207691	0.0251778	42.262	2871.1	321.476	28.2044	27.8157
228	PF3D7_1471700	719.06	-2.87592	0.933773	-3.07989	0.00207078	0.0251778	112.699	2632.42	550.606	107.841	191.73
229	PF3D7_1239300	702.977	-1.45708	0.473627	-3.07642	0.00209501	0.025204	1245.72	952.079	631.148	394.862	291.071
230	PF3D7_0301400	188.215	-1.71766	0.55971	-3.06884	0.00214892	0.025512	175.085	302.497	304.812	111.988	46.6906
231	PF3D7_0808900	41.4099	-2.77137	0.90409	-3.06537	0.00217398	0.0257394	12.0748	54.2047	122.203	11.6136	6.95392
232	PF3D7_1103500	134.043	-3.0957	1.01005	-3.06489	0.00217748	0.0257394	14.0873	485.219	122.203	14.9318	33.7762
233	PF3D7_1439200	712.713	-1.50267	0.491626	-3.05652	0.0022392	0.0262423	889.514	1296.54	698.499	248.863	430.15
234	PF3D7_0831700	52279.2	-1.46824	0.481009	-3.05241	0.00227014	0.026548	67468.2	99823.2	43350.7	24926.1	25827.9
235	PF3D7_1452400	6175.85	-1.2578	0.412467	-3.04947	0.00229246	0.0267519	8500.69	8469.92	7176.62	2662	4070.03
236	PF3D7_1316000	224.722	-2.43155	0.798344	-3.04574	0.0023211	0.0270285	84.5239	706.409	208.994	82.9543	40.7301
237	PF3D7_1420100	383.373	-2.11635	0.695671	-3.04217	0.00234878	0.0272928	142.886	786.842	731.132	97.0565	158.947
238	PF3D7_0806700	4801.01	-1.59079	0.523389	-3.0394	0.00237054	0.0273136	6578.78	8772.42	4303.47	1396.95	2953.43
239	PF3D7_0830600	67430.2	-1.41607	0.466706	-3.03417	0.00241195	0.0276885	119247	79944	70568.5	25219.8	42171.6
240	PF3D7_1141900	307.835	-2.93059	0.965911	-3.03402	0.00241319	0.0276885	44.2744	1168.9	202.051	51.4316	72.5195
241	PF3D7_0922100	50320.5	-1.48375	0.48929	-3.03246	0.00242571	0.0276936	93543.8	63152	46476.5	18179.4	30250.6
242	PF3D7_0201800	53196.6	-1.24219	0.40984	-3.03091	0.00243821	0.0277429	64089.3	86752.8	56661.7	30773.5	27705.4
243	PF3D7_1201500	3057.53	-1.34829	0.446108	-3.02233	0.00250836	0.0284818	5453.81	3330.09	3332.1	1374.55	1797.09
244	PF3D7_0403200	3210.16	-1.41413	0.469599	-3.01135	0.00260087	0.0291036	6174.27	3238.29	3427.23	1446.72	1764.31
245	PF3D7_0505000	4482.91	-1.5322	0.508968	-3.01041	0.00260897	0.0291036	6854.49	7864.05	3497.35	1611.8	2586.86
246	PF3D7_1359000	8850.01	-1.56091	0.518652	-3.00956	0.00261629	0.0291036	9384.17	18113.1	8596.53	2975.57	5180.67
247	PF3D7_1345000	771.591	-1.84561	0.613377	-3.00893	0.00262173	0.0291049	444.757	1884.92	924.157	301.124	302.992
248	PF3D7_1471900	1616.8	-1.44526	0.480831	-3.00576	0.00264921	0.0293505	2304.28	2101.74	2087.86	489.43	1100.71
249	PF3D7_1363000	608.315	-1.41166	0.470394	-3.00102	0.00269075	0.0296905	988.125	833.178	611.013	224.806	384.452
250	PF3D7_0213900	2403.6	-1.36968	0.458288	-2.98869	0.00280173	0.0306635	3733.14	3358.94	2461.41	895.906	1568.61
251	PF3D7_0826100	26846.3	-1.45095	0.485398	-2.98919	0.00279721	0.0306635	37474.3	45327.4	25114	9256.87	17059
252	PF3D7_1246600	2079.52	-1.36579	0.457116	-2.98785	0.00280951	0.0306635	3578.18	2315.94	2366.98	816.27	1320.25
253	PF3D7_0309100	227.016	-2.05086	0.687007	-2.98521	0.00283387	0.0308346	96.5988	476.477	404.102	55.5794	102.322
254	PF3D7_1442900	24473.7	-1.31689	0.441503	-2.98273	0.00285688	0.0309618	33797.5	38861.3	23876.7	10419.1	15413.9
255	PF3D7_0202200	3728.14	-1.35581	0.457638	-2.96262	0.00305029	0.0324191	6912.85	3795.2	4081.29	1725.45	2125.91
256	PF3D7_1410100	1154.14	-1.75624	0.592804	-2.96259	0.00305058	0.0324191	873.414	2405.99	1540.03	676.077	275.177
257	PF3D7_0510300	308.144	-2.29746	0.777104	-2.95644	0.00311213	0.0328182	86.5364	820.064	449.928	118.625	65.5655
258	PF3D7_0322400	2785.31	-1.12202	0.379764	-2.95452	0.00313151	0.0329592	3630.5	3787.33	3243.23	1513.09	1752.39
259	PF3D7_1118300	20182.6	-1.2559	0.426055	-2.94774	0.00320102	0.0334336	32740.9	26218.5	19931.5	9730.54	12291.6
260	PF3D7_1120700	1604.77	-2.28915	0.782494	-2.92545	0.00343955	0.0347984	426.645	4723.68	1910.11	403.158	560.287
261	PF3D7_1134200	2922.47	-1.356	0.463184	-2.92756	0.00341628	0.0347984	4598.5	4606.52	2388.5	1534.65	1484.17
262	PF3D7_1419100	3109.76	-1.46814	0.501682	-2.92643	0.00342877	0.0347984	6466.08	3235.67	2828.71	1451.7	1566.62
263	PF3D7_1039100	17.5749	-2.39083	0.818283	-2.92176	0.00348055	0.0349524	30.1871	23.6053	24.3016	5.8068	3.97367
264	PF3D7_1429300	2756.59	-2.40087	0.821508	-2.92251	0.00347221	0.0349524	549.405	8265.34	3423.06	752.395	792.747
265	PF3D7_0403400	5086.6	-1.44982	0.496584	-2.91959	0.00350496	0.0350285	5709.39	9220.92	5513	1675.68	3314.04
266	PF3D7_1456400	77.9167	-2.16621	0.742012	-2.91938	0.00350733	0.0350285	30.1871	152.997	155.531	19.0795	31.7894
267	PF3D7_1444500	4719.38	-1.4447	0.495558	-2.9153	0.00355343	0.0354243	7063.78	7261.68	4629.12	1488.2	3154.1
268	PF3D7_0411000	5453.07	-1.5676	0.53816	-2.9129	0.00358094	0.0355689	6918.89	10917	4422.9	1741.21	3265.36
269	PF3D7_1131500	147.662	-2.88799	0.992399	-2.91011	0.00361302	0.0358226	32.1996	586.635	58.3239	27.3749	33.7762
270	PF3D7_1109100	696.496	-1.83192	0.629649	-2.90944	0.00362082	0.035835	666.129	1780.01	486.727	204.897	344.716
271	PF3D7_1319000	319.293	-1.85265	0.639135	-2.89868	0.00374733	0.036689	156.973	695.044	495.059	100.375	149.013
272	PF3D7_1426800	3215.15	-1.36698	0.471687	-2.89806	0.00375474	0.0366959	4453.61	5402.11	2918.28	1274.18	2027.56
273	PF3D7_0301600	3977.5	-1.11248	0.384763	-2.89132	0.00383622	0.0371604	5274.7	5244.74	4681.19	2067.22	2619.64
274	PF3D7_1027000	231.146	-1.31686	0.456082	-2.88732	0.00388538	0.0375038	247.534	285.886	377.717	104.522	140.072
275	PF3D7_0420000	11078.2	-1.31154	0.454534	-2.88545	0.00390852	0.0375405	16822.3	15679.1	11162.1	4297.86	7429.77
276	PF3D7_1324200	8473.88	-1.26238	0.437514	-2.88535	0.00390976	0.0375405	14447.6	9984.15	8724.29	3940.33	5273.06
277	PF3D7_0933100	650.248	-1.18377	0.411364	-2.87767	0.00400629	0.038266	873.414	870.772	769.321	303.613	434.123
278	PF3D7_0726100	9141.92	-1.66338	0.579553	-2.87012	0.00410321	0.0389876	19863.1	9898.47	8000.8	2369.17	5578.04
279	PF3D7_0216000	1207.16	-2.24393	0.782417	-2.86795	0.00413146	0.039188	394.445	3429.76	1466.43	205.727	539.426
280	PF3D7_0113400	101.914	-1.96163	0.686074	-2.85922	0.00424691	0.039937	48.2994	189.716	196.496	27.3749	47.684
281	PF3D7_0418100	1842.48	-1.25428	0.440146	-2.84969	0.00437615	0.0409413	2642.38	2876.35	1681.67	898.395	1113.62
282	PF3D7_0423700	1604.65	-1.2215	0.428609	-2.84993	0.00437294	0.0409413	2084.92	1550.08	2604.44	952.315	831.49
283	PF3D7_1016600	877.333	-1.51645	0.532052	-2.85019	0.00436928	0.0409413	784.865	1688.21	1083.85	275.408	554.327
284	PF3D7_1131600	206.927	-1.52704	0.53603	-2.8488	0.00438849	0.0409851	171.06	245.67	422.849	88.7611	106.296
285	PF3D7_0521000	1363.15	-1.17358	0.412527	-2.84485	0.00444321	0.0413566	2119.14	1391.84	1750.41	730.827	823.543
286	PF3D7_0521600	44.3119	-1.6433	0.578952	-2.83841	0.00453389	0.0419864	64.3992	48.0848	70.1276	19.0795	19.8683
287	PF3D7_0217200	424.498	-1.22648	0.433755	-2.82759	0.00468994	0.0427089	571.543	447.626	632.537	196.602	274.183
288	PF3D7_0305300	11375.7	-1.32543	0.468396	-2.82972	0.00465891	0.0427089	14739.4	19805.7	10381.7	4758.26	7193.33
289	PF3D7_1013100	1272.5	-1.33257	0.471424	-2.82669	0.00470314	0.042758	2260.01	1675.1	1096.35	588.975	742.083
290	PF3D7_0617400	3131.89	-1.87947	0.665363	-2.82473	0.00473198	0.0428777	8355.79	3266.27	1635.85	938.213	1463.3
291	PF3D7_0809900	808.509	-1.19091	0.423784	-2.81017	0.00495148	0.0444982	1151.14	1128.68	849.169	379.101	534.459
292	PF3D7_0519800	24203.5	-1.26534	0.451569	-2.8021	0.00507705	0.0446535	42926.1	29909.6	21907.6	12493.7	13780.7
293	PF3D7_0612500	272.835	-2.00437	0.715332	-2.80202	0.00507836	0.0446535	193.198	810.447	165.946	101.204	93.3812
294	PF3D7_0702300	3678.01	-1.56456	0.55836	-2.80206	0.00507767	0.0446535	5759.7	4681.71	4565.93	788.895	2593.81
295	PF3D7_1006000	272.836	-2.1857	0.779916	-2.80249	0.00507105	0.0446535	136.848	884.76	168.029	97.0565	77.4865
296	PF3D7_1102300	212.383	-1.45731	0.519164	-2.80703	0.00499998	0.0446535	324.008	333.971	196.496	71.3407	136.098
297	PF3D7_1140700	6240.94	-1.3779	0.491643	-2.80264	0.00506858	0.0446535	11575.8	7604.39	5654.65	2418.12	3951.81
298	PF3D7_1215700	48.3607	-1.83324	0.653618	-2.80477	0.00503532	0.0446535	36.2245	66.4445	100.678	21.5681	16.8881
299	PF3D7_1337500	10479.7	-1.47886	0.527548	-2.80327	0.00505876	0.0446535	18941.4	11180.2	12163.3	2954	7159.56
300	PF3D7_1353200	4276.54	-1.05761	0.377665	-2.80039	0.00510411	0.0447197	5649.02	5618.93	4927.68	2411.48	2775.61
301	PF3D7_0615200	207.611	-1.81699	0.650697	-2.79237	0.00523235	0.0452481	94.5863	442.38	335.363	76.3179	89.4076
302	PF3D7_0821200	253.999	-1.14839	0.411291	-2.79215	0.00523591	0.0452481	342.121	316.485	318.004	159.272	134.111
303	PF3D7_1329000	4625.25	-1.3241	0.474236	-2.79207	0.00523712	0.0452481	6888.7	7189.99	4184.74	1800.11	3062.71
304	PF3D7_0115700	348.611	-1.80291	0.646049	-2.79066	0.00526003	0.0452862	348.158	897	218.02	111.988	167.888
305	PF3D7_1414700	2699.77	-1.35614	0.48607	-2.79	0.00527083	0.0452862	3839.8	4552.32	2317.68	1058.5	1730.53
306	PF3D7_0712000	4364.5	-1.76155	0.631854	-2.7879	0.00530502	0.0454372	10650	5382.87	2204.51	1625.07	1960.01
307	PF3D7_1357700	2787.73	-1.23754	0.444153	-2.78629	0.00533151	0.0455238	4131.61	4257.69	2477.38	1366.26	1705.7
308	PF3D7_0804300	7578.32	-1.74325	0.626498	-2.78254	0.00539356	0.0459082	18518.8	7673.46	5407.46	1978.46	4313.42
309	PF3D7_0909900	2414.81	-1.13736	0.409965	-2.77428	0.00553246	0.0465183	3244.11	3416.64	2605.14	1172.97	1635.16
310	PF3D7_1106500	1150.63	-1.06543	0.38396	-2.77484	0.00552284	0.0465183	1539.54	1525.6	1298.4	725.02	664.596
311	PF3D7_1222600	552.379	-1.91412	0.690088	-2.77373	0.00554174	0.0465183	458.844	1093.71	793.622	68.0225	347.696
312	PF3D7_1308900	3043.75	-1.28285	0.462154	-2.77581	0.00550636	0.0465183	3910.24	5262.23	2773.16	1358.79	1914.32
313	PF3D7_1445200	9649.04	-1.28692	0.463664	-2.77554	0.00551107	0.0465183	17685.6	11715.2	8492.38	5056.06	5295.91
314	PF3D7_0801400	46.0213	-2.37267	0.857345	-2.76746	0.00564947	0.0470617	18.1123	111.032	74.2936	5.8068	20.8618
315	PF3D7_1218800	513.499	-2.22634	0.805136	-2.76518	0.00568919	0.0473206	114.711	1477.51	654.756	147.659	172.855
316	PF3D7_0521300	1553.38	-1.31193	0.474792	-2.76318	0.00572417	0.0474106	2356.61	2149.83	1616.41	553.305	1090.77
317	PF3D7_0936400	10105.2	-1.07791	0.390183	-2.76258	0.00573466	0.0474106	11241.7	13237.3	13920	6781.51	5345.58
318	PF3D7_0731100	17807.4	-1.38473	0.501767	-2.75971	0.00578519	0.0476125	30293.8	25848.6	14786.5	6521.03	11587.2
319	PF3D7_1003800	5449.02	-1.12984	0.409311	-2.76034	0.00577408	0.0476125	6065.6	8336.16	6480.9	2727.54	3634.91
320	PF3D7_1206200	21990.8	-1.40235	0.508127	-2.75983	0.00578308	0.0476125	45272.6	24608.1	17928.4	11305.8	10839.2
321	PF3D7_0812500	15209.2	-1.41875	0.514377	-2.75819	0.00581224	0.0477633	31193.4	16845.4	12829.9	6327.75	8849.36
322	PF3D7_0713900	13629.1	-1.2929	0.46906	-2.75637	0.00584474	0.0478729	17921.1	23496	12152.9	5846.62	8729.16
323	PF3D7_1470300	2865.7	-1.16105	0.421287	-2.75597	0.00585181	0.0478729	4620.64	3581.01	2837.04	1756.97	1532.84
324	PF3D7_0721300	5369.57	-1.20022	0.436511	-2.74959	0.00596703	0.04831	6482.18	7961.09	6366.34	2216.54	3821.68
325	PF3D7_0923400	2744.32	-1.15673	0.420512	-2.75076	0.00594564	0.04831	2793.31	3289.87	4479.14	1477.42	1681.86
326	PF3D7_1302500	1627.93	-1.3467	0.489742	-2.74981	0.00596298	0.04831	1589.85	2572.1	2286.44	560.771	1130.51
327	PF3D7_1364400	6169.01	-1.19183	0.433063	-2.7521	0.00592143	0.04831	9285.56	8624.66	5967.1	2881.83	4085.93
328	PF3D7_1329500	21762	-1.62462	0.591351	-2.74729	0.00600891	0.0485772	35184.1	38349.8	15933.5	5185.47	14157.2
329	PF3D7_1225600	11217.5	-1.23621	0.450473	-2.74424	0.00606509	0.0489591	19396.2	13761.9	10558.7	5322.35	7048.3
330	PF3D7_1462400	7601.7	-1.41407	0.515742	-2.74182	0.00610997	0.0492176	13733.1	10379.3	6290.65	2656.2	4949.2
331	PF3D7_0909000	771.849	-2.07119	0.75628	-2.73865	0.00616913	0.0495059	253.572	1903.28	1173.42	148.488	380.479
332	PF3D7_1448000	2657.63	-1.23254	0.45021	-2.7377	0.0061871	0.0495059	3799.55	4272.55	2279.49	1372.89	1563.64
333	PF3D7_1450400	7183.61	-1.19338	0.435768	-2.73857	0.00617077	0.0495059	10933.8	10124.9	6752.39	3421.03	4685.95
334	PF3D7_1469600	733.24	-1.61375	0.589376	-2.73806	0.00618022	0.0495059	468.907	1309.66	1231.05	211.533	445.051
