# Supplementary material for: Ectopic overexpression of Plasmodium falciparum DNA-/RNA-binding Alba proteins misregulates virulence gene homeostasis during asexual blood development
Source: Microbiol Spectr. 2025 Jan 27;13(3):e00885-24. doi: 10.1128/spectrum.00885-24 (PMC11878077; doi:10.1128/spectrum.00885-24)
Supplement: Table S4 — List of differentially expressed genes in Trophozoite stages of the 3D7+PfAlba2-Ty1 strain. [file spectrum.00885-24-s0004.xlsx]

## Sheet: Alba2_T_Up
Supplementary Table S4A: List of differentially expressed genes (significantly upregulated) in Trophozoite stages of the 3D7+PfAlba2-Ty1 strain
								DESeq2 normalised read counts
	Gene	baseMean	log2FoldChange	lfcSE	stat	pvalue	padj	Control_3D7_T_Rep1	Control_3D7_T_Rep2	Control_pLN_T_Rep1	Control_pLN_T_Rep2	Alba2_T_Rep1	Alba2_T_Rep2
1	PF3D7_1219300	59.9241	4.07754	0.618171	6.59614	4.21991e-11	2.55023e-08	7.52193	6.63912	17.2666	7.42618	145.19	175.501
2	PF3D7_0613900	4248.33	4.03127	0.764496	5.2731	1.34138e-07	3.31625e-05	217.061	595.308	1085.49	880.003	19885.1	2827
3	PF3D7_1036400	51.7625	4.15001	0.817907	5.07394	3.89658e-07	8.15135e-05	4.29824	4.42608	20.7199	2.97047	98.1013	180.059
4	PF3D7_0618000	3618.09	5.02561	1.01694	4.94189	7.73669e-07	0.000145005	31.1623	206.55	425.908	591.867	19563.4	889.659
5	PF3D7_1108100	1231.04	4.65719	0.943627	4.93541	7.99807e-07	0.000145005	18.2675	89.997	216.407	217.587	6380.51	463.443
6	PF3D7_1318700	360.071	4.15941	0.870813	4.77647	1.78402e-06	0.000277236	11.8202	40.5724	94.3905	70.5487	1773.67	169.423
7	PF3D7_1371600	4802.24	3.44411	0.728735	4.72616	2.2881e-06	0.0003275	425.526	1701.83	740.16	1604.06	20589.5	3752.37
8	PF3D7_0829500	387.262	3.44975	0.754365	4.57305	4.8068e-06	0.000637663	20.4167	37.6217	118.564	182.684	867.216	1097.07
9	PF3D7_0616500	54.8756	2.82139	0.628123	4.49178	7.06303e-06	0.000835823	24.7149	14.0159	20.7199	14.1097	72.595	183.098
10	PF3D7_0402200	1717.25	3.70414	0.834057	4.44111	8.94947e-06	0.00103566	47.2807	198.436	665.338	459.681	6971.08	1961.66
11	PF3D7_1230100	168.886	3.31587	0.759772	4.36429	1.27536e-05	0.00141565	23.6403	31.7203	63.3107	50.498	751.456	92.6886
12	PF3D7_0724900	415.316	2.92838	0.674943	4.33871	1.43323e-05	0.00155907	30.0877	129.832	203.745	154.465	1306.71	667.054
13	PF3D7_1335400	1754.16	3.0903	0.715913	4.31659	1.58456e-05	0.00168989	182.675	384.331	749.368	684.694	7145.7	1378.17
14	PF3D7_0515400	684.495	3.70301	0.865389	4.27901	1.87726e-05	0.00196354	34.3859	129.832	238.278	144.068	3302.09	258.312
15	PF3D7_0822900	4859.87	4.38978	1.02842	4.26845	1.96832e-05	0.00201994	26.864	484.656	1454.99	573.301	23936.7	2682.65
16	PF3D7_1026600	3244.54	3.24123	0.762878	4.24869	2.15029e-05	0.00214428	239.627	554.736	2083.5	521.318	11211	4857.03
17	PF3D7_1036500	1699.42	2.6923	0.633958	4.24681	2.16833e-05	0.00214428	379.32	612.275	1015.27	402.499	6190.19	1596.98
18	PF3D7_1252400	300.072	3.71965	0.877616	4.23835	2.25168e-05	0.00218695	20.4167	41.3101	150.795	25.249	1363.61	199.053
19	PF3D7_0903600	1880.52	2.48295	0.590545	4.2045	2.61655e-05	0.0023719	503.969	625.553	1232.83	610.432	6347.16	1963.17
20	PF3D7_1401000	498.046	3.85058	0.915468	4.20613	2.5978e-05	0.0023719	272.938	50.1623	13.8132	27.4769	1204.68	1419.2
21	PF3D7_0418600	688.355	3.33178	0.796524	4.1829	2.87812e-05	0.00256625	55.8772	86.3086	379.864	162.633	2866.52	578.924
22	PF3D7_1030200	3739.56	4.08641	0.987256	4.13916	3.48585e-05	0.00296243	233.18	227.943	1544.78	357.942	19241.6	831.918
23	PF3D7_1351700	2991.26	3.84376	0.93093	4.12895	3.64423e-05	0.00304938	145.066	277.368	1321.47	450.769	14711.3	1041.61
24	PF3D7_0908500	1214.83	3.35919	0.814271	4.1254	3.70098e-05	0.00304994	99.9342	327.53	430.513	330.465	5631.02	469.521
25	PF3D7_1126700	6667.74	3.92208	0.958233	4.09303	4.25771e-05	0.00340554	117.127	773.827	2543.94	1228.29	32171.4	3171.93
26	PF3D7_1335300	723.697	3.06411	0.752457	4.07214	4.65839e-05	0.00361957	51.5789	167.453	370.655	248.034	2835.13	669.333
27	PF3D7_0402300	575.031	3.46793	0.856111	4.0508	5.10437e-05	0.00385593	26.864	118.767	308.496	74.2618	2468.23	453.566
28	PF3D7_0311400	291.726	2.73363	0.675704	4.04561	5.2188e-05	0.00388248	19.3421	120.242	122.017	142.583	663.165	683.009
29	PF3D7_1217400	1368.45	2.7216	0.673201	4.04277	5.28229e-05	0.00388248	246.074	468.427	577.854	617.116	5385.76	915.49
30	PF3D7_0902100	947.96	3.31478	0.821188	4.03657	5.42389e-05	0.0039334	117.127	253.024	353.389	227.984	4459.69	276.546
31	PF3D7_1229800	1608.08	3.42071	0.852126	4.01432	5.96175e-05	0.00426657	74.1447	305.4	623.898	514.634	7314.44	815.963
32	PF3D7_1231400	823.187	1.60018	0.399168	4.00878	6.1034e-05	0.00431122	510.416	424.904	598.574	429.233	1691.27	1284.72
33	PF3D7_1327300	3000.63	2.02415	0.506114	3.99939	6.35049e-05	0.00442824	1335.68	878.577	2208.97	1511.23	7814.75	4254.56
34	PF3D7_0405300	304.997	1.74938	0.437756	3.99624	6.43578e-05	0.00443091	131.096	227.943	155.399	167.089	645.507	502.95
35	PF3D7_1423500	728.333	2.35887	0.590721	3.9932	6.51876e-05	0.00443194	132.171	243.434	313.1	536.17	2003.23	1141.89
36	PF3D7_1013800	8275.47	3.15558	0.798097	3.95389	7.68916e-05	0.00503872	620.022	2706.55	1826.8	3947.02	35858	4694.45
37	PF3D7_0805300	232.757	2.78925	0.709683	3.93028	8.4846e-05	0.00549378	46.2061	49.4246	160.003	57.9242	867.216	215.767
38	PF3D7_0930200	181.807	2.66109	0.687049	3.87321	0.000107409	0.00663862	33.3114	25.8188	131.226	72.034	533.671	294.78
39	PF3D7_0620400	1598.88	3.77406	0.980961	3.84731	0.000119422	0.00713775	35.4605	163.027	519.148	505.723	7844.18	525.742
40	PF3D7_1412000	111.557	3.69595	0.960329	3.84863	0.00011878	0.00713775	3.22368	23.6058	26.4754	35.6457	545.443	34.9482
41	PF3D7_1436200	3622.29	3.3485	0.870222	3.84787	0.00011915	0.00713775	181.601	674.977	880.594	1829.07	16416.3	1751.21
42	PF3D7_0203100	931.736	2.36675	0.616911	3.83646	0.00012482	0.0073793	213.838	413.101	466.197	467.849	3262.85	766.58
43	PF3D7_0408200	573.632	1.69528	0.443764	3.82022	0.00013333	0.00779768	275.088	284.007	280.869	473.048	1212.53	916.25
44	PF3D7_0813100	1064.19	3.18471	0.835614	3.81122	0.000138282	0.00783452	93.4868	192.535	225.616	638.652	4669.62	565.248
45	PF3D7_0817600	3518.51	3.51606	0.934566	3.76223	0.000168402	0.00934632	105.307	469.165	951.963	1614.45	16424.1	1546.08
46	PF3D7_1104900	1307.02	2.73474	0.72991	3.74668	0.000179187	0.00984443	130.022	449.247	739.009	493.098	4991.4	1039.33
47	PF3D7_1341800	1227.89	3.09889	0.830679	3.73056	0.000191058	0.0103916	78.4429	258.926	421.304	634.939	5287.66	686.048
48	PF3D7_0805100	119.965	2.47989	0.665407	3.72687	0.000193871	0.0104403	25.7895	44.2608	46.0441	72.7766	423.798	107.124
49	PF3D7_1107900	219.742	1.96483	0.530546	3.70342	0.000212714	0.0110282	55.8772	100.325	119.715	170.06	472.848	399.625
50	PF3D7_1143100	1260.98	2.97844	0.804811	3.70079	0.000214927	0.0110282	98.8596	203.6	874.839	354.229	4879.56	1154.81
51	PF3D7_1243700	4016.43	2.05182	0.554101	3.70297	0.000213091	0.0110282	1689.21	1753.47	2386.24	2011.75	12861.1	3396.81
52	PF3D7_1348600	1191.06	3.17189	0.858824	3.6933	0.000221365	0.0112524	81.6666	194.748	516.846	504.238	5326.9	521.943
53	PF3D7_1140600	811.415	3.0045	0.814056	3.69078	0.000223566	0.011259	56.9517	185.895	221.012	506.466	3327.6	570.567
54	PF3D7_1327500	798.166	2.57824	0.70225	3.6714	0.000241229	0.0118202	109.605	196.961	328.065	565.875	2790	798.489
55	PF3D7_0621100	3235.99	2.63175	0.718572	3.66247	0.000249792	0.0119177	631.842	830.628	1159.16	2114.23	12700.2	1979.89
56	PF3D7_0714100	44.3237	2.50099	0.685058	3.65077	0.000261455	0.0121543	12.8947	22.8681	13.8132	20.0507	45.1266	151.189
57	PF3D7_1417400	1277.75	2.90239	0.794647	3.65243	0.000259774	0.0121543	81.6666	295.072	444.326	796.087	4932.54	1116.82
58	PF3D7_1146700	53.3577	2.15415	0.590753	3.64644	0.000265896	0.0122553	20.4167	36.884	13.8132	27.4769	109.874	111.682
59	PF3D7_1356800	3378.52	3.16783	0.871514	3.63485	0.000278139	0.0125024	102.083	801.858	1029.09	1756.29	14010.8	2570.97
60	PF3D7_0322200	187.355	2.16341	0.595663	3.63193	0.000281309	0.0125413	33.3114	78.1941	92.0883	142.583	451.266	326.689
61	PF3D7_1431400	2950.28	2.49931	0.688937	3.62778	0.000285871	0.0126411	627.544	731.779	1305.35	1959.77	10946.1	2131.08
62	PF3D7_0216900	249.832	2.10737	0.581609	3.62334	0.00029082	0.012753	75.2193	67.1289	117.413	215.359	419.874	603.995
63	PF3D7_1028900	426.824	3.05597	0.844838	3.61722	0.000297781	0.012753	22.5658	80.4071	246.336	147.038	1759.94	304.657
64	PF3D7_0916000	4211	2.45801	0.682499	3.60149	0.000316398	0.0133402	728.552	954.558	2379.33	2679.37	14562.2	3962.06
65	PF3D7_1206300	7212.18	3.03222	0.841764	3.60223	0.000315502	0.0133402	557.697	2334.76	1238.59	4368.82	30951	3822.26
66	PF3D7_1231300	110.451	3.53087	0.986216	3.58022	0.000343304	0.0142351	4.29824	11.8029	67.9151	14.1097	502.279	62.2989
67	PF3D7_1435600	4220.68	3.14716	0.879446	3.57857	0.000345475	0.0142351	162.259	986.278	1616.15	1898.87	18472.5	2188.06
68	PF3D7_1137200	1424.04	3.14385	0.889344	3.53503	0.000407736	0.0163064	58.0263	383.594	517.997	616.373	6358.93	609.314
69	PF3D7_0614700	705.88	3.0005	0.850022	3.52991	0.0004157	0.016384	56.9517	101.062	461.593	227.241	2960.7	427.735
70	PF3D7_0713800	1701.59	2.23726	0.634552	3.52572	0.000422326	0.0164074	465.285	880.79	565.192	1128.04	5856.65	1313.59
71	PF3D7_0621400	311.781	2.93827	0.834415	3.52136	0.000429347	0.0165484	29.0131	94.4231	192.234	71.2913	1330.25	153.468
72	PF3D7_1107100	5051.9	1.88564	0.535738	3.5197	0.000432041	0.0165484	1797.74	2177.63	2054.72	4613.14	12759.1	6909.1
73	PF3D7_0102500	2184.1	2.95812	0.844559	3.50257	0.000460799	0.0169344	206.316	267.04	1859.03	350.516	7799.06	2622.63
74	PF3D7_0307300	59.8738	2.88953	0.824082	3.50637	0.000454267	0.0169344	6.44737	16.9666	37.9864	14.8524	237.405	45.5846
75	PF3D7_1423300	1906.35	3.29202	0.938239	3.50872	0.000450264	0.0169344	52.6535	497.934	836.852	551.765	8783.99	714.918
76	PF3D7_0802600	7532.37	2.91101	0.83709	3.47753	0.000506048	0.0180048	444.868	1535.11	2182.49	5329.77	29712.9	5989.05
77	PF3D7_0811700	203.368	2.02873	0.58342	3.47731	0.000506478	0.0180048	55.8772	81.1448	116.261	147.038	586.646	233.241
78	PF3D7_1449600	749.077	2.5035	0.719503	3.47949	0.000502368	0.0180048	107.456	229.419	248.638	585.183	2660.51	663.255
79	PF3D7_1209500	2138.58	2.29028	0.65921	3.47428	0.000512232	0.0180911	362.127	924.313	1228.23	1208.24	7326.21	1782.36
80	PF3D7_1346000	117.743	1.75594	0.506131	3.46934	0.000521748	0.0182342	50.5044	78.1941	75.9728	57.1816	290.38	154.228
81	PF3D7_1207400	104.198	2.11715	0.612113	3.45876	0.000542665	0.0183326	21.4912	63.4405	77.1239	35.6457	170.696	256.793
82	PF3D7_1440900	262.3	2.81631	0.813782	3.46076	0.00053865	0.0183326	21.4912	80.4071	131.226	114.363	1085	141.312
83	PF3D7_1136200	3007.47	3.22269	0.932595	3.45561	0.000549048	0.0184338	94.5614	572.44	996.856	1519.4	13589	1272.57
84	PF3D7_0424200	254.306	2.77415	0.805332	3.44472	0.000571643	0.0190746	31.1623	52.3753	212.954	49.0128	941.773	238.559
85	PF3D7_0405900	4164.7	3.13723	0.915645	3.42625	0.000611985	0.0200517	136.469	731.779	1419.31	2339.99	18062.4	2298.22
86	PF3D7_1304200	247.84	2.6498	0.773142	3.42732	0.000609581	0.0200517	99.9342	36.884	156.55	66.093	990.824	136.754
87	PF3D7_1020300	632.482	2.61641	0.767518	3.40892	0.000652194	0.0210276	65.5482	254.5	201.443	410.668	2438.8	423.936
88	PF3D7_0522900	130.096	1.62843	0.478115	3.40595	0.00065935	0.0210953	54.8026	89.997	80.5773	80.2028	290.38	184.617
89	PF3D7_1116000	6974.77	3.28685	0.965594	3.40396	0.000664159	0.0211249	184.824	1131.6	1907.38	3892.8	31873.1	2858.91
90	PF3D7_1441300	1816.33	2.36023	0.693911	3.40135	0.000670546	0.0212041	287.982	447.034	524.903	1794.17	4434.18	3409.72
91	PF3D7_0323400	217.247	3.1759	0.937393	3.38801	0.000704009	0.0220063	23.6403	34.671	146.19	31.9326	998.672	68.3768
92	PF3D7_1449100	4678.89	2.30435	0.683317	3.37231	0.000745412	0.0231674	1328.16	1380.94	1145.35	4235.15	15539.3	4444.49
93	PF3D7_0105400	170.89	3.18142	0.94539	3.3652	0.000764893	0.0232416	6.44737	39.0971	67.9151	71.2913	782.849	57.7404
94	PF3D7_1310200	421.186	2.91166	0.864794	3.36688	0.000760226	0.0232416	34.3859	123.193	185.328	187.14	1858.04	139.033
95	PF3D7_1031400	752.409	2.52658	0.752703	3.35667	0.000788862	0.0235748	80.5921	309.088	316.553	455.968	2850.83	501.43
96	PF3D7_0507300	236.914	2.82621	0.843236	3.35162	0.000803412	0.0238784	17.193	36.884	200.292	58.6668	831.899	276.546
97	PF3D7_1016000	678.412	1.93901	0.578902	3.34947	0.000809675	0.0239338	383.618	258.926	483.464	268.828	2087.6	588.041
98	PF3D7_0609700	2025.37	1.96333	0.586939	3.34503	0.000822748	0.0240588	655.482	613.75	1291.54	1558.01	5860.57	2172.86
99	PF3D7_0522100	1019.31	1.92419	0.577181	3.33378	0.000856747	0.0246959	318.07	439.657	481.161	870.348	2929.31	1077.31
100	PF3D7_0613300	4810.05	3.20799	0.967153	3.31694	0.000910079	0.0256894	81.6666	867.512	1826.8	2358.56	20983.9	2741.91
101	PF3D7_1473400	220.204	2.70432	0.817839	3.30667	0.000944116	0.0260662	25.7895	66.3912	160.003	57.9242	888.798	122.319
102	PF3D7_0423300	1140.99	3.02217	0.915626	3.30066	0.000964575	0.0264154	44.057	227.943	366.051	713.656	4916.84	577.404
103	PF3D7_1146600	2706.9	1.86736	0.565847	3.30011	0.000966477	0.0264154	1309.89	852.758	1100.46	2486.29	7241.84	3250.18
104	PF3D7_0419700	397.288	3.02457	0.916986	3.29838	0.000972457	0.0264424	19.3421	74.5057	138.132	237.638	1746.2	167.903
105	PF3D7_1344300	2249	2.23738	0.678608	3.29701	0.000977187	0.0264424	422.302	828.415	1138.44	1628.56	7753.93	1722.34
106	PF3D7_0318500	1802.07	2.96736	0.901373	3.29204	0.000994641	0.0267325	67.6973	382.118	605.48	1145.86	7549.88	1061.36
107	PF3D7_1012200	9191.16	3.08103	0.93703	3.28808	0.00100873	0.0267764	278.311	2379.76	3699.65	4183.91	41128	3477.34
108	PF3D7_1416200	3169.16	1.87661	0.570753	3.28794	0.00100922	0.0267764	1644.08	1166.27	986.496	2906.61	8440.64	3870.89
109	PF3D7_1222700	18009.6	2.15415	0.658195	3.27282	0.00106482	0.0277427	3400.99	8953.23	8215.43	12929.7	59930.1	14628.1
110	PF3D7_0407700	3914.56	2.05282	0.627594	3.27094	0.0010719	0.0277622	1089.6	1347	1747.38	3453.92	12121.4	3728.06
111	PF3D7_0303200	7663.89	2.00189	0.612868	3.26643	0.00108915	0.0280752	2707.89	2525.82	2443.79	7635.6	21150.7	9519.57
112	PF3D7_1450500	1254.62	2.12833	0.652586	3.26138	0.0011087	0.0284445	281.535	347.447	431.664	1301.07	3107.85	2058.14
113	PF3D7_1414500	10410.8	1.86827	0.573144	3.25969	0.00111536	0.0284809	3809.32	3607.99	4386.86	10302.3	26842.5	13515.8
114	PF3D7_1345600	2085.28	2.69613	0.83043	3.24667	0.00116763	0.0292661	194.496	628.504	1109.66	1017.39	8725.13	836.477
115	PF3D7_1308000	3389.18	1.98844	0.613644	3.24038	0.00119372	0.0296467	905.855	1620.68	1582.77	2703.87	10573.4	2948.56
116	PF3D7_0909500	105.935	2.70337	0.835398	3.23602	0.00121208	0.0298302	7.52193	26.5565	57.5552	57.1816	410.064	76.734
117	PF3D7_0817700	11147.9	2.98528	0.922999	3.23432	0.00121932	0.0298733	386.842	1858.95	4925.57	6315.22	47377.1	6024
118	PF3D7_1332200	2573.58	3.27442	1.01304	3.23227	0.00122809	0.0299533	33.3114	479.492	1463.05	669.099	11540.6	1255.85
119	PF3D7_1468400	356.757	2.59782	0.804763	3.22805	0.00124637	0.0301907	44.057	59.0144	301.589	126.988	1312.6	296.3
120	PF3D7_0209500	42.3627	2.82714	0.879158	3.21574	0.00130108	0.0311744	2.14912	10.3275	9.20883	33.4178	131.456	67.6171
121	PF3D7_1145600	1837.75	1.34607	0.41921	3.21097	0.00132288	0.0312833	1103.57	1006.93	1027.94	1716.19	3131.39	3040.49
122	PF3D7_1022700	597.303	2.53167	0.789971	3.20476	0.00135174	0.0315542	105.307	180.732	428.211	206.448	2409.37	253.754
123	PF3D7_1014900	4614.8	2.72374	0.853911	3.18972	0.00142409	0.0328205	280.46	1183.98	1167.22	3802.2	17672	3582.95
124	PF3D7_0308300	137.204	3.04109	0.958323	3.17334	0.00150694	0.0331246	10.7456	16.9666	110.506	23.0212	590.57	71.4158
125	PF3D7_1003400	944.374	2.41165	0.758942	3.17765	0.00148473	0.0331246	105.307	421.215	330.367	689.892	3453.17	666.294
126	PF3D7_1147200	232.234	2.6067	0.821608	3.17268	0.00151037	0.0331246	20.4167	33.9333	187.63	102.481	800.507	248.436
127	PF3D7_1343800	3068.67	2.43076	0.76579	3.17418	0.00150259	0.0331246	269.715	840.218	1451.54	2419.45	10430.1	3000.98
128	PF3D7_1434400	797.098	2.32341	0.731352	3.17687	0.00148876	0.0331246	151.513	238.271	565.192	409.925	2948.93	468.761
129	PF3D7_0629300	432.289	3.01219	0.953055	3.16056	0.00157465	0.0338507	13.9693	111.39	341.878	48.2702	1699.12	379.112
130	PF3D7_1031200	738.638	2.53241	0.801541	3.15942	0.00158082	0.0338507	62.3245	353.349	299.287	422.55	2880.26	414.06
131	PF3D7_1227300	530.259	2.14833	0.678826	3.16477	0.00155207	0.0338507	98.8596	179.256	169.212	540.626	1446.01	747.587
132	PF3D7_0407600	83.4108	2.24745	0.7127	3.15343	0.00161365	0.0341504	7.52193	35.4087	57.5552	47.5276	211.899	140.552
133	PF3D7_1358600	142.107	2.67178	0.849443	3.14533	0.00165899	0.0347049	7.52193	41.3101	74.8217	79.4601	545.443	104.085
134	PF3D7_1030800	1061.37	2.04662	0.651883	3.13955	0.00169206	0.0351263	257.895	584.98	406.34	826.534	3459.05	833.438
135	PF3D7_1219400	98.2124	1.88646	0.601742	3.135	0.00171851	0.0351293	73.0701	68.6043	39.1375	26.7343	129.494	252.235
136	PF3D7_1247700	366.83	3.27362	1.04389	3.13597	0.00171286	0.0351293	5.3728	37.6217	192.234	141.84	1669.68	154.228
137	PF3D7_1463900	5434.06	2.9167	0.931681	3.13057	0.00174466	0.0351451	147.215	1028.33	2180.19	3471	22225.8	3551.8
138	PF3D7_0624800	53.6335	1.91794	0.613002	3.12876	0.00175545	0.035232	13.9693	31.7203	27.6265	37.1309	135.38	75.9743
139	PF3D7_0622100	270.989	1.81549	0.581456	3.12232	0.00179435	0.0355727	74.1447	150.487	98.9949	264.372	586.646	451.287
140	PF3D7_0717500	3051.52	1.9833	0.635995	3.11843	0.0018182	0.0355727	972.478	1537.33	1046.35	2592.48	9741.46	2419.02
141	PF3D7_1009700	757.486	2.79159	0.894332	3.12142	0.00179979	0.0355727	37.6096	166.716	336.122	477.503	3147.09	379.871
142	PF3D7_1247800	465.814	2.53351	0.811112	3.12351	0.0017871	0.0355727	25.7895	162.29	295.834	233.182	1673.61	404.183
143	PF3D7_1321100	2466.11	2.68861	0.86142	3.12114	0.00180151	0.0355727	134.32	897.019	725.195	1745.9	9831.72	1462.5
144	PF3D7_0112300	59.0854	2.67123	0.861802	3.09959	0.00193789	0.0375095	10.7456	8.85216	34.5331	31.19	31.3924	237.799
145	PF3D7_0614600	97.0598	2.36847	0.766302	3.09078	0.00199632	0.0382324	25.7895	30.9826	66.764	38.6161	370.823	49.3833
146	PF3D7_0729900	389.776	1.65028	0.53359	3.09279	0.00198281	0.0382324	163.333	285.482	194.537	265.115	1045.76	384.43
147	PF3D7_0305200	4945.31	1.67407	0.542358	3.08664	0.0020243	0.0384971	2109.36	2456.48	2296.45	4567.84	13090.6	5151.05
148	PF3D7_0831600	2517.41	2.64116	0.857843	3.07884	0.00207806	0.0387715	161.184	580.554	1148.8	1775.6	9978.87	1459.47
149	PF3D7_0707300	66420.3	3.17858	1.03313	3.07666	0.00209337	0.0388596	789.802	11939.4	13395.4	45978.5	286839	39580.3
150	PF3D7_1136900	526.812	2.41662	0.785857	3.07514	0.00210404	0.0389248	51.5789	126.143	544.472	139.612	1489.18	809.886
151	PF3D7_0931900	142.555	1.79739	0.58471	3.07399	0.00211218	0.0389429	60.1754	93.6854	92.0883	65.3504	417.912	126.117
152	PF3D7_0500900	383.669	2.07279	0.676701	3.06308	0.0021907	0.0390662	91.3377	287.695	217.559	144.068	1287.09	274.267
153	PF3D7_0907500	1000.59	2.52005	0.822701	3.06314	0.00219025	0.0390662	195.57	323.842	680.302	352.001	4165.38	286.423
154	PF3D7_1007200	2026.2	1.79533	0.585013	3.06887	0.00214867	0.0390662	574.89	1152.99	890.954	1823.87	5544.69	2169.82
155	PF3D7_1245600	29.8176	2.05879	0.671835	3.06443	0.00218087	0.0390662	18.2675	11.0652	16.1155	13.3671	37.2785	82.8119
156	PF3D7_1035700	15328.7	2.27688	0.744073	3.06002	0.00221324	0.0393392	1917.02	6538.8	5028.02	13382.7	52348.8	12756.8
157	PF3D7_0203000	4294.03	2.05778	0.673743	3.05425	0.00225624	0.03953	1143.33	1098.41	1261.61	4855.98	10498.8	6906.06
158	PF3D7_0511600	81.7381	2.31219	0.758127	3.04987	0.00228938	0.03953	10.7456	35.4087	37.9864	55.6964	284.494	66.0976
159	PF3D7_1118700	6310.7	2.86025	0.936614	3.05382	0.00225947	0.03953	167.631	1924.61	1948.82	4134.9	26228.4	3459.87
160	PF3D7_1243900	2379.39	2.63902	0.864406	3.05299	0.00226574	0.03953	148.289	613.012	463.895	2243.45	8442.6	2365.08
161	PF3D7_1312800	6156.98	2.01387	0.659405	3.05407	0.00225759	0.03953	1650.53	1450.28	2356.31	6777.13	15211.6	9496.02
162	PF3D7_1348000	452.846	2.31032	0.757256	3.05092	0.00228143	0.03953	50.5044	209.501	151.946	367.596	1563.74	373.793
163	PF3D7_1435200	644.196	2.44785	0.801298	3.05486	0.00225168	0.03953	58.0263	275.155	354.54	348.288	2481.96	347.202
164	PF3D7_1476300	2844.52	2.86413	0.940763	3.04448	0.00233087	0.0399171	84.8903	855.709	742.462	1993.93	11905.6	1484.54
165	PF3D7_0501400	9543.99	1.56512	0.516427	3.03067	0.0024401	0.0410888	4830.15	3079.81	5748.61	9435.71	19284.8	14884.9
166	PF3D7_1332100	161.928	2.38984	0.788308	3.0316	0.0024326	0.0410888	20.4167	90.7347	117.413	39.3588	586.646	117
167	PF3D7_1420200	2167.01	1.6325	0.540345	3.02122	0.00251756	0.0421323	1033.73	930.952	1087.79	2044.43	5615.32	2289.86
168	PF3D7_1229300	2216.65	2.17412	0.720855	3.01603	0.00256108	0.0424687	333.114	872.676	772.391	2104.58	7157.47	2059.66
169	PF3D7_0214900	14000.8	2.88319	0.958196	3.00898	0.00262127	0.0428577	408.333	3697.99	3514.32	10294.2	59286.6	6803.49
170	PF3D7_1020200	231.428	1.80289	0.601046	2.99959	0.00270341	0.0437615	67.6973	132.782	98.9949	204.963	635.697	248.436
171	PF3D7_0723300	2316.82	2.24593	0.749056	2.99835	0.00271444	0.0438097	478.18	967.836	543.321	2132.06	8209.12	1570.39
172	PF3D7_1246300	2402.85	1.81968	0.608686	2.98953	0.00279412	0.0445666	982.149	908.822	1360.6	1961.25	7396.84	1807.43
173	PF3D7_0810900	1106.62	2.12001	0.709952	2.98613	0.00282536	0.0448021	297.653	517.852	652.676	623.057	4051.59	496.872
174	PF3D7_1313100	108.341	1.57364	0.527437	2.98356	0.00284912	0.0450476	36.5351	81.8825	72.5195	70.5487	153.038	235.52
175	PF3D7_1359700	933.904	1.90357	0.639386	2.97718	0.00290911	0.0457303	174.079	386.544	439.722	950.551	2309.31	1343.22
176	PF3D7_0105300	8231.76	2.00033	0.673052	2.97203	0.00295838	0.0459733	2427.43	5069.34	2609.55	6353.1	27593.9	5337.19
177	PF3D7_0321400	335.17	2.68566	0.904474	2.9693	0.00298476	0.0462511	13.9693	63.4405	178.421	220.558	1306.71	227.923
178	PF3D7_1361500	1645.4	2.35428	0.793565	2.96671	0.00301	0.0465097	248.224	787.842	1014.12	724.795	6490.39	607.034
179	PF3D7_1366100	340.16	2.56094	0.864151	2.96353	0.00304136	0.0467195	173.004	42.7855	224.465	76.4897	1408.74	115.481
180	PF3D7_1417300	2743.95	1.96639	0.663526	2.96355	0.00304112	0.0467195	658.706	1049.72	1052.11	2811.55	8167.92	2723.68
181	PF3D7_0729700	344.213	2.37193	0.802117	2.95709	0.00310558	0.0473145	41.9079	219.829	183.025	129.958	1330.25	160.306
182	PF3D7_0813800	71.0524	1.97091	0.666973	2.95501	0.00312656	0.0475011	32.2368	40.5724	50.6486	20.0507	219.747	63.0586
183	PF3D7_0720700	21528.6	1.72857	0.586666	2.94644	0.00321457	0.0485668	8640.54	7964	9422.93	22586.7	56414.2	24143.1
184	PF3D7_0930300	59419.6	2.23434	0.760805	2.93681	0.00331611	0.0495503	10518.9	14724.1	20039.6	61052.9	202181	48001.3
185	PF3D7_0524200	82.7277	2.16312	0.737053	2.93482	0.0033374	0.0496656	16.1184	39.0971	61.0085	36.3883	284.494	59.2599
186	PF3D7_1247600	44.7039	2.42636	0.827151	2.93339	0.00335279	0.049689	6.44737	21.3927	26.4754	17.8228	168.734	27.3507
187	PF3D7_0214600	987.856	2.75082	0.938211	2.93199	0.00336799	0.0497785	25.7895	227.943	882.896	221.3	3523.8	1045.41

## Sheet: Alba2_T_Down
Supplementary Table S4B: List of differentially expressed genes (significantly downregulated) in Trophozoite stages of the 3D7+PfAlba2-Ty1 strain
								DESeq2 normalised read counts
	Gene	baseMean	log2FoldChange	lfcSE	stat	pvalue	padj	Control_3D7_T_Rep1	Control_3D7_T_Rep2	Control_pLN_T_Rep1	Control_pLN_T_Rep2	Alba2_T_Rep1	Alba2_T_Rep2
1	PF3D7_1371800	1951.12	-7.73208	0.642923	-12.0265	2.58011e-33	1.40332e-29	3328.99	1581.59	4972.77	1796.39	11.7722	15.1949
2	PF3D7_0302300	1335.37	-6.20326	0.736588	-8.42161	3.71335e-17	1.00985e-13	1468.92	1851.58	4039.22	600.035	13.7342	38.7469
3	PF3D7_1100100	203.735	-6.13377	0.802604	-7.64233	2.13331e-14	3.86769e-11	155.811	185.895	379.864	492.356	3.92405	4.55846
4	PF3D7_1100200	220.31	-6.8364	0.940722	-7.26718	3.67062e-13	4.99112e-10	152.588	261.876	702.173	199.022	3.92405	2.27923
5	PF3D7_0401700	1928.29	-5.26623	0.739911	-7.11739	1.09994e-12	1.19651e-09	1191.69	3298.91	6095.09	836.188	62.7849	85.0912
6	PF3D7_1371900	290.508	-5.99699	0.862055	-6.95661	3.48547e-12	2.70831e-09	483.552	224.992	901.314	118.819	9.81013	4.55846
7	PF3D7_1373500	355.271	-8.48679	1.21996	-6.95661	3.4856e-12	2.70831e-09	97.785	256.713	701.022	1073.83	0	2.27923
8	PF3D7_0300100	310.91	-11.0202	1.61527	-6.82254	8.94426e-12	6.08098e-09	113.903	328.268	645.769	777.521	0	0
9	PF3D7_1100800	337.989	-11.1399	1.71372	-6.50046	8.00746e-11	4.35526e-08	291.206	483.181	1207.51	46.0423	0	0
10	PF3D7_1040200	1336.5	-6.31832	0.98767	-6.3972	1.58249e-10	7.8247e-08	1554.89	1115.37	5201.84	96.5404	31.3924	18.9936
11	PF3D7_0700800	861.261	-5.58026	0.87967	-6.34359	2.24473e-10	1.01742e-07	961.732	1482.74	2570.41	99.5108	23.5443	29.63
12	PF3D7_0701600	1017.67	-6.59626	1.04471	-6.31397	2.7196e-10	1.13784e-07	534.057	531.13	4865.71	143.325	19.6203	12.1559
13	PF3D7_0301300	187.63	-10.2904	1.65544	-6.2161	5.09653e-10	1.98e-07	81.6666	232.369	680.302	131.443	0	0
14	PF3D7_0832000	276.499	-6.10135	1.04222	-5.85421	4.79295e-09	1.73792e-06	247.149	548.096	829.946	22.2785	3.92405	7.59743
15	PF3D7_0532600	885.865	-4.01364	0.6962	-5.76507	8.16233e-09	2.77468e-06	606.052	2050.01	1938.46	562.905	39.2405	118.52
16	PF3D7_1040300	235.122	-5.67186	0.996886	-5.68958	1.27354e-08	4.07459e-06	208.465	315.727	842.608	30.4473	5.88608	7.59743
17	PF3D7_0300900	790.66	-12.3664	2.19192	-5.64183	1.68249e-08	5.08392e-06	167.631	368.102	3638.64	569.588	0	0
18	PF3D7_0832200	4029.78	-3.95605	0.714611	-5.53596	3.09536e-08	8.86088e-06	3829.73	7312.62	10973.5	1309.24	272.722	480.917
19	PF3D7_0402000	17508.2	-2.96244	0.547549	-5.41037	6.28958e-08	1.71045e-05	18970.3	45210.2	20366.5	14170.6	2636.96	3694.63
20	PF3D7_0713200	181.05	-4.57511	0.862561	-5.3041	1.13227e-07	2.93259e-05	126.798	150.487	695.267	91.342	11.7722	10.6364
21	PF3D7_0301400	802.019	-3.2231	0.61633	-5.2295	1.69966e-07	4.01932e-05	410.482	1026.11	1862.49	1269.88	84.3672	158.786
22	PF3D7_1102500	1233.61	-3.53246	0.693617	-5.09282	3.52782e-07	7.99491e-05	3974.8	1499.7	773.542	848.07	111.836	193.734
23	PF3D7_1373400	64.2352	-8.74513	1.72179	-5.0791	3.79222e-07	8.15135e-05	9.67105	54.5883	160.003	161.148	0	0
24	PF3D7_1149800	151.101	-5.33013	1.07711	-4.94856	7.47644e-07	0.000145005	146.14	489.82	249.789	9.65404	5.88608	5.3182
25	PF3D7_1149900	345.609	-4.82568	0.977375	-4.93739	7.91751e-07	0.000145005	468.509	1111.68	435.117	23.0212	11.7722	23.552
26	PF3D7_0221200	16266	-3.92613	0.80373	-4.88489	1.03485e-06	0.000181566	11308.7	53475.2	25033	4672.55	831.899	2274.67
27	PF3D7_1302100	588.42	-4.78261	0.983293	-4.86387	1.15112e-06	0.000195654	2687.48	98.1115	344.18	337.891	29.4304	33.4287
28	PF3D7_0631900	314.746	-4.72085	0.976514	-4.8344	1.33551e-06	0.000220116	545.877	292.121	994.553	20.7933	17.6582	17.4741
29	PF3D7_0222100	121.713	-7.2384	1.49923	-4.82807	1.37863e-06	0.000220541	65.5482	53.113	596.272	12.6245	1.96203	0.759743
30	PF3D7_0713300	81.9495	-7.7535	1.63058	-4.75506	1.98388e-06	0.000299731	66.6228	54.5883	353.389	16.3376	0	0.759743
31	PF3D7_1253000	7441.02	-2.55016	0.53858	-4.73497	2.19087e-06	0.000322058	14023	14897.5	5403.28	6809.81	2042.47	1470.1
32	PF3D7_1478000	168.849	-5.60456	1.21178	-4.62507	3.74477e-06	0.000522251	643.662	33.9333	315.402	9.65404	5.88608	4.55846
33	PF3D7_0831900	441.663	-3.64981	0.792982	-4.60264	4.17167e-06	0.000567243	931.644	621.127	918.581	77.9749	35.3165	65.3379
34	PF3D7_1100700	30.3339	-7.65895	1.68734	-4.53907	5.65029e-06	0.000731712	36.5351	57.5391	78.275	9.65404	0	0
35	PF3D7_0220800	998.09	-4.02498	0.88918	-4.52662	5.9935e-06	0.000758108	266.491	1060.78	1471.11	3009.83	162.848	17.4741
36	PF3D7_1101300	111.121	-4.48636	0.996267	-4.50317	6.6948e-06	0.000827569	136.469	123.193	378.713	14.1097	5.88608	8.35717
37	PF3D7_0101300	283.15	-4.65682	1.03678	-4.4916	7.06892e-06	0.000835823	231.031	170.404	1237.44	26.7343	19.6203	13.6754
38	PF3D7_0832900	61.7358	-6.53604	1.48444	-4.40303	1.06748e-05	0.00120958	48.3552	53.113	255.545	11.8819	0	1.51949
39	PF3D7_0223100	215.719	-4.67961	1.10597	-4.23123	2.32417e-05	0.00219505	193.421	215.403	854.119	6.68356	11.7722	12.9156
40	PF3D7_1100500	24.1508	-7.33009	1.73303	-4.22963	2.34074e-05	0.00219505	31.1623	48.6869	59.8574	5.19833	0	0
41	PF3D7_1479900	41.4584	-4.292	1.0277	-4.1763	2.96295e-05	0.00259927	91.3377	54.5883	85.1817	11.8819	1.96203	3.79871
42	PF3D7_0301200	25.1522	-7.39478	1.78046	-4.15329	3.27727e-05	0.00282937	3.22368	25.0811	48.3464	74.2618	0	0
43	PF3D7_0808900	140.289	-4.67994	1.13559	-4.12114	3.77007e-05	0.00306051	22.5658	19.1797	575.552	208.676	5.88608	9.87665
44	PF3D7_1479800	57.3541	-5.29829	1.29922	-4.07806	4.54132e-05	0.00357974	52.6535	47.9492	234.825	4.45571	1.96203	2.27923
45	PF3D7_1300900	45.2676	-6.8989	1.69577	-4.0683	4.73581e-05	0.0036279	59.1008	47.2115	162.306	2.22785	0	0.759743
46	PF3D7_1100300	21.7487	-7.17448	1.80028	-3.98521	6.74218e-05	0.00452725	24.7149	18.442	82.8795	4.45571	0	0
47	PF3D7_0732200	207.086	-3.95133	0.993705	-3.97636	6.99793e-05	0.00464167	218.136	112.865	847.212	25.249	21.5823	17.4741
48	PF3D7_0100900	117.709	-4.49983	1.15059	-3.91089	9.19585e-05	0.00588426	146.14	429.33	112.808	2.97047	5.88608	9.11691
49	PF3D7_1479700	37.1138	-5.24688	1.34653	-3.89659	9.75579e-05	0.00616997	49.4298	47.2115	118.564	5.19833	0	2.27923
50	PF3D7_0221100	15.6822	-6.71666	1.73281	-3.87617	0.000106112	0.0066338	7.52193	47.2115	23.0221	16.3376	0	0
51	PF3D7_1372000	79.9414	-3.23863	0.848677	-3.8161	0.000135579	0.00781843	215.987	70.0796	146.19	23.0212	13.7342	10.6364
52	PF3D7_1402000	1528.08	-2.08364	0.546268	-3.81432	0.00013656	0.00781843	2443.55	2583.36	2354.01	821.336	386.519	579.684
53	PF3D7_0533000	73.9089	-3.07871	0.813546	-3.78431	0.000154138	0.00864285	109.605	215.403	63.3107	30.4473	11.7722	12.9156
54	PF3D7_0221500	37.9821	-4.69618	1.26188	-3.72159	0.000197974	0.0105567	27.9386	101.062	90.9372	3.71309	1.96203	2.27923
55	PF3D7_1031900	873.2	-1.90676	0.515098	-3.70175	0.00021412	0.0110282	1277.65	1618.47	1138.44	589.639	237.405	377.592
56	PF3D7_0824100	479.962	-2.23767	0.607002	-3.68643	0.000227419	0.011348	529.758	1042.34	804.621	227.241	131.456	144.351
57	PF3D7_1100400	17.9393	-6.89724	1.87669	-3.67522	0.000237642	0.0117503	11.8202	19.9174	73.6706	2.22785	0	0
58	PF3D7_0211100	174.987	-2.35556	0.642443	-3.66656	0.000245832	0.0119177	170.855	331.956	366.051	87.6289	47.0886	46.3443
59	PF3D7_1465900	29807.3	-1.86087	0.508064	-3.66268	0.000249595	0.0119177	38468.2	62232.9	34908.4	21595.3	8827.16	12811.5
60	PF3D7_1220700	80.3908	-2.10971	0.577628	-3.65237	0.000259827	0.0121543	69.8465	145.323	90.9372	126.988	19.6203	29.63
61	PF3D7_1000800	72.998	-4.15687	1.14065	-3.64429	0.000268134	0.0122553	118.202	28.7695	272.812	6.68356	3.92405	7.59743
62	PF3D7_1479500	41.9225	-5.67675	1.55987	-3.63924	0.000273448	0.012394	92.4122	22.1304	133.528	0.742618	1.96203	0.759743
63	PF3D7_0936600	468.457	-3.5806	0.989396	-3.61897	0.000295774	0.012753	1878.33	159.339	604.329	56.439	43.1646	69.1366
64	PF3D7_1254700	59.5846	-3.38197	0.934387	-3.61945	0.000295227	0.012753	126.798	33.9333	162.306	17.8228	9.81013	6.83768
65	PF3D7_1014700	696.351	-2.19774	0.611731	-3.59266	0.000327323	0.0136947	926.271	1272.5	1266.21	303.731	151.076	258.312
66	PF3D7_0115400	126.393	-3.27245	0.91573	-3.5736	0.00035211	0.0143995	233.18	177.043	299.287	11.8819	15.6962	21.2728
67	PF3D7_0520600	3184.91	-2.27315	0.637372	-3.56644	0.000361861	0.0146878	7398.35	3803.48	4864.56	1252.8	688.671	1101.63
68	PF3D7_0813900	9529.34	-1.81228	0.510949	-3.54688	0.000389817	0.0157053	11527.9	19182.6	12937.3	6403.6	2966.58	4158.07
69	PF3D7_0532900	131.33	-3.08372	0.872819	-3.53306	0.000410786	0.0163085	135.395	432.281	146.19	31.19	11.7722	31.1494
70	PF3D7_0808800	149.51	-4.0169	1.13899	-3.52674	0.000420715	0.0164074	7.52193	29.5072	382.166	450.769	15.6962	11.3961
71	PF3D7_1000600	214.942	-2.455	0.698775	-3.51329	0.000442594	0.0168341	316.995	230.156	537.565	98.7682	29.4304	76.734
72	PF3D7_0600200	296.297	-2.66234	0.75986	-3.50373	0.000458789	0.0169344	157.96	250.811	1038.3	200.507	68.6709	61.5391
73	PF3D7_0800750	40.4842	-4.07913	1.1638	-3.505	0.000456602	0.0169344	31.1623	17.7043	172.666	14.8524	1.96203	4.55846
74	PF3D7_1477500	2624.88	-2.21359	0.634628	-3.488	0.00048664	0.0176456	3909.25	4582.47	4760.96	965.404	533.671	997.542
75	PF3D7_1478400	99.8728	-3.15384	0.903888	-3.48919	0.00048448	0.0176456	74.1447	309.826	164.608	18.5655	17.6582	14.4351
76	PF3D7_1104700	1728.55	-1.62007	0.467211	-3.46753	0.000525257	0.0182342	2535.96	2556.8	2584.23	1244.63	610.19	839.516
77	PF3D7_1347200	19924.8	-2.11121	0.608947	-3.46698	0.000526342	0.0182342	33196.4	35131.3	30157.8	8664.87	3984.88	8413.39
78	PF3D7_0621800	6806.76	-1.92184	0.555589	-3.45911	0.000541961	0.0183326	8536.31	10631.4	12992.5	3921.02	1648.1	3111.15
79	PF3D7_1423900	76.5574	-2.96414	0.856029	-3.46266	0.000534862	0.0183326	130.022	55.326	216.407	31.19	5.88608	20.513
80	PF3D7_1208600	682.343	-1.97812	0.576663	-3.43029	0.000602945	0.0199964	979.999	1319.71	981.891	352.744	168.734	290.981
81	PF3D7_1477200	18.4465	-4.52692	1.32359	-3.42019	0.000625767	0.0203805	13.9693	37.6217	43.7419	12.6245	1.96203	0.759743
82	PF3D7_1253300	331.394	-2.05145	0.601876	-3.40843	0.000653367	0.0210276	454.539	733.992	420.153	166.346	90.2532	123.078
83	PF3D7_1442500	1113	-1.37475	0.405594	-3.38948	0.000700262	0.0220063	1476.45	1496.02	1525.21	1102.79	435.57	641.982
84	PF3D7_1102600	179.476	-3.48538	1.03543	-3.36613	0.000762312	0.0232416	834.934	87.0463	74.8217	34.1604	21.5823	24.3118
85	PF3D7_1400700	26.4783	-4.36924	1.29677	-3.36934	0.000753494	0.0232416	50.5044	30.2449	71.3684	3.71309	0	3.03897
86	PF3D7_0104500	324.237	-1.89801	0.565348	-3.35725	0.000787217	0.0235748	548.026	584.98	383.317	200.507	80.4431	148.15
87	PF3D7_1134000	7509.49	-1.8808	0.560182	-3.35749	0.000786545	0.0235748	15975.5	8464.88	11235.9	3995.29	2446.65	2938.68
88	PF3D7_0802300	1737.46	-1.53117	0.457352	-3.3479	0.000814267	0.0239394	2554.23	2686.63	2351.7	1295.87	657.279	879.022
89	PF3D7_0601200	60.8186	-4.07213	1.21795	-3.34344	0.000827468	0.0240674	64.4737	44.2608	232.523	11.8819	11.7722	0
90	PF3D7_0936200	6090.76	-1.97993	0.593981	-3.33332	0.000858159	0.0246959	8532.01	12674.8	7940.31	3288.31	1238.04	2871.07
91	PF3D7_1453600	841.184	-1.99345	0.598541	-3.33052	0.000866838	0.0248144	1232.52	1543.23	1284.63	425.52	170.696	390.508
92	PF3D7_0306800	7738.16	-1.49158	0.449944	-3.31504	0.000916297	0.0256894	11510.7	11780.8	10359.9	5769.4	3066.65	3941.54
93	PF3D7_0425500	539.415	-2.98709	0.900737	-3.31627	0.000912273	0.0256894	561.995	323.104	2047.81	110.65	141.266	51.6625
94	PF3D7_0810800	3667.23	-1.70086	0.51243	-3.3192	0.000902756	0.0256894	6190.55	6429.62	4124.4	2326.62	1271.39	1660.8
95	PF3D7_1333000	3815.35	-1.8512	0.5589	-3.31222	0.000925603	0.0258172	6306.6	6087.34	5712.93	2000.61	981.013	1803.63
96	PF3D7_1419300	178.057	-1.81002	0.547008	-3.30894	0.000936492	0.0259877	296.579	265.565	230.221	144.811	39.2405	91.9288
97	PF3D7_0210100	5065.45	-1.44254	0.438307	-3.29116	0.000997738	0.0267325	6837.43	9100.02	4897.95	4835.19	2281.84	2440.29
98	PF3D7_0324100	42.0942	-3.84072	1.17084	-3.28032	0.0010369	0.027245	22.5658	50.8999	162.306	7.42618	7.84811	1.51949
99	PF3D7_1015900	76102.6	-2.03393	0.619793	-3.28163	0.00103209	0.027245	194011	95405.7	81777.9	35737.8	20997.6	28685.6
100	PF3D7_1040100	27.8749	-5.42555	1.65793	-3.27249	0.00106605	0.0277427	15.0439	87.7839	62.1596	0.742618	0	1.51949
101	PF3D7_1037100	6233.91	-2.02635	0.622459	-3.2554	0.00113231	0.0287139	6615	14432	9566.82	2701.64	1612.79	2475.24
102	PF3D7_1434800	4140.27	-1.83982	0.565277	-3.25472	0.00113504	0.0287139	7541.27	6886.98	5276.66	2093.44	1157.6	1885.68
103	PF3D7_0921000	1060.76	-1.31353	0.404436	-3.24781	0.00116297	0.0292661	1470	1484.21	1252.4	1093.88	429.684	634.385
104	PF3D7_0826700	21424.8	-1.52424	0.469836	-3.2442	0.00117782	0.0293862	36627.5	30871.2	26893.2	15121.2	8405.32	10630.3
105	PF3D7_1430100	1992.79	-1.87437	0.579146	-3.23644	0.0012103	0.0298302	3950.09	3211.12	2329.83	1032.24	517.975	915.49
106	PF3D7_0712600	1052.9	-4.95443	1.53508	-3.22746	0.00124893	0.0301907	113.903	233.845	4996.94	872.576	43.1646	56.9807
107	PF3D7_1015300	1159.18	-1.90264	0.590428	-3.22248	0.00127086	0.0305849	2211.45	1825.76	1530.97	568.103	278.608	540.177
108	PF3D7_0425600	77.9617	-3.20998	0.998666	-3.21427	0.00130778	0.0311974	83.8157	57.5391	286.625	14.8524	19.6203	5.3182
109	PF3D7_1368600	764.338	-1.89964	0.591426	-3.21196	0.00131834	0.0312833	665.153	1406.02	1499.89	474.533	186.393	354.04
110	PF3D7_0705800	1083.83	-2.00559	0.62548	-3.20648	0.00134369	0.0315013	1056.29	2634.26	1593.13	499.782	310	409.501
111	PF3D7_1436000	5099.45	-1.64659	0.513331	-3.20766	0.00133822	0.0315013	8849.01	7303.77	7090.8	3141.27	1636.33	2575.53
112	PF3D7_0604900	235.893	-1.70461	0.533179	-3.19708	0.00138827	0.0322683	310.548	464.739	291.229	161.148	84.3672	103.325
113	PF3D7_1036700	2597.11	-1.93814	0.606772	-3.19418	0.00140229	0.0324556	2792.78	5131.3	4773.63	1086.45	910.38	888.139
114	PF3D7_1415800	293.265	-1.78892	0.561244	-3.18742	0.00143549	0.0329436	454.539	520.802	390.224	173.03	80.4431	140.552
115	PF3D7_0919700	1081.65	-1.8518	0.581396	-3.18509	0.00144709	0.0330703	1588.2	2134.11	1460.75	518.347	306.076	482.437
116	PF3D7_0830700	431.857	-1.85898	0.585486	-3.1751	0.00149785	0.0331246	645.811	598.259	818.435	216.102	115.76	196.773
117	PF3D7_0831400	2911.2	-2.64325	0.831343	-3.17949	0.00147536	0.0331246	7519.78	1872.23	6317.26	464.136	521.899	771.898
118	PF3D7_0906910	9596.52	-1.67583	0.527319	-3.17803	0.00148281	0.0331246	10482.3	19220.3	12909.6	7177.4	2599.69	5189.8
119	PF3D7_1019400	23268.7	-1.81763	0.571813	-3.17872	0.00147926	0.0331246	18562	56480.5	31432	15794.7	8428.87	8914.06
120	PF3D7_1416900	1723.02	-1.97136	0.620441	-3.17735	0.00148625	0.0331246	2341.47	4415.75	1543.63	868.121	578.798	590.32
121	PF3D7_1245300	243.424	-1.90947	0.603492	-3.16404	0.00155595	0.0338507	213.838	587.193	328.065	160.406	74.557	96.4873
122	PF3D7_1367600	211.078	-1.87796	0.594211	-3.16042	0.00157542	0.0338507	353.531	261.139	356.842	145.553	39.2405	110.163
123	PF3D7_1371700	726.418	-1.66246	0.525707	-3.16233	0.00156512	0.0338507	1040.17	1091.77	1224.77	406.955	319.81	275.027
124	PF3D7_1149400	4887.78	-1.65126	0.523449	-3.15458	0.0016073	0.0341489	7992.58	6413.39	8139.45	2755.11	1708.93	2317.21
125	PF3D7_1301500	230.158	-1.87226	0.593453	-3.15486	0.00160574	0.0341489	347.083	360.726	399.433	108.422	72.595	92.6886
126	PF3D7_0300400	9.84865	-6.02526	1.91254	-3.1504	0.00163049	0.0343315	11.8202	5.16376	39.1375	2.97047	0	0
127	PF3D7_1026800	45124.2	-1.61572	0.512989	-3.14962	0.00163483	0.0343315	55626.8	90382.8	57208.7	29551.7	15819.8	22155.6
128	PF3D7_0516200	992.36	-1.16094	0.369614	-3.14096	0.00168393	0.0350916	1337.83	1104.31	1206.36	1218.64	494.431	592.599
129	PF3D7_0300200	13.247	-4.95076	1.5805	-3.1324	0.00173381	0.0351293	7.52193	32.4579	24.1732	13.3671	1.96203	0
130	PF3D7_0700500	10.2742	-6.08981	1.94413	-3.1324	0.00173381	0.0351293	17.193	10.3275	33.382	0.742618	0	0
131	PF3D7_1357900	1438.14	-1.80762	0.577182	-3.13179	0.00173741	0.0351293	2773.44	1983.62	2115.73	678.753	427.722	649.58
132	PF3D7_1456100	217.98	-2.22741	0.710493	-3.13502	0.00171845	0.0351293	354.605	351.136	398.282	79.4601	29.4304	94.9678
133	PF3D7_1460300	851.99	-1.17658	0.375405	-3.13417	0.00172343	0.0351293	1107.87	1181.03	992.251	905.252	445.38	480.157
134	PF3D7_0831700	14291.4	-1.75866	0.563889	-3.1188	0.00181586	0.0355727	29136.7	15862.3	21960.8	7750.71	4265.45	6772.34
135	PF3D7_1327200	2642.04	-1.57821	0.505791	-3.12027	0.00180685	0.0355727	3054.98	5317.2	3255.32	1952.34	892.722	1379.69
136	PF3D7_0307200	36957.4	-1.52499	0.491707	-3.10142	0.00192592	0.0375095	48058.7	70031.7	43979.1	26853.1	12982.7	19839.2
137	PF3D7_1150400	150.224	-2.53544	0.817757	-3.10048	0.00193204	0.0375095	80.5921	127.619	534.112	88.3716	23.5443	47.104
138	PF3D7_0631400	11.929	-6.30858	2.04076	-3.09128	0.00199293	0.0382324	16.1184	14.0159	41.4397	0	0	0
139	PF3D7_1478700	32.8557	-3.63793	1.1781	-3.08795	0.00201539	0.0384621	27.9386	123.193	33.382	4.45571	5.88608	2.27923
140	PF3D7_0925000	294.961	-1.57489	0.510603	-3.08436	0.00203988	0.0386071	289.057	540.72	460.441	225.013	131.456	123.078
141	PF3D7_1300300	381.226	-2.80036	0.908251	-3.08324	0.00204757	0.0386071	291.206	101.062	1537.87	204.963	45.1266	107.124
142	PF3D7_1354600	2209.87	-1.73394	0.562475	-3.08269	0.00205138	0.0386071	2922.81	3825.61	3608.71	1171.11	604.304	1126.7
143	PF3D7_1247400	953.789	-1.53333	0.497737	-3.0806	0.00206587	0.0387457	1702.1	1467.98	1073.98	635.681	429.684	413.3
144	PF3D7_1453700	17450.2	-1.37565	0.44688	-3.07835	0.0020815	0.0387715	30258.6	22900.5	14893	19735.1	6951.46	9962.5
145	PF3D7_0317600	6541.16	-1.37583	0.448961	-3.06449	0.00218045	0.0390662	9124.1	11255.5	6982.59	5545.87	2686.01	3652.84
146	PF3D7_0617600	383.84	-3.09313	1.00943	-3.06422	0.00218238	0.0390662	551.25	1355.86	248.638	19.3081	82.4051	45.5846
147	PF3D7_1016400	4498.9	-1.61627	0.527337	-3.06497	0.00217694	0.0390662	8061.36	5594.57	6837.56	2716.5	1424.43	2359
148	PF3D7_1210300	223.486	-1.50219	0.489739	-3.06733	0.00215979	0.0390662	283.684	390.233	254.394	213.131	72.595	126.877
149	PF3D7_1358900	988.442	-1.29551	0.42214	-3.06891	0.0021484	0.0390662	1208.88	1642.81	1063.62	1012.93	425.76	576.645
150	PF3D7_1434000	1437.35	-1.41254	0.460656	-3.06637	0.00216676	0.0390662	1818.16	2333.28	2036.3	1073.83	580.76	781.775
151	PF3D7_1147500	159.806	-1.75488	0.575183	-3.051	0.00228084	0.03953	103.158	172.617	310.798	249.52	49.0507	73.695
152	PF3D7_1421400	248.522	-1.84955	0.606339	-3.05035	0.00228576	0.03953	454.539	260.401	473.104	121.789	86.3292	94.9678
153	PF3D7_1355300	430.977	-1.57007	0.515406	-3.04628	0.00231693	0.0398791	783.355	469.902	648.071	313.385	143.228	227.923
154	PF3D7_1357700	1371.7	-1.60629	0.527675	-3.04409	0.00233382	0.0399171	2141.6	2004.28	2147.96	776.779	459.114	700.483
155	PF3D7_0425700	9.00092	-5.90057	1.93902	-3.04306	0.00234184	0.0399287	3.22368	13.2782	34.5331	2.97047	0	0
156	PF3D7_1124700	704.956	-1.4385	0.473282	-3.03941	0.00237038	0.0402891	1007.94	861.611	1158.01	545.082	258.988	398.105
157	PF3D7_1357800	4371.96	-1.58818	0.522913	-3.03718	0.00238803	0.0404626	8994.07	5345.97	5359.54	2792.99	1585.32	2153.87
158	PF3D7_1337100	562.18	-1.80417	0.596335	-3.02544	0.00248274	0.0416778	876.842	1119.06	676.849	279.224	149.114	271.988
159	PF3D7_0832500	23.7612	-4.23675	1.40344	-3.01884	0.00253749	0.0423355	52.6535	13.2782	71.3684	2.22785	0	3.03897
160	PF3D7_0710500	1224.3	-1.67528	0.555265	-3.01709	0.00255216	0.0424502	1687.06	2277.96	1757.74	629.74	402.216	591.08
161	PF3D7_0732900	314.931	-2.88602	0.957648	-3.01366	0.00258117	0.0426489	54.8026	80.4071	961.171	672.812	82.4051	37.9871
162	PF3D7_0922500	5722.52	-1.27295	0.422501	-3.0129	0.00258763	0.0426489	9998.79	6285.77	6854.82	5309.72	2935.19	2950.84
163	PF3D7_0732000	12.6902	-5.04305	1.67617	-3.00867	0.00262394	0.0428577	16.1184	11.0652	43.7419	4.45571	0	0.759743
164	PF3D7_1459700	1013.58	-1.56479	0.520005	-3.00919	0.00261945	0.0428577	1738.64	1747.56	1022.18	695.091	349.241	528.781
165	PF3D7_1477100	11.9	-4.10536	1.3665	-3.00429	0.00266206	0.0433501	18.2675	22.1304	16.1155	13.3671	0	1.51949
166	PF3D7_1144000	2582.02	-1.41545	0.471515	-3.00191	0.00268288	0.0435587	4080.11	3878.72	3050.42	2039.23	900.57	1543.04
167	PF3D7_0308500	1084.82	-1.57475	0.525947	-2.99413	0.00275231	0.0442893	1389.41	2379.76	951.963	852.526	441.456	493.833
168	PF3D7_0320300	3079.08	-1.25966	0.421014	-2.99196	0.00277191	0.0444733	5120.28	4117.73	3248.41	2796.7	1595.13	1596.22
169	PF3D7_0610800	2121.76	-1.34137	0.448526	-2.99062	0.00278407	0.044537	3298.9	3155.8	2581.93	1596.63	965.317	1132.02
170	PF3D7_1223900	581.109	-1.3908	0.465424	-2.98825	0.00280584	0.0446227	882.214	923.576	667.64	455.968	237.405	319.852
171	PF3D7_1115700	2059.56	-1.99241	0.66809	-2.98224	0.00286147	0.0451117	3556.8	2173.21	4604.41	643.85	647.469	731.632
172	PF3D7_1416700	226.87	-1.75404	0.58967	-2.97462	0.00293349	0.0458484	391.14	356.3	332.669	105.452	88.2912	87.3704
173	PF3D7_1441900	208.511	-1.6093	0.54093	-2.97505	0.00292941	0.0458484	212.763	441.133	197.99	224.271	64.7469	110.163
174	PF3D7_1040800	13.3386	-5.12258	1.72265	-2.97367	0.00294266	0.04586	11.8202	19.1797	46.0441	2.22785	0	0.759743
175	PF3D7_1223800	1330.89	-1.47449	0.497681	-2.96272	0.00304935	0.0467195	1022.98	2755.24	1443.48	1546.13	570.95	646.541
176	PF3D7_1466700	385.658	-1.87745	0.634858	-2.95728	0.00310368	0.0473145	767.236	406.462	684.907	179.714	90.2532	185.377
177	PF3D7_0832700	9.69041	-6.0036	2.03561	-2.94929	0.0031851	0.0482555	4.29824	5.16376	47.1952	1.48524	0	0
178	PF3D7_0916600	186.386	-1.83699	0.623688	-2.94536	0.00322574	0.0486006	323.443	185.895	374.109	98.7682	51.0127	85.0912
179	PF3D7_0212300	5311.97	-1.31509	0.446722	-2.94386	0.00324142	0.0487019	8029.12	8222.92	5653.07	4635.42	2099.37	3231.94
180	PF3D7_1342800	5276.02	-1.58225	0.538392	-2.93883	0.00329449	0.0493629	8611.53	6247.41	9262.93	3006.12	1738.36	2789.77
181	PF3D7_0301000	7.88319	-5.70784	1.94516	-2.93439	0.00334208	0.0496656	2.14912	5.90144	31.0798	8.1688	0	0
