# Supplementary material for: Ectopic overexpression of Plasmodium falciparum DNA-/RNA-binding Alba proteins misregulates virulence gene homeostasis during asexual blood development
Source: Microbiol Spectr. 2025 Jan 27;13(3):e00885-24. doi: 10.1128/spectrum.00885-24 (PMC11878077; doi:10.1128/spectrum.00885-24)
Supplement: Table S5 — List of differentially expressed genes in Ring stages of the 3D7+PfAlba3-Ty1 strain. [file spectrum.00885-24-s0005.xlsx]

## Sheet: Alba3_R_Up
Supplementary Table S5A: List of differentially expressed genes (significantly upregulated) in Ring stages of the 3D7+PfAlba2-Ty1 strain
								DESeq2 normalised read counts
	Gene	baseMean	log2FoldChange	lfcSE	stat	pvalue	padj	Control_3D7_R_Rep2	Control_pLN_R_Rep1	Control_pLN_R_Rep2	Alba3_R_Rep1	Alba3_R_Rep2
1	PF3D7_1001200	838.609	4.5227	0.542098	8.34295	7.24627e-17	1.32196e-14	59.6767	61.755	132.539	2397.35	1541.73
2	PF3D7_1401000	933.588	5.34094	0.641984	8.31944	8.83803e-17	1.56034e-14	111.569	29.7339	30.8652	2704.23	1791.54
3	PF3D7_0831400	754.535	3.8302	0.470123	8.14723	3.7234e-16	5.66061e-14	145.3	117.792	98.9503	2092.3	1318.33
4	PF3D7_0901800	868.307	3.55232	0.464441	7.64861	2.0317e-14	2.71207e-12	186.814	112.074	194.269	2036.42	1811.96
5	PF3D7_1372600	257.455	5.11053	0.699686	7.30403	2.79277e-13	3.32279e-11	38.9196	9.1489	9.98581	837.285	391.937
6	PF3D7_0901700	427.26	3.18769	0.463064	6.88391	5.82322e-12	6.3741e-10	98.5962	76.622	126.184	900.493	934.404
7	PF3D7_0802200	3037.3	3.19141	0.474371	6.72767	1.72404e-11	1.65538e-09	640.876	527.205	972.255	7610.68	5435.48
8	PF3D7_0907900	814.918	3.00705	0.461979	6.50905	7.56261e-11	6.78528e-09	262.058	146.382	234.213	1749.69	1682.25
9	PF3D7_1401200	2144.86	3.26625	0.508929	6.41789	1.38172e-10	1.14578e-08	586.388	259.6	601.872	4726.9	4549.52
10	PF3D7_0600300	92.4373	4.05176	0.646626	6.26601	3.70422e-10	2.77715e-08	12.9732	6.86167	18.156	265.659	158.536
11	PF3D7_1457200	7525.46	2.60693	0.428206	6.08803	1.14312e-09	8.02087e-08	2026.41	2290.65	3114.66	15498.9	14696.7
12	PF3D7_0413700	2470.98	2.40518	0.41217	5.8354	5.36611e-09	3.29986e-07	978.179	755.927	993.134	4820.34	4807.34
13	PF3D7_1473600	243.222	3.24575	0.56339	5.76111	8.35604e-09	4.91748e-07	28.541	70.9039	63.5461	672.393	380.728
14	PF3D7_0902800	1173.38	2.6571	0.471598	5.63424	1.7583e-08	9.43446e-07	430.71	266.462	431.205	1891.68	2846.85
15	PF3D7_1149400	1069.78	2.63863	0.468808	5.62838	1.81912e-08	9.66608e-07	332.114	339.653	365.844	2822.4	1488.88
16	PF3D7_1201000	6373.86	2.73911	0.493051	5.55542	2.76948e-08	1.40346e-06	2771.07	1726.85	1352.62	10536.6	15482.1
17	PF3D7_1435000	561.853	2.38166	0.440867	5.40222	6.58213e-08	3.16e-06	192.003	185.265	249.645	963.702	1218.65
18	PF3D7_1434800	1440.9	2.82936	0.525012	5.38913	7.07993e-08	3.31183e-06	246.491	442.578	562.837	3768.7	2183.88
19	PF3D7_0613200	151.739	2.63249	0.49137	5.35746	8.44011e-08	3.91464e-06	38.9196	49.1753	58.0993	292.225	320.276
20	PF3D7_1334500	1198.79	2.80769	0.524955	5.34844	8.87163e-08	4.05962e-06	521.522	200.132	339.518	2130.77	2802.01
21	PF3D7_0211600	224.375	2.43752	0.456853	5.33546	9.53018e-08	4.31064e-06	83.0284	88.0581	72.6241	402.153	476.01
22	PF3D7_1372500	1540.67	4.7757	0.897526	5.32096	1.03222e-07	4.54167e-06	332.114	29.7339	42.6666	5620.98	1677.84
23	PF3D7_1450900	226.239	2.62663	0.493721	5.32007	1.03729e-07	4.54167e-06	62.2713	68.6167	88.9645	357.266	554.077
24	PF3D7_1000900	44.653	4.37027	0.822005	5.3166	1.05727e-07	4.5924e-06	0	6.86167	6.35461	141.99	68.0586
25	PF3D7_0105300	3824.16	2.53659	0.477905	5.30773	1.11001e-07	4.78355e-06	1844.79	882.868	1203.74	7904.74	7284.67
26	PF3D7_1318200	355.008	2.46686	0.465533	5.299	1.16437e-07	4.97859e-06	116.759	118.936	142.525	546.892	849.932
27	PF3D7_0933700	267.708	2.66065	0.503754	5.28165	1.28026e-07	5.43166e-06	106.38	64.0423	88.0567	409.482	670.577
28	PF3D7_1001300	149.08	2.68367	0.511061	5.25117	1.51139e-07	6.3144e-06	57.082	34.3084	50.8368	338.945	264.227
29	PF3D7_1246800	1566.91	2.21211	0.427	5.18058	2.21203e-07	8.8368e-06	529.306	603.827	780.709	3070.65	2850.05
30	PF3D7_1442100	281.003	2.36416	0.459723	5.14258	2.70992e-07	1.06701e-05	93.407	100.638	121.645	622.925	466.401
31	PF3D7_1440300	631.886	2.40506	0.469892	5.11832	3.08266e-07	1.19655e-05	199.787	186.409	309.56	1064.47	1399.2
32	PF3D7_1021000	1080.31	2.13648	0.420816	5.077	3.83437e-07	1.44728e-05	492.981	465.45	416.681	1736.86	2289.57
33	PF3D7_1127100	344.63	2.39356	0.473431	5.05577	4.28651e-07	1.60685e-05	114.164	98.3506	168.851	685.218	656.565
34	PF3D7_1012400	7835.23	2.39657	0.476604	5.02844	4.94495e-07	1.81635e-05	2612.8	2801.85	3269.9	20455.8	10035.8
35	PF3D7_1320100	1300.57	2.24778	0.449405	5.00167	5.68346e-07	2.05997e-05	490.387	405.982	663.602	2194.9	2747.97
36	PF3D7_0923800	869.777	2.45609	0.491454	4.9976	5.80488e-07	2.09014e-05	352.871	201.276	380.369	1375.02	2039.36
37	PF3D7_1362300	675.444	2.28512	0.458282	4.98627	6.15562e-07	2.20194e-05	334.708	204.707	257.815	1107.52	1472.47
38	PF3D7_0223100	35.266	5.99661	1.22975	4.87628	1.08103e-06	3.69781e-05	2.59464	1.14361	0.907801	152.067	19.6169
39	PF3D7_0603200	789.901	2.23725	0.461198	4.85096	1.22866e-06	4.12545e-05	293.194	236.728	422.127	1545.4	1452.05
40	PF3D7_0721100	4869.24	2.29476	0.479583	4.78491	1.71067e-06	5.57292e-05	2545.34	1224.81	1932.71	10359.8	8283.53
41	PF3D7_1028200	851.659	1.96803	0.412595	4.76987	1.84341e-06	5.93468e-05	389.196	384.254	406.695	1385.09	1693.06
42	PF3D7_0210400	111.232	2.60196	0.545975	4.76572	1.88179e-06	6.02284e-05	38.9196	24.0158	47.2056	241.842	204.176
43	PF3D7_1147400	92.7629	2.55825	0.538785	4.74818	2.0526e-06	6.3829e-05	33.7303	26.3031	34.4964	153.899	215.385
44	PF3D7_0812200	385.175	2.20111	0.463915	4.74464	2.08876e-06	6.42236e-05	155.678	117.792	199.716	745.678	707.009
45	PF3D7_0718400	934.042	2.1091	0.448063	4.70715	2.51209e-06	7.55421e-05	412.547	328.217	463.886	2061.15	1404.41
46	PF3D7_1031800	282.597	2.30446	0.492396	4.68011	2.86726e-06	8.48245e-05	111.569	86.9145	130.723	410.398	673.38
47	PF3D7_0113200	1653.91	2.06589	0.445628	4.6359	3.55387e-06	0.000101834	708.336	570.662	901.446	3463.65	2625.46
48	PF3D7_1446600	1876.67	1.94513	0.421616	4.6135	3.95944e-06	0.00011228	1053.42	728.481	850.609	3479.22	3271.62
49	PF3D7_0815000	351.912	2.80364	0.609314	4.60131	4.19849e-06	0.000117838	38.9196	109.787	158.865	578.038	873.952
50	PF3D7_0106800	3414.8	1.9881	0.432658	4.59509	4.32563e-06	0.000120787	1268.78	1662.81	1751.15	5192.27	7199
51	PF3D7_1015600	1442.82	2.10929	0.463926	4.54662	5.45137e-06	0.000146972	441.088	588.96	827.914	2879.2	2476.93
52	PF3D7_1444700	223.987	2.41165	0.53172	4.53555	5.74529e-06	0.000152641	90.8123	46.8881	108.936	398.489	474.809
53	PF3D7_0518200	606.495	1.99341	0.444516	4.48445	7.3102e-06	0.000189615	207.571	312.206	307.744	1028.74	1176.21
54	PF3D7_1113300	4047.36	1.99687	0.445753	4.47977	7.47248e-06	0.00019291	2397.45	1371.19	1762.04	7278.15	7427.99
55	PF3D7_0821000	1894.96	2.0009	0.447402	4.47227	7.73934e-06	0.000198861	972.989	623.268	987.687	3071.57	3819.29
56	PF3D7_1205300	1156.69	2.31564	0.518123	4.46929	7.8481e-06	0.00019978	316.546	341.94	678.127	1822.97	2623.86
57	PF3D7_1224500	2023.7	1.89262	0.424441	4.45908	8.23105e-06	0.000207597	819.906	1005.23	1084.82	3108.21	4100.33
58	PF3D7_0903200	2650.79	2.09244	0.470513	4.44715	8.70164e-06	0.000217461	791.365	1069.28	1585.02	4763.55	5044.74
59	PF3D7_1355100	4865.86	2.09324	0.473067	4.42483	9.65169e-06	0.000234772	2067.93	1874.38	2385.7	6044.21	11957.1
60	PF3D7_1459700	288.112	2.51209	0.567632	4.42556	9.61904e-06	0.000234772	64.866	66.3295	166.128	548.724	594.512
61	PF3D7_1406400	249.534	2.22755	0.504852	4.41229	1.02284e-05	0.000246608	132.327	70.9039	101.674	381.084	561.684
62	PF3D7_0715600	2822.48	2.06493	0.469104	4.40185	1.0733e-05	0.00025764	1087.15	988.081	1647.66	4139.7	6249.78
63	PF3D7_0104700	149.507	2.68988	0.611822	4.39651	1.10007e-05	0.000262912	15.5678	59.4678	62.6383	283.981	325.881
64	PF3D7_1413500	283.412	2.20357	0.50205	4.38914	1.138e-05	0.000270793	132.327	77.7656	138.894	435.132	632.945
65	PF3D7_1249500	127.142	2.3544	0.538279	4.37393	1.22027e-05	0.000289115	38.9196	52.6061	51.7446	174.969	317.473
66	PF3D7_1443700	132.299	2.42488	0.556969	4.35371	1.3385e-05	0.000310408	36.3249	36.5956	69.9007	211.611	307.064
67	PF3D7_1024500	585.033	1.8487	0.425058	4.3493	1.36575e-05	0.000315391	298.383	260.744	301.39	909.654	1154.99
68	PF3D7_1200200	129.511	2.36483	0.543967	4.34737	1.37777e-05	0.000316829	67.4606	29.7339	50.8368	269.324	230.198
69	PF3D7_0321500	523.118	2.09225	0.481519	4.34511	1.39206e-05	0.000318776	160.868	214.999	302.298	830.872	1106.55
70	PF3D7_1001000	477.279	2.38269	0.5499	4.33295	1.47127e-05	0.00033001	204.976	186.409	142.525	1348.45	504.034
71	PF3D7_1145300	861.404	2.00902	0.463634	4.33321	1.46951e-05	0.00033001	303.573	387.684	475.688	1899.01	1241.07
72	PF3D7_0611100	587.217	2.1332	0.492702	4.32959	1.49388e-05	0.000333714	155.678	288.19	301.39	919.731	1271.09
73	PF3D7_0700200	32.3279	4.45634	1.03053	4.32431	1.53013e-05	0.000340422	7.78391	2.28722	1.8156	127.333	22.4193
74	PF3D7_1211700	3050.19	1.97314	0.45808	4.30741	1.65181e-05	0.000360498	1331.05	1221.38	1663.09	4061.84	6973.6
75	PF3D7_1239100	450.511	1.98826	0.461613	4.30721	1.6533e-05	0.000360498	150.489	203.563	261.447	782.321	854.736
76	PF3D7_1475800	398.76	2.00545	0.466093	4.30268	1.68745e-05	0.000366484	181.625	131.515	228.766	752.091	699.802
77	PF3D7_1410800	714.901	1.89561	0.441979	4.2889	1.7956e-05	0.000386901	355.465	324.786	346.78	1551.82	995.657
78	PF3D7_0321200	497.143	1.84974	0.433165	4.27029	1.95215e-05	0.0004181	254.275	229.866	246.922	740.182	1014.47
79	PF3D7_0115600	358.473	2.09905	0.491922	4.26704	1.98085e-05	0.000420015	220.544	116.648	130.723	731.937	592.51
80	PF3D7_0819700	354.501	1.81729	0.426618	4.25976	2.04646e-05	0.00043078	160.868	184.122	183.376	615.597	628.541
81	PF3D7_0924300	544.323	2.05058	0.482199	4.25257	2.11333e-05	0.000438309	197.192	202.419	322.269	804.306	1195.43
82	PF3D7_1428600	832.207	1.77991	0.418643	4.25162	2.12227e-05	0.000438309	355.465	440.291	467.517	1484.94	1412.82
83	PF3D7_0320700	2813.39	1.71061	0.40324	4.24218	2.21363e-05	0.000453753	1663.16	1348.32	1410.72	4822.17	4822.55
84	PF3D7_0105100	255.111	2.31723	0.548458	4.22499	2.38953e-05	0.000486167	46.7035	118.936	126.184	448.873	534.86
85	PF3D7_0503100	220.882	2.48028	0.587464	4.22201	2.42138e-05	0.000489012	38.9196	68.6167	123.461	345.357	528.055
86	PF3D7_1017000	1000.05	1.98954	0.4715	4.2196	2.44732e-05	0.000492434	428.115	373.961	568.283	1360.36	2269.55
87	PF3D7_1361900	3470.02	2.22238	0.526901	4.21783	2.46662e-05	0.000494499	978.179	997.23	2242.27	5822.52	7309.89
88	PF3D7_0207700	16377.9	2.78916	0.664063	4.20015	2.66742e-05	0.000517687	8328.79	1937.28	4339.29	18584.2	48699.9
89	PF3D7_0612000	261.885	1.99492	0.474881	4.20088	2.65883e-05	0.000517687	98.5962	106.356	151.603	416.81	536.061
90	PF3D7_0102300	233.942	2.40431	0.573861	4.18971	2.79308e-05	0.000529004	137.516	42.3136	81.7021	443.376	464.8
91	PF3D7_0904400	161.039	2.12809	0.511033	4.16429	3.12324e-05	0.000586874	54.4874	61.755	88.0567	244.59	356.307
92	PF3D7_1427500	726.564	2.30717	0.554113	4.16371	3.13114e-05	0.000586874	272.437	181.834	390.354	862.935	1925.26
93	PF3D7_1233700	317.559	1.81493	0.437575	4.14769	3.35847e-05	0.000612697	147.894	173.829	152.511	503.837	609.725
94	PF3D7_0424000	462.043	2.67335	0.645775	4.13975	3.47681e-05	0.000628007	256.869	76.622	109.844	1335.62	531.257
95	PF3D7_1356300	3217.68	1.80235	0.436279	4.13118	3.60902e-05	0.000645495	1904.46	1295.71	1639.49	6495.83	4752.89
96	PF3D7_0409500	1471.05	1.75651	0.425486	4.12824	3.65549e-05	0.000651677	695.363	754.784	810.666	2095.04	2999.38
97	PF3D7_0115400	31.0541	4.27484	1.0366	4.12389	3.72533e-05	0.000661972	5.18928	5.71806	0.907801	121.837	21.6186
98	PF3D7_1331300	349.167	2.02849	0.492115	4.12199	3.75611e-05	0.000665282	145.3	129.228	194.269	469.942	807.095
99	PF3D7_0727400	10597.2	1.81279	0.442342	4.09817	4.16423e-05	0.000730476	5856.1	3826.53	6172.14	16749.4	20381.9
100	PF3D7_0622400	311.2	2.28074	0.557766	4.08907	4.33111e-05	0.000752514	59.6767	117.792	186.099	611.932	580.5
101	PF3D7_0412100	159.575	2.24864	0.550175	4.08715	4.36709e-05	0.000756363	44.1088	48.0317	97.1347	280.316	328.283
102	PF3D7_0913100	194.674	1.88657	0.463317	4.07187	4.66368e-05	0.000790226	75.2445	100.638	103.489	341.693	352.303
103	PF3D7_0917200	127.306	2.37466	0.583713	4.0682	4.73784e-05	0.000800315	31.1357	33.1647	76.2553	266.575	229.397
104	PF3D7_0200200	66.7499	3.81124	0.938583	4.06063	4.89405e-05	0.00082163	31.1357	2.28722	2.7234	188.71	108.894
105	PF3D7_1124200	530.984	1.6949	0.418701	4.04798	5.16607e-05	0.000859389	262.058	293.908	284.142	836.369	978.442
106	PF3D7_1027700	364.535	1.77402	0.43886	4.04233	5.29234e-05	0.000877727	197.192	179.547	179.745	539.563	726.626
107	PF3D7_0307400	1376.93	1.8403	0.45628	4.03327	5.50063e-05	0.000906494	581.199	591.247	858.78	1958.55	2894.89
108	PF3D7_1332600	1446.55	1.96078	0.486232	4.03259	5.51644e-05	0.000906494	594.172	467.737	948.652	2282.84	2939.33
109	PF3D7_1363600	97.4204	2.21693	0.550245	4.02899	5.60168e-05	0.000906494	31.1357	30.8775	55.3759	179.549	190.164
110	PF3D7_0419300	1274.16	2.03297	0.50526	4.02362	5.73102e-05	0.00091713	604.551	386.541	718.07	1643.42	3018.2
111	PF3D7_0213000	287.894	1.96859	0.489922	4.01816	5.86542e-05	0.000925878	179.03	115.505	107.12	426.887	610.926
112	PF3D7_0908400	787.438	1.77826	0.442651	4.01729	5.88718e-05	0.000925878	430.71	297.339	470.241	1399.75	1339.15
113	PF3D7_1324800	6689.94	1.86846	0.464978	4.01839	5.85977e-05	0.000925878	3401.57	2370.71	3968	9305.4	14404
114	PF3D7_1117600	331.175	1.78066	0.444752	4.00372	6.23543e-05	0.000972265	179.03	139.521	185.191	523.99	628.141
115	PF3D7_0716300	7255.45	2.04513	0.511856	3.99553	6.45506e-05	0.00100365	3876.39	1892.68	3902.64	10100.5	16505
116	PF3D7_0631900	28.2049	3.93152	0.985459	3.98954	6.62027e-05	0.00101492	5.18928	1.14361	6.35461	103.516	24.8214
117	PF3D7_1447700	485.599	1.82102	0.456768	3.98675	6.69857e-05	0.00102406	176.435	256.169	288.681	775.908	930.801
118	PF3D7_1449200	287.899	2.52966	0.634675	3.98575	6.72661e-05	0.00102548	186.814	48.0317	66.2695	659.568	478.812
119	PF3D7_0624500	1506.57	1.62783	0.408662	3.98332	6.79595e-05	0.00103317	708.336	892.017	859.687	2501.78	2571.01
120	PF3D7_0208500	338.294	1.98672	0.500878	3.96649	7.29403e-05	0.00110293	101.191	169.255	191.546	492.844	736.634
121	PF3D7_1017200	251.682	1.99281	0.503027	3.96163	7.44385e-05	0.00111693	93.407	86.9145	162.496	425.971	489.621
122	PF3D7_1120900	197.229	2.07256	0.523463	3.95931	7.51651e-05	0.00112092	49.2981	110.93	96.2269	399.405	330.284
123	PF3D7_0600500	48.9026	2.62742	0.664629	3.95321	7.7109e-05	0.00114059	18.1625	8.00528	21.7872	95.2709	101.287
124	PF3D7_1332500	2281.08	1.95285	0.496297	3.93484	8.32513e-05	0.00122154	1014.5	763.933	1406.18	2963.48	5257.33
125	PF3D7_1232100	6601.69	1.81091	0.461178	3.92671	8.61173e-05	0.00125685	4275.96	2837.3	2775.15	9111.2	14008.9
126	PF3D7_0501200	2636.36	1.93144	0.492212	3.924	8.70909e-05	0.00126768	812.122	1579.33	1326.3	5835.34	3628.72
127	PF3D7_0904800	1335.2	1.83246	0.467506	3.91965	8.86791e-05	0.00128738	441.088	733.055	801.588	2064.81	2635.47
128	PF3D7_0809300	2101.45	1.5713	0.401054	3.91794	8.93102e-05	0.00129311	1131.26	1108.16	1284.54	3608.39	3374.91
129	PF3D7_0828400	292.621	1.90775	0.487019	3.9172	8.95829e-05	0.00129356	134.921	121.223	161.589	382	663.371
130	PF3D7_0414200	251.633	2.35684	0.602371	3.9126	9.13061e-05	0.0013116	33.7303	128.085	119.83	442.46	534.06
131	PF3D7_1029800	460.816	2.01345	0.515	3.90961	9.24439e-05	0.00132101	238.707	134.946	251.461	612.849	1066.12
132	PF3D7_1467300	680.626	2.04862	0.523962	3.90987	9.23475e-05	0.00132101	417.737	186.409	304.113	930.724	1564.15
133	PF3D7_1036600	135.747	1.89888	0.488955	3.88355	0.000102941	0.00143724	59.6767	67.4731	67.1773	203.367	281.042
134	PF3D7_0111500	2357.13	1.85495	0.477908	3.8814	0.000103855	0.00144631	1478.94	781.087	1196.48	4939.43	3389.72
135	PF3D7_1228200	124.017	2.35484	0.607419	3.8768	0.000105839	0.00146276	36.3249	33.1647	69.9007	154.815	325.881
136	PF3D7_1455200	127.815	2.14085	0.552564	3.8744	0.00010689	0.00146384	38.9196	43.4573	78.0709	198.786	279.841
137	PF3D7_0623000	678.713	1.70411	0.441692	3.85814	0.000114252	0.00155162	394.385	267.605	408.51	1143.25	1179.82
138	PF3D7_1439000	1690.5	2.12582	0.551432	3.85508	0.000115692	0.00156728	1032.67	547.79	584.624	1853.2	4434.22
139	PF3D7_1034700	34.6853	2.81608	0.732281	3.84563	0.000120244	0.00162092	7.78391	16.0106	6.35461	63.2086	80.0689
140	PF3D7_0715800	734.774	1.74314	0.453853	3.84077	0.00012265	0.00162928	365.844	303.057	467.517	1065.39	1472.07
141	PF3D7_1236700	326.618	1.84793	0.481095	3.8411	0.000122484	0.00162928	173.841	115.505	191.546	480.019	672.179
142	PF3D7_1143200	697.041	2.00436	0.522623	3.83519	0.000125467	0.00166267	454.062	174.973	322.269	1164.32	1369.58
143	PF3D7_0519100	972.378	1.70776	0.445698	3.83165	0.000127289	0.00167868	441.088	454.014	633.645	1413.49	1919.65
144	PF3D7_1419200	406.832	1.86194	0.485929	3.83172	0.000127251	0.00167868	155.678	190.983	246.014	542.311	899.174
145	PF3D7_0219300	207.623	1.73633	0.453747	3.82665	0.000129897	0.00170485	111.569	116.648	94.4113	382	333.487
146	PF3D7_1427900	11110.2	1.59811	0.418622	3.81755	0.000134786	0.00174393	5988.42	5521.36	6894.75	15674.8	21471.7
147	PF3D7_1235600	1971.7	1.96645	0.515464	3.81491	0.000136232	0.00175849	563.036	799.385	1368.96	3088.06	4039.08
148	PF3D7_0417500	746.231	1.80563	0.473706	3.81171	0.000138007	0.00177381	241.301	423.136	452.993	1203.71	1410.01
149	PF3D7_1421900	1722.77	1.81463	0.476081	3.8116	0.000138067	0.00177381	1087.15	564.944	925.049	2583.31	3453.37
150	PF3D7_1415500	899.234	1.89627	0.498719	3.80228	0.000143372	0.00182483	350.276	375.105	564.652	1113.94	2092.2
151	PF3D7_0414600	397.487	1.66709	0.438924	3.79813	0.000145794	0.00184614	243.896	211.568	183.376	745.678	602.919
152	PF3D7_0632700	164.652	2.04296	0.537921	3.79788	0.000145942	0.00184614	103.786	44.6009	73.5319	337.112	264.227
153	PF3D7_1038900	390.733	2.02789	0.535481	3.78705	0.000152445	0.00190922	111.569	209.281	202.44	476.355	954.021
154	PF3D7_1244000	765.886	1.6677	0.441055	3.78116	0.0001561	0.00194167	420.331	339.653	468.425	1090.12	1510.9
155	PF3D7_1419800	553.58	1.65489	0.437776	3.78022	0.000156691	0.0019446	363.249	250.451	281.418	867.515	1005.27
156	PF3D7_1466100	409.699	1.75517	0.46485	3.77577	0.000159513	0.00196746	204.976	223.004	202.44	524.906	893.169
157	PF3D7_1330200	657.588	1.78231	0.472762	3.77	0.000163246	0.00200324	352.871	249.307	396.709	892.249	1396.8
158	PF3D7_0413500	5253.7	1.92156	0.510925	3.76096	0.000169265	0.00205438	3391.19	1487.84	2574.52	7370.67	11444.3
159	PF3D7_0505500	2208.76	1.78726	0.475219	3.76092	0.00016929	0.00205438	856.231	990.368	1496.96	3057.83	4642.4
160	PF3D7_1405600	1474.61	1.81135	0.481528	3.76168	0.000168777	0.00205438	524.117	623.268	1057.59	2495.37	2672.7
161	PF3D7_0623300	572.227	1.67355	0.445721	3.75471	0.000173542	0.00209668	342.492	235.584	337.702	1078.21	867.146
162	PF3D7_1427700	76.4544	2.32577	0.620242	3.74978	0.000176991	0.00212895	20.7571	25.1595	40.851	98.9352	196.569
163	PF3D7_0703600	1832.95	1.62862	0.434999	3.74396	0.000181139	0.00217407	1222.07	805.103	968.623	2743.62	3425.35
164	PF3D7_0922400	559.602	1.91713	0.512188	3.74302	0.000181819	0.00217746	181.625	381.966	229.674	1206.46	798.287
165	PF3D7_1214900	734.406	1.77761	0.476111	3.7336	0.00018876	0.00224994	249.085	502.046	364.028	1251.35	1305.52
166	PF3D7_1402200	783.492	1.5227	0.407888	3.73314	0.000189105	0.00224994	422.926	438.003	482.042	1305.39	1269.09
167	PF3D7_0927800	600.215	1.64306	0.440888	3.7267	0.000194001	0.00230318	316.546	303.057	354.042	814.383	1213.04
168	PF3D7_0929100	1316.39	1.68725	0.453047	3.72422	0.000195917	0.00232089	638.281	723.906	728.964	1637.93	2852.86
169	PF3D7_0613000	625.99	2.14849	0.578515	3.7138	0.00020417	0.00240824	103.786	331.647	352.227	1149.66	1192.63
170	PF3D7_0504000	1288.28	2.13201	0.575265	3.70613	0.000210452	0.00246552	555.253	359.094	728.056	1262.34	3536.64
171	PF3D7_1241700	492.671	1.61704	0.436297	3.70628	0.000210324	0.00246552	220.544	265.318	321.361	809.803	846.329
172	PF3D7_1117500	428.421	1.83033	0.494673	3.70008	0.00021553	0.00250445	194.598	142.951	296.851	797.894	709.811
173	PF3D7_1428000	1315.35	1.70155	0.460588	3.69431	0.000220487	0.00253514	692.768	494.04	888.737	2009.85	2491.34
174	PF3D7_1426900	1331.92	1.7496	0.473834	3.69243	0.000222125	0.00254862	430.71	766.22	854.241	2330.47	2277.96
175	PF3D7_0902700	563.383	2.02641	0.550707	3.67965	0.000233559	0.00265752	137.516	248.164	369.475	778.657	1283.1
176	PF3D7_0515900	90.6204	2.08158	0.565875	3.67851	0.000234599	0.00265831	49.2981	29.7339	40.851	121.837	211.382
177	PF3D7_0824400	722.058	1.57581	0.429362	3.67011	0.000242442	0.00272461	337.303	436.86	433.021	1063.55	1339.55
178	PF3D7_1012100	337.229	1.71718	0.468304	3.66682	0.000245589	0.00275127	215.355	134.946	179.745	491.928	664.172
179	PF3D7_1360900	9521.63	1.6001	0.436661	3.66438	0.000247935	0.00276616	4722.24	4270.25	6764.93	14829.3	17021.5
180	PF3D7_1463300	796.185	1.88345	0.515586	3.65302	0.000259173	0.00285978	422.926	257.313	471.149	965.534	1864
181	PF3D7_1309800	665.283	1.82531	0.499906	3.65131	0.000260905	0.00287153	189.409	376.248	420.312	1243.1	1097.34
182	PF3D7_1475700	115.441	2.09028	0.572533	3.65094	0.000261287	0.00287153	28.541	66.3295	53.5602	162.144	266.63
183	PF3D7_1474100	383.881	2.08123	0.570375	3.64888	0.000263389	0.00288884	80.4338	149.813	268.709	709.035	711.412
184	PF3D7_0925300	1090.44	1.82901	0.502207	3.64195	0.00027058	0.00293726	490.387	498.615	629.106	1185.39	2648.68
185	PF3D7_0218100	321.618	1.75866	0.484258	3.63166	0.000281604	0.00301921	150.489	157.818	185.191	397.573	717.017
186	PF3D7_1230400	362.696	1.66189	0.457646	3.63139	0.000281896	0.00301921	233.517	144.095	206.979	637.582	591.309
187	PF3D7_1214000	116.095	1.84832	0.509158	3.63016	0.000283249	0.00302777	75.2445	50.3189	47.2056	195.122	212.583
188	PF3D7_0934400	468.141	1.58602	0.437169	3.62794	0.000285694	0.00304203	288.005	209.281	283.234	829.956	730.229
189	PF3D7_0112200	1326.12	1.92433	0.531309	3.62187	0.00029248	0.00309621	511.144	450.583	915.063	1631.51	3122.29
190	PF3D7_1322000	3156.41	1.81957	0.503391	3.61462	0.000300787	0.00314762	2047.17	888.586	1772.94	4906.45	6166.91
191	PF3D7_1004500	258.079	1.68235	0.466083	3.60954	0.000306737	0.00319766	132.327	107.5	170.667	422.307	457.594
192	PF3D7_0210300	714.036	1.79098	0.496559	3.60677	0.000310027	0.00321359	230.923	383.11	462.978	996.68	1496.49
193	PF3D7_0422800	422.586	1.637	0.453867	3.60679	0.000310011	0.00321359	251.68	223.004	213.333	868.431	556.479
194	PF3D7_1032400	252.085	1.90088	0.527509	3.60351	0.000313946	0.00324806	111.569	104.069	145.248	285.813	613.728
195	PF3D7_0705400	1690.02	1.78004	0.494101	3.60257	0.000315083	0.00325368	812.122	623.268	1132.94	2141.76	3740.02
196	PF3D7_0408900	817.267	2.07663	0.57686	3.59989	0.000318351	0.00327507	391.79	214.999	465.702	836.369	2177.47
197	PF3D7_0321400	289.374	1.70502	0.47385	3.59823	0.000320389	0.00328985	197.192	115.505	145.248	544.144	444.783
198	PF3D7_1115600	4258.29	1.59141	0.443794	3.58592	0.000335891	0.00339802	2905.99	1738.29	2433.81	6423.46	7789.91
199	PF3D7_1422600	163.53	2.06723	0.576339	3.58684	0.000334714	0.00339802	36.3249	67.4731	108.936	257.415	347.499
200	PF3D7_1121900	159.616	2.04481	0.570475	3.5844	0.000337852	0.00341156	85.6231	50.3189	78.0709	177.717	406.35
201	PF3D7_0900400	88.2051	2.21182	0.618874	3.57394	0.000351645	0.00353778	46.7035	28.5903	33.5886	237.261	94.8817
202	PF3D7_1326000	298.805	1.71644	0.480761	3.57026	0.000356632	0.00356827	103.786	174.973	187.007	478.187	550.074
203	PF3D7_0504100	1290.62	1.90759	0.535669	3.56114	0.000369248	0.00366166	612.335	777.656	452.993	3265.78	1344.36
204	PF3D7_1015500	267.837	1.71001	0.48038	3.55971	0.000371265	0.00366775	140.11	121.223	159.773	347.189	570.891
205	PF3D7_1208300	95.588	1.9109	0.537275	3.55664	0.000375629	0.00370348	38.9196	49.1753	47.2056	212.527	130.112
206	PF3D7_1432700	582.656	1.89796	0.533703	3.55622	0.000376235	0.00370348	137.516	329.36	365.844	975.611	1104.95
207	PF3D7_0513800	1335.96	1.70927	0.48077	3.55528	0.000377576	0.00371001	472.224	686.167	939.574	1953.97	2627.86
208	PF3D7_0911700	1175.85	2.19447	0.618018	3.55081	0.000384045	0.0037668	500.765	313.35	637.276	950.877	3476.99
209	PF3D7_0108000	5807.91	1.39253	0.392607	3.54688	0.000389821	0.00379457	3640.28	3388.52	3530.44	9084.63	9395.69
210	PF3D7_0523600	482.892	1.86727	0.52625	3.54825	0.0003878	0.00379457	129.732	226.435	344.057	861.103	853.134
211	PF3D7_0618600	169.655	1.74663	0.492555	3.54606	0.000391036	0.00379457	59.6767	104.069	96.2269	287.645	300.659
212	PF3D7_1000600	52.0378	2.35289	0.663313	3.54717	0.000389386	0.00379457	18.1625	10.2925	29.9574	108.096	93.6806
213	PF3D7_1342300	344.102	1.59932	0.451141	3.54505	0.000392537	0.0038024	155.678	177.26	235.12	555.136	597.314
214	PF3D7_0102800	284.954	1.71426	0.48424	3.54011	0.000399963	0.00383218	124.543	131.515	189.73	392.076	586.905
215	PF3D7_1317100	10316.4	1.85661	0.524503	3.53975	0.000400513	0.00383218	4636.62	3788.79	6681.41	11134.8	25340.2
216	PF3D7_0316700	353.219	1.88222	0.531888	3.53875	0.000402022	0.00383991	249.085	93.7762	170.667	634.834	617.732
217	PF3D7_0500900	275.093	1.8686	0.528748	3.53401	0.000409313	0.00388244	189.409	75.4784	137.986	512.997	459.596
218	PF3D7_1406700	514.84	1.8367	0.51979	3.53354	0.000410034	0.00388256	134.921	292.765	330.44	840.033	976.04
219	PF3D7_1352500	9027.2	1.58922	0.450333	3.52898	0.000417172	0.00394332	6465.84	3670.99	4881.25	16487.4	13630.5
220	PF3D7_0207800	2180.65	2.22385	0.630392	3.52773	0.000419146	0.00395055	1453	397.977	802.496	2449.56	5800.19
221	PF3D7_0322300	443.962	1.6885	0.4787	3.52726	0.000419891	0.00395055	233.517	195.558	275.971	555.136	959.626
222	PF3D7_0506900	1043.81	1.53403	0.435145	3.52533	0.000422959	0.00397059	747.256	503.189	532.879	1611.36	1824.37
223	PF3D7_0415600	41.4937	2.34182	0.664536	3.52399	0.000425099	0.0039812	12.9732	18.2978	15.4326	103.516	57.2493
224	PF3D7_0404000	146.771	1.86798	0.530789	3.51925	0.000432771	0.00403502	103.786	57.1806	55.3759	297.722	219.789
225	PF3D7_1410700	396.63	1.85005	0.526112	3.51645	0.000437356	0.00407083	186.814	116.648	278.695	592.695	808.296
226	PF3D7_1034400	1276.91	1.78936	0.508935	3.51589	0.00043829	0.0040726	425.521	562.657	941.389	1821.14	2633.87
227	PF3D7_0715900	1388.27	1.79699	0.511583	3.51261	0.000443732	0.00411618	620.118	476.886	994.95	1824.8	3024.6
228	PF3D7_1235200	1111.18	1.79607	0.512123	3.50711	0.000452997	0.00418087	768.013	370.53	540.141	1419.9	2457.32
229	PF3D7_0503000	5583.31	1.50003	0.427796	3.50641	0.000454189	0.00418481	2965.67	3940.89	2766.98	10188.5	8054.53
230	PF3D7_0217900	1191.72	1.81925	0.519613	3.50115	0.000463254	0.00424688	604.551	355.663	817.021	1609.53	2571.81
231	PF3D7_0107000	5963.8	1.58459	0.453296	3.49571	0.000472809	0.0043128	2861.89	3529.19	3549.5	7219.52	12658.9
232	PF3D7_1300200	123.676	2.26968	0.650467	3.48931	0.000484262	0.00440993	80.4338	20.585	48.1134	302.302	166.944
233	PF3D7_1364100	1399.87	1.82989	0.525234	3.48396	0.000494058	0.00447679	861.42	457.445	759.829	1589.38	3331.27
234	PF3D7_1216100	70.5597	1.97778	0.57014	3.46894	0.000522521	0.00467281	28.541	32.0211	36.312	96.187	159.738
235	PF3D7_0315400	146.669	2.00333	0.578442	3.46332	0.00053355	0.00474816	41.5142	57.1806	98.9503	194.206	341.494
236	PF3D7_0613400	467.281	1.61179	0.465361	3.46352	0.000533152	0.00474816	210.166	227.579	329.532	904.158	664.972
237	PF3D7_1021300	289.939	1.9	0.551359	3.44603	0.000568896	0.00502258	116.759	97.207	200.624	354.518	680.586
238	PF3D7_1322500	2083.86	1.42348	0.413349	3.44379	0.000573628	0.00503927	1211.7	1177.92	1347.18	2882.86	3799.67
239	PF3D7_1112400	701.921	1.7258	0.501704	3.43988	0.000581969	0.00508804	207.571	436.86	447.546	1112.1	1305.52
240	PF3D7_0529200	288.784	1.73262	0.504444	3.43472	0.000593164	0.00517765	98.5962	170.398	177.929	392.076	604.921
241	PF3D7_1110600	393.499	1.54619	0.450493	3.43222	0.000598653	0.00520895	171.246	236.728	257.815	592.695	709.01
242	PF3D7_1455900	111.025	2.06033	0.601011	3.42811	0.000607793	0.00527171	31.1357	46.8881	67.1773	130.081	279.841
243	PF3D7_0721400	780.142	1.42614	0.416095	3.42744	0.000609311	0.00527652	448.872	423.136	524.709	1327.38	1176.61
244	PF3D7_0304500	733.78	1.82346	0.53379	3.41606	0.000635345	0.00547597	197.192	361.381	530.156	1484.03	1096.14
245	PF3D7_1420600	338.931	1.49062	0.436847	3.41223	0.000644337	0.00552736	220.544	165.824	204.255	574.374	529.656
246	PF3D7_0406800	1317.9	1.55133	0.454857	3.4106	0.000648212	0.0055519	505.954	880.581	841.531	2193.98	2167.47
247	PF3D7_0604700	326.467	1.64121	0.481553	3.40816	0.000654031	0.00559299	116.759	186.409	224.227	568.877	536.061
248	PF3D7_1233800	406.929	1.5908	0.467822	3.40045	0.000672746	0.0057173	158.273	228.722	286.865	696.211	664.572
249	PF3D7_0212900	2354.06	1.86975	0.550036	3.39933	0.000675515	0.00572306	1800.68	600.396	1027.63	3598.31	4743.28
250	PF3D7_0417200	838.047	1.77779	0.523125	3.39841	0.000677787	0.00573154	365.844	297.339	610.95	1048.9	1867.21
251	PF3D7_0629000	81.1167	1.95175	0.57444	3.39766	0.000679659	0.00573154	20.7571	42.3136	48.1134	134.662	159.738
252	PF3D7_0934300	197.829	1.54291	0.454054	3.39807	0.000678637	0.00573154	103.786	125.797	106.213	305.05	348.3
253	PF3D7_1440700	854.598	1.58499	0.466612	3.39681	0.000681771	0.00574051	409.953	364.812	648.17	1319.14	1530.92
254	PF3D7_0810100	140.964	1.92264	0.566815	3.392	0.000693835	0.00581591	33.7303	65.1859	98.0425	259.247	248.614
255	PF3D7_0706700	391.077	1.44401	0.426506	3.38568	0.000710026	0.00590734	202.382	243.589	247.83	617.429	644.155
256	PF3D7_1111100	834.035	1.69046	0.499307	3.3856	0.000710219	0.00590734	275.032	410.557	634.553	1407.99	1442.04
257	PF3D7_0932600	406.11	1.45762	0.431351	3.37921	0.000726948	0.00603731	246.491	209.281	261.447	713.616	599.716
258	PF3D7_0502100	275.324	1.6089	0.476669	3.37531	0.000737326	0.00610352	108.975	152.1	190.638	420.475	504.434
259	PF3D7_0904700	500.916	1.59944	0.474276	3.37237	0.000745235	0.00611731	204.976	252.738	369.475	740.182	937.207
260	PF3D7_1348500	413.814	1.48667	0.440853	3.37227	0.000745523	0.00611731	207.571	232.153	280.51	598.191	750.646
261	PF3D7_0313700	668.354	1.95221	0.579477	3.36891	0.000754658	0.006183	129.732	351.089	449.361	1025.99	1385.59
262	PF3D7_1325500	1019.86	1.85804	0.551716	3.36775	0.000757835	0.00619975	355.465	362.525	772.539	1255.93	2352.83
263	PF3D7_1463200	1369.85	1.88752	0.561285	3.36285	0.000771433	0.00628281	319.14	603.827	1049.42	2265.43	2611.45
264	PF3D7_1433600	115.302	1.96182	0.584029	3.35912	0.00078191	0.00633984	31.1357	48.0317	78.9787	162.144	256.221
265	PF3D7_1140400	1094.82	2.16728	0.645464	3.35771	0.000785917	0.00634414	882.177	218.43	274.156	2423.91	1675.44
266	PF3D7_0425500	95.4862	2.38198	0.71074	3.35141	0.000804	0.00644259	51.8928	35.452	20.8794	293.141	76.0655
267	PF3D7_1451700	815.233	1.40279	0.418911	3.34867	0.000812006	0.00647829	521.522	419.706	534.695	1217.45	1382.79
268	PF3D7_1133300	606.258	2.26689	0.679192	3.33763	0.000844951	0.00666342	456.656	82.3401	185.191	870.263	1436.84
269	PF3D7_0904500	1424.59	1.52462	0.457164	3.33495	0.000853145	0.00671244	625.308	882.868	930.496	2843.47	1840.78
270	PF3D7_1120800	96.4143	1.75424	0.526043	3.3348	0.000853619	0.00671244	36.3249	61.755	49.0212	154.815	180.155
271	PF3D7_1119000	304.258	1.51506	0.454938	3.33025	0.000867694	0.00678948	150.489	180.691	191.546	414.062	584.503
272	PF3D7_1213200	244.519	1.54759	0.46543	3.32508	0.000883927	0.00685261	163.462	146.382	106.213	434.216	372.321
273	PF3D7_1246700	202.046	1.86394	0.560794	3.32376	0.000888136	0.00687521	75.2445	61.755	156.142	327.952	389.135
274	PF3D7_1346900	241.955	1.58708	0.477797	3.32166	0.000894833	0.00688807	108.975	133.803	158.865	326.12	482.015
275	PF3D7_0529300	97.245	1.79342	0.540117	3.32042	0.000898816	0.00688967	33.7303	57.1806	54.468	141.074	199.772
276	PF3D7_1220200	64.6716	2.22562	0.670968	3.31702	0.000909828	0.00696432	10.3786	29.7339	36.312	85.1942	161.739
277	PF3D7_1439400	3726.91	1.43756	0.434496	3.30857	0.000937726	0.00714788	2109.44	2008.18	2523.69	4749.8	7243.44
278	PF3D7_1117100	809.174	1.68554	0.509786	3.30637	0.000945126	0.00719426	259.464	451.727	572.822	1102.03	1659.83
279	PF3D7_1015400	357.71	1.83148	0.554078	3.30546	0.000948223	0.00720781	215.355	130.372	186.099	356.35	900.375
280	PF3D7_1456100	93.703	1.88543	0.570644	3.30404	0.000953009	0.00723415	23.3517	51.4625	58.0993	156.647	178.954
281	PF3D7_0202700	149.492	1.82618	0.552868	3.30311	0.000956184	0.0072482	57.082	64.0423	99.8581	181.381	345.097
282	PF3D7_1124600	1672.15	1.65198	0.501348	3.29507	0.000983965	0.00740748	918.502	526.061	1256.4	2883.78	2775.99
283	PF3D7_0913500	344.439	1.4747	0.448238	3.28999	0.0010019	0.0075115	204.976	196.701	202.44	450.705	667.375
284	PF3D7_0900500	371.09	2.17641	0.661802	3.28861	0.00100682	0.00752775	210.166	88.0581	165.22	1115.77	276.238
285	PF3D7_1221600	385.416	1.71158	0.520732	3.28687	0.00101307	0.00756415	142.705	173.829	286.865	500.172	823.509
286	PF3D7_1121500	180.658	1.66434	0.506544	3.28567	0.00101739	0.00758611	137.516	70.9039	84.4255	294.973	315.472
287	PF3D7_1330300	495.219	1.38265	0.4224	3.27332	0.00106291	0.00784	282.816	290.477	330.44	720.028	852.334
288	PF3D7_0513300	2782.73	1.60621	0.490966	3.27152	0.0010697	0.00787951	1206.51	1278.56	2105.19	5843.59	3479.8
289	PF3D7_1343000	31056.5	1.30363	0.398621	3.27034	0.00107418	0.00790187	20318.6	21039	17336.3	49547.3	47041.3
290	PF3D7_1323600	344.987	1.4888	0.456214	3.26338	0.00110092	0.00806604	147.894	213.855	236.936	550.556	575.696
291	PF3D7_0918400	469.544	1.66911	0.512805	3.25486	0.0011345	0.00823488	150.489	236.728	362.213	846.445	751.847
292	PF3D7_1366500	350.633	1.63954	0.5042	3.25177	0.00114688	0.00830272	111.569	204.707	250.553	582.618	603.72
293	PF3D7_1149900	23.0026	3.33752	1.02712	3.24939	0.00115652	0.00836146	12.9732	2.28722	1.8156	75.1175	22.8196
294	PF3D7_1303100	615.127	1.75106	0.540387	3.24037	0.00119373	0.00857388	160.868	373.961	410.326	860.186	1270.29
295	PF3D7_1205600	4368.58	1.6296	0.503454	3.23685	0.00120856	0.00865768	1401.1	2297.52	3429.67	7640.91	7073.69
296	PF3D7_0606800	756.296	1.63861	0.506515	3.23507	0.00121612	0.00870039	573.415	272.18	386.723	999.429	1549.73
297	PF3D7_1132800	898.733	1.31416	0.406279	3.23462	0.00121805	0.00870285	555.253	530.636	604.595	1449.22	1353.97
298	PF3D7_1004600	783.101	1.69503	0.52427	3.23313	0.0012244	0.00872548	324.33	306.488	607.319	981.107	1696.26
299	PF3D7_1036400	400.072	2.81463	0.870747	3.23243	0.00122743	0.00872856	264.653	24.0158	66.2695	1325.55	319.875
300	PF3D7_1115000	72.2618	1.80426	0.558204	3.23227	0.00122812	0.00872856	38.9196	26.3031	43.5744	113.592	138.92
301	PF3D7_0320500	488.482	1.58007	0.489144	3.23027	0.00123671	0.00874488	337.303	241.302	238.752	1052.56	572.493
302	PF3D7_1350700	475.636	1.63048	0.504912	3.22924	0.00124118	0.00876514	202.382	244.733	327.716	549.64	1053.71
303	PF3D7_0928000	1079.61	1.48007	0.458662	3.22693	0.00125125	0.00881351	775.797	512.338	600.964	2128.94	1379.99
304	PF3D7_1318100	370.725	1.63181	0.506097	3.2243	0.00126281	0.00887207	134.921	193.27	274.156	503.837	747.443
305	PF3D7_0508000	1091.68	1.58602	0.492051	3.22329	0.00126727	0.00887539	848.447	494.04	479.319	1413.49	2223.11
306	PF3D7_0927700	1022.2	1.37703	0.427239	3.22309	0.00126814	0.00887539	503.36	623.268	742.581	1587.54	1654.22
307	PF3D7_1475300	819.446	1.65549	0.514619	3.21693	0.0012957	0.00904508	243.896	523.774	551.035	1177.15	1601.38
308	PF3D7_1214100	1166.22	1.64116	0.510734	3.21334	0.00131201	0.00910305	716.12	472.312	706.269	1241.27	2695.12
309	PF3D7_1331600	369.285	1.56618	0.487408	3.21327	0.00131232	0.00910305	251.68	219.573	151.603	474.522	749.045
310	PF3D7_1001600	4557.03	2.00989	0.625701	3.21222	0.00131713	0.00912491	3004.59	743.348	2437.45	5857.33	10742.4
311	PF3D7_0207600	30740.6	2.20426	0.686516	3.21079	0.00132372	0.00913267	22134.9	4954.13	10658.5	28923.9	87031.7
312	PF3D7_0706200	38.0135	2.5067	0.780681	3.21092	0.00132313	0.00913267	15.5678	18.2978	6.35461	109.012	40.8352
313	PF3D7_0703300	106.167	1.69724	0.529627	3.20459	0.00135253	0.0092878	49.2981	42.3136	75.3475	177.717	186.16
314	PF3D7_0617300	636.235	1.36243	0.425278	3.20363	0.00135707	0.00929796	355.465	354.52	461.163	959.122	1050.9
315	PF3D7_1334800	763.096	1.61756	0.504926	3.20356	0.0013574	0.00929796	609.74	290.477	355.858	1055.31	1504.09
316	PF3D7_1105500	605.456	1.45848	0.45598	3.19856	0.00138118	0.00942587	472.224	308.775	290.496	1043.4	912.385
317	PF3D7_0111900	153.397	1.52403	0.476574	3.19789	0.00138436	0.00943362	70.0552	91.489	99.8581	266.575	239.006
318	PF3D7_1400200	145.779	1.76476	0.551904	3.19759	0.00138583	0.00943362	90.8123	46.8881	86.2411	318.791	186.16
319	PF3D7_1434900	134.821	1.65188	0.517292	3.19332	0.00140646	0.00955033	57.082	97.207	62.6383	196.954	260.224
320	PF3D7_1415000	250.707	1.52168	0.47679	3.19151	0.0014153	0.00959841	153.084	115.505	161.589	494.676	328.683
321	PF3D7_0827500	614.23	1.56698	0.491647	3.18721	0.00143652	0.00971825	254.275	321.355	454.808	776.824	1263.89
322	PF3D7_0211200	121.058	1.63807	0.514911	3.18126	0.00146636	0.00990771	44.1088	70.9039	79.8865	194.206	216.186
323	PF3D7_0323200	195.157	1.61002	0.506151	3.18091	0.00146815	0.00990771	77.8391	122.366	119.83	251.002	404.748
324	PF3D7_0828500	781.017	1.45811	0.458596	3.1795	0.00147529	0.00993143	334.708	484.891	557.39	1086.45	1441.64
325	PF3D7_1308100	161.265	1.55324	0.489044	3.17608	0.00149279	0.0100123	64.866	109.787	96.2269	274.82	260.624
326	PF3D7_1239600	419.311	1.44365	0.455143	3.17186	0.00151467	0.0101466	186.814	255.025	301.39	621.093	732.23
327	PF3D7_0916100	175.64	1.48483	0.468418	3.16987	0.00152506	0.0101788	90.8123	98.3506	116.199	320.623	252.217
328	PF3D7_0903700	2484.17	1.33303	0.421292	3.16415	0.00155534	0.0103431	1305.1	1762.31	1566.86	3428.84	4357.75
329	PF3D7_0415700	292.516	1.92374	0.609166	3.15799	0.00158861	0.0104823	220.544	54.8934	141.617	577.122	468.403
330	PF3D7_1025300	265.759	1.61472	0.511456	3.15709	0.00159351	0.0104823	140.11	93.7762	202.44	407.65	484.817
331	PF3D7_1212000	418.765	1.33983	0.424262	3.15804	0.00158835	0.0104823	228.328	271.036	278.695	637.582	678.184
332	PF3D7_1307600	2159.43	1.49578	0.47347	3.15918	0.00158216	0.0104823	1541.21	831.406	1378.04	2962.56	4083.92
333	PF3D7_1327400	874.317	1.72349	0.545807	3.15768	0.00159028	0.0104823	705.742	234.44	428.482	1471.2	1531.72
334	PF3D7_1248300	152.871	1.60992	0.510098	3.15611	0.0015989	0.0105051	119.353	65.1859	69.9007	256.499	253.418
335	PF3D7_0208600	1193.63	1.68497	0.534848	3.15037	0.00163063	0.0106752	700.552	451.727	747.12	1189.05	2879.68
336	PF3D7_0511200	1124.32	1.63876	0.520489	3.1485	0.00164112	0.0106959	601.956	583.242	642.723	1055.31	2738.36
337	PF3D7_1226800	975.895	1.29538	0.411413	3.14861	0.00164049	0.0106959	609.74	577.524	663.602	1373.18	1655.43
338	PF3D7_1237000	696.153	1.46774	0.466135	3.14874	0.00163978	0.0106959	381.412	314.493	527.432	946.297	1311.13
339	PF3D7_0324800	65.7125	2.00938	0.63853	3.14688	0.00165023	0.0107392	46.7035	27.4467	17.2482	147.487	89.6772
340	PF3D7_1117000	1071.89	1.94962	0.620543	3.14179	0.00167917	0.0108759	223.139	504.333	768.907	1155.16	2707.93
341	PF3D7_1471300	1637.91	1.41644	0.451412	3.1378	0.0017022	0.011012	1092.34	763.933	1091.18	2091.38	3150.71
342	PF3D7_1302900	366.297	1.37326	0.438153	3.1342	0.00172324	0.0111083	189.409	240.158	240.567	638.498	522.85
343	PF3D7_1356900	917.765	1.67542	0.534539	3.13433	0.00172245	0.0111083	783.581	300.77	385.815	1455.63	1663.03
344	PF3D7_1141800	527.284	1.41829	0.45273	3.13275	0.00173179	0.0111261	368.439	295.052	285.957	666.896	1020.08
345	PF3D7_0106200	101.245	1.56819	0.501616	3.12628	0.0017703	0.0113056	64.866	52.6061	53.5602	150.235	184.959
346	PF3D7_1215200	96.8417	1.63262	0.522117	3.12692	0.00176649	0.0113056	38.9196	54.8934	62.6383	148.403	179.354
347	PF3D7_1226900	219.28	1.49015	0.476563	3.12687	0.0017668	0.0113056	129.732	99.4942	152.511	308.714	405.949
348	PF3D7_1315300	1125.94	1.46538	0.4686	3.12715	0.00176512	0.0113056	609.74	682.736	689.021	1251.35	2396.86
349	PF3D7_1324100	288.71	1.56045	0.49913	3.12634	0.00176995	0.0113056	179.03	131.515	177.021	333.448	622.536
350	PF3D7_1372700	10.6927	4.21394	1.34912	3.12348	0.00178728	0.0113874	2.59464	0	1.8156	36.6427	12.4107
351	PF3D7_1320800	851.395	1.54163	0.493935	3.12112	0.00180167	0.0114391	347.681	562.657	535.602	990.268	1820.77
352	PF3D7_1457500	377.663	1.36185	0.436316	3.12125	0.00180085	0.0114391	197.192	232.153	265.078	639.414	554.477
353	PF3D7_0626100	597.026	1.35008	0.433565	3.11391	0.00184628	0.0116548	412.547	292.765	401.248	986.604	891.968
354	PF3D7_0622000	281.069	1.36329	0.437999	3.11254	0.00185486	0.011682	163.462	160.106	193.362	470.858	417.559
355	PF3D7_0219600	505.722	1.67802	0.539732	3.10899	0.00187729	0.0118097	230.923	196.701	378.553	560.633	1161.8
356	PF3D7_0709500	380.04	1.54438	0.49701	3.10733	0.00188783	0.0118487	134.921	240.158	267.801	535.899	721.421
357	PF3D7_1406300	1160.28	1.5641	0.503308	3.10764	0.00188588	0.0118487	944.448	484.891	526.524	1511.51	2334.01
358	PF3D7_1227000	323.022	1.59066	0.512314	3.10485	0.00190375	0.0119349	103.786	203.563	226.95	472.69	608.123
359	PF3D7_1322600	242.335	1.69352	0.545724	3.10325	0.00191407	0.0119859	121.948	89.2017	172.482	277.568	550.474
360	PF3D7_0504200	508.553	1.36921	0.442618	3.09343	0.00197858	0.0123194	300.978	253.882	378.553	867.515	741.839
361	PF3D7_0810900	750.932	1.31102	0.423765	3.09374	0.00197649	0.0123194	477.413	401.408	535.602	1260.51	1079.73
362	PF3D7_1138200	198.921	1.47865	0.479271	3.0852	0.00203416	0.0126081	103.786	139.521	104.397	266.575	380.327
363	PF3D7_1224100	734.8	1.61703	0.527047	3.0681	0.00215427	0.0132327	531.901	217.286	459.347	1027.83	1437.64
364	PF3D7_0717100	992.609	1.43125	0.467204	3.06345	0.00218803	0.0134204	511.144	519.2	742.581	1215.62	1974.5
365	PF3D7_1116500	398.495	1.33986	0.437698	3.06116	0.00220484	0.0134468	300.978	225.292	216.964	627.506	621.735
366	PF3D7_1137500	524.236	1.39347	0.455242	3.06095	0.00220632	0.0134468	225.734	375.105	349.503	869.347	801.49
367	PF3D7_0524600	1445.52	1.36795	0.447221	3.05877	0.00222246	0.01353	656.443	879.438	1118.41	2128.02	2445.31
368	PF3D7_0532500	49.4642	2.1316	0.697366	3.05664	0.00223832	0.0136114	12.9732	14.867	33.5886	121.837	64.0551
369	PF3D7_1228500	318.697	1.61947	0.530019	3.05549	0.00224691	0.0136486	215.355	101.781	206.979	416.81	652.562
370	PF3D7_0419100	138.857	1.68126	0.550746	3.0527	0.00226796	0.0137459	38.9196	78.9092	100.766	232.681	243.009
371	PF3D7_1471500	491.511	1.59911	0.524294	3.05002	0.00228829	0.0138538	150.489	395.69	265.078	814.383	831.916
372	PF3D7_0815300	167.435	1.84626	0.605418	3.04956	0.00229179	0.0138581	38.9196	106.356	98.9503	194.206	398.743
373	PF3D7_0829400	467.861	1.67518	0.549374	3.04926	0.00229407	0.0138581	228.328	192.127	326.808	459.865	1132.17
374	PF3D7_0530200	259.476	1.49068	0.489106	3.04776	0.00230554	0.0138775	166.057	106.356	179.745	353.602	491.623
375	PF3D7_0916800	66.4199	1.66598	0.54695	3.04594	0.00231956	0.0139285	33.7303	34.3084	38.1276	128.249	97.6841
376	PF3D7_1134400	180.642	1.63264	0.536097	3.04542	0.00232353	0.0139285	62.2713	84.6273	145.248	283.981	327.082
377	PF3D7_0805000	285.715	1.48326	0.487506	3.04255	0.0023458	0.0140312	228.328	117.792	155.234	445.208	482.015
378	PF3D7_0608800	4558.95	1.38421	0.455282	3.04033	0.00236318	0.0140737	2003.06	3003.12	3309.84	8450.71	6027.99
379	PF3D7_1104800	822.383	1.40219	0.461627	3.03749	0.0023856	0.0141763	381.412	446.009	659.063	1449.22	1176.21
380	PF3D7_1031200	866.899	1.79687	0.592672	3.03181	0.00243094	0.0143532	762.824	333.935	214.241	1666.33	1357.17
381	PF3D7_0823900	365.157	1.66781	0.550207	3.03125	0.00243545	0.0143634	90.8123	226.435	265.078	622.925	620.534
382	PF3D7_1139700	995.682	1.74419	0.575578	3.03033	0.00244286	0.0143761	851.041	248.164	443.915	1890.76	1544.53
383	PF3D7_1237700	590.148	1.24641	0.411383	3.0298	0.00244716	0.0143859	373.628	402.551	366.752	866.599	941.21
384	PF3D7_1465000	260.341	1.44779	0.478672	3.0246	0.00248963	0.0145419	127.137	174.973	158.865	324.288	516.445
385	PF3D7_0916500	387.494	1.41447	0.468635	3.01827	0.00254222	0.0147859	160.868	244.733	289.588	642.163	600.117
386	PF3D7_1303000	76.4629	1.80477	0.598339	3.0163	0.00255878	0.0148221	18.1625	48.0317	46.2978	149.319	120.504
387	PF3D7_1458700	797.627	1.49038	0.494117	3.01624	0.00255927	0.0148221	319.14	395.69	670.865	1187.22	1415.22
388	PF3D7_0416700	76.9457	1.67471	0.555816	3.01307	0.00258616	0.0149462	41.5142	28.5903	52.6524	134.662	127.31
389	PF3D7_1401700	452.167	1.4958	0.496431	3.01311	0.00258583	0.0149462	233.517	177.26	373.106	706.287	770.663
390	PF3D7_1412000	71.9447	2.26772	0.753509	3.00954	0.00261643	0.0151052	62.2713	16.0106	10.8936	132.83	137.719
391	PF3D7_1431600	7918.68	1.44452	0.480342	3.00728	0.002636	0.0151862	4818.24	4378.89	4871.26	8113.6	17411.4
392	PF3D7_1122700	338.147	1.62904	0.541829	3.00655	0.00264229	0.0152064	186.814	112.074	253.276	413.146	725.424
393	PF3D7_0501700	93.2017	1.79389	0.597137	3.00415	0.00266328	0.015279	44.1088	41.17	55.3759	94.3549	230.999
394	PF3D7_0203400	880.155	1.41628	0.47206	3.00021	0.00269796	0.0154294	339.898	650.715	590.071	1484.94	1335.15
395	PF3D7_0624700	298.859	1.77343	0.591057	3.00044	0.00269594	0.0154294	264.653	91.489	103.489	424.139	610.526
396	PF3D7_0520900	6426.44	1.24564	0.41533	2.99916	0.00270724	0.0154615	5012.84	3579.51	3859.97	9835.81	9844.07
397	PF3D7_1301500	88.2726	1.66038	0.553831	2.99798	0.00271774	0.0154939	33.7303	50.3189	56.2837	184.129	116.901
398	PF3D7_0816600	2080.72	1.44472	0.481965	2.99755	0.00272155	0.0154995	882.177	1025.82	1785.64	3405.94	3304.04
399	PF3D7_0621500	169.499	1.44801	0.483562	2.99447	0.0027492	0.0156245	90.8123	125.797	83.5177	299.554	247.813
400	PF3D7_1101100	37.951	2.54934	0.851799	2.99289	0.00276351	0.0156895	28.541	4.57445	8.17021	104.432	44.0379
401	PF3D7_0409600	3422.51	1.40619	0.470343	2.98971	0.00279245	0.015821	2208.04	1763.45	2214.13	3731.14	7195.79
402	PF3D7_0915000	520.862	1.36641	0.457619	2.9859	0.00282741	0.0159695	368.439	299.626	291.404	631.17	1013.67
403	PF3D7_0209600	1561.38	1.85471	0.621495	2.98427	0.00284256	0.016022	1338.83	340.796	612.766	2007.1	3507.42
404	PF3D7_1226600	398.095	1.45153	0.486726	2.98224	0.00286147	0.0160954	243.896	163.537	297.759	532.235	753.048
405	PF3D7_0605200	300.883	1.48473	0.498522	2.97827	0.00289883	0.0162888	116.759	209.281	196.993	392.076	589.307
406	PF3D7_1345300	741.366	1.24303	0.417893	2.97451	0.00293459	0.0164559	459.251	472.312	505.645	1275.16	994.456
407	PF3D7_0100400	83.5977	1.54753	0.521745	2.96607	0.00301635	0.0168596	54.4874	38.8828	49.0212	147.487	128.11
408	PF3D7_0317000	2157.42	1.18404	0.399257	2.96561	0.00302079	0.0168596	1419.27	1344.89	1525.11	3390.36	3107.48
409	PF3D7_1338700	1264.24	1.62207	0.547371	2.96338	0.00304282	0.0169241	638.281	532.923	899.631	1175.31	3075.05
410	PF3D7_0729600	620.706	1.43751	0.485442	2.96124	0.00306407	0.0169733	285.41	354.52	464.794	736.517	1262.29
411	PF3D7_1306400	5159.14	1.2907	0.435857	2.9613	0.00306345	0.0169733	3170.65	2722.94	3910.81	6639.65	9351.65
412	PF3D7_1330100	1443.91	1.36427	0.461131	2.95854	0.00309104	0.0170881	1037.86	593.535	1027.63	2128.02	2432.49
413	PF3D7_0317100	224.36	1.90347	0.644039	2.95551	0.00312149	0.0172043	59.6767	68.6167	190.638	268.407	534.46
414	PF3D7_1430700	285.132	1.51737	0.513685	2.95389	0.00313792	0.0172775	129.732	139.521	219.688	342.609	594.111
415	PF3D7_1437400	341.655	1.55473	0.527009	2.95009	0.00317679	0.0174389	173.841	163.537	239.659	351.77	779.471
416	PF3D7_1471400	2436.36	1.36287	0.46226	2.94827	0.00319558	0.0174894	1870.73	992.655	1625.87	3670.68	4021.86
417	PF3D7_0917300	225.397	1.84702	0.626958	2.946	0.00321917	0.0175833	186.814	43.4573	104.397	349.937	442.381
418	PF3D7_1223700	381.185	1.28107	0.435566	2.94116	0.00326981	0.0178066	254.275	200.132	273.248	578.954	599.316
419	PF3D7_0628800	812.523	1.48048	0.503772	2.93878	0.00329503	0.0178375	451.467	361.381	607.319	897.745	1744.7
420	PF3D7_1011900	278.984	1.30184	0.44288	2.9395	0.00328747	0.0178375	163.462	188.696	175.206	378.335	489.221
421	PF3D7_1323300	1444.44	1.1934	0.406025	2.93923	0.0032903	0.0178375	908.123	1015.53	936.85	1986.03	2375.65
422	PF3D7_1014700	252.351	1.63159	0.55608	2.93409	0.00334523	0.0180268	85.6231	160.106	163.404	580.786	271.834
423	PF3D7_1340800	56.3297	1.66164	0.566848	2.93136	0.00337478	0.0181399	36.3249	25.1595	29.9574	92.5227	97.6841
424	PF3D7_1222100	858.584	1.35955	0.463955	2.93035	0.00338576	0.0181524	529.306	483.748	571.007	960.954	1747.9
425	PF3D7_1312700	744.111	1.46466	0.499981	2.92944	0.00339578	0.0181524	254.275	590.104	462.978	1194.55	1218.65
426	PF3D7_1371500	67.7655	1.78751	0.610084	2.92994	0.00339032	0.0181524	49.2981	26.3031	29.0496	82.446	151.731
427	PF3D7_0917500	2001.8	1.58501	0.542336	2.92256	0.00347163	0.0185188	876.988	981.219	1476.99	1885.26	4788.52
428	PF3D7_1000200	74.6396	1.85093	0.633456	2.92196	0.00347833	0.0185364	54.4874	16.0106	40.851	127.333	134.516
429	PF3D7_1304200	346.12	1.49838	0.51317	2.91985	0.00350195	0.018626	207.571	231.01	161.589	764.916	365.515
430	PF3D7_0716500	1266.68	1.48604	0.509156	2.91864	0.00351564	0.0186442	396.98	890.874	917.787	1978.7	2149.05
431	PF3D7_1015700	297.767	1.84001	0.630476	2.91845	0.00351779	0.0186442	62.2713	112.074	262.354	451.621	600.517
432	PF3D7_1037900	177.794	1.40866	0.482691	2.91834	0.00351899	0.0186442	137.516	83.4837	101.674	300.47	265.829
433	PF3D7_1148100	106.432	1.69526	0.580749	2.91909	0.00351051	0.0186442	25.9464	66.3295	73.5319	194.206	172.148
434	PF3D7_0617800	16066.5	1.54546	0.52973	2.91744	0.00352914	0.0186799	10056.8	5696.33	11515.5	35911.6	17152.4
435	PF3D7_0505200	227.999	1.32783	0.455338	2.91615	0.00354381	0.0187394	134.921	124.654	166.128	388.412	325.881
436	PF3D7_0910900	533.044	1.55158	0.532498	2.91378	0.00357087	0.0188642	220.544	219.573	460.255	697.127	1067.72
437	PF3D7_0420500	69.8711	1.70067	0.583871	2.91275	0.00358264	0.0188899	20.7571	42.3136	45.39	107.18	133.715
438	PF3D7_1110700	636.357	1.20273	0.412878	2.91303	0.00357936	0.0188899	376.223	433.429	444.822	944.465	982.846
439	PF3D7_1024900	425.754	1.5142	0.52058	2.90868	0.00362958	0.0190823	223.139	212.712	296.851	429.635	966.432
440	PF3D7_0720900	289.874	1.27283	0.437709	2.90793	0.00363825	0.0191095	158.273	197.845	197.901	430.551	464.8
441	PF3D7_1149000	12265.5	1.51529	0.521322	2.90663	0.00365343	0.0191709	4299.32	7602.73	9201.47	14047	26176.9
442	PF3D7_0306500	1557.24	1.38418	0.47702	2.90173	0.0037111	0.0194116	666.822	934.331	1238.24	2000.69	2946.14
443	PF3D7_0605500	735.068	1.70789	0.588618	2.90153	0.00371349	0.0194116	262.058	466.594	426.666	602.772	1917.25
444	PF3D7_0314000	1103.68	1.33225	0.459356	2.90026	0.00372857	0.0194694	472.224	710.183	875.12	1731.37	1729.49
445	PF3D7_0811100	181.354	1.50475	0.519194	2.89824	0.00375262	0.0195601	96.0016	84.6273	132.539	215.276	378.326
446	PF3D7_1141600	81.3777	1.52273	0.525555	2.89737	0.003763	0.0195955	46.7035	41.17	51.7446	116.34	150.93
447	PF3D7_0718700	569.655	1.56705	0.541214	2.89543	0.00378636	0.0196464	163.462	367.099	423.943	763.999	1129.77
448	PF3D7_0913700	1290.83	1.3015	0.449511	2.89537	0.00378712	0.0196464	729.093	703.321	1008.57	1631.51	2381.65
449	PF3D7_1345500	65.8667	1.9224	0.663932	2.89548	0.00378577	0.0196464	18.1625	27.4467	46.2978	73.2853	164.141
450	PF3D7_1437300	479.78	1.52936	0.528721	2.89256	0.00382115	0.0197667	433.305	181.834	208.794	750.258	824.71
451	PF3D7_0207900	504.474	1.68892	0.584358	2.89021	0.00384986	0.0198776	298.383	123.51	379.461	625.673	1095.34
452	PF3D7_1026200	232.827	1.37997	0.477828	2.88801	0.0038769	0.0199984	103.786	142.951	177.021	338.029	402.346
453	PF3D7_0508800	4796.17	1.46355	0.50686	2.88749	0.00388331	0.0200126	3528.71	1602.2	3318.92	6443.61	9087.42
454	PF3D7_0807400	140.067	1.51316	0.524238	2.88639	0.00389689	0.0200448	49.2981	106.356	83.5177	231.765	229.397
455	PF3D7_1024300	205.234	1.61798	0.56053	2.88652	0.00389527	0.0200448	51.8928	153.244	128.908	355.434	336.69
456	PF3D7_1337100	201.357	1.81657	0.629624	2.88517	0.00391208	0.0201041	38.9196	150.957	108.028	459.865	249.014
457	PF3D7_1454100	24.4807	2.1117	0.732962	2.88105	0.00396357	0.0203305	12.9732	9.1489	9.98581	43.0551	47.2407
458	PF3D7_0521400	152.649	1.68783	0.585928	2.8806	0.00396913	0.0203399	51.8928	75.4784	113.475	164.892	357.508
459	PF3D7_1342800	2912.54	1.5062	0.523098	2.87938	0.00398457	0.0203809	1123.48	2379.86	1526.92	6219.18	3313.25
460	PF3D7_0918000	2130.28	1.39013	0.483424	2.87559	0.00403279	0.0206083	1670.95	798.241	1409.81	3075.24	3697.18
461	PF3D7_0806300	952.36	1.54487	0.537609	2.8736	0.00405823	0.0207137	656.443	363.669	598.241	949.961	2193.49
462	PF3D7_1462200	103.908	1.66246	0.57863	2.87309	0.00406478	0.0207137	25.9464	68.6167	69.9007	184.129	170.947
463	PF3D7_0303600	41.6773	1.75504	0.61094	2.87269	0.00406995	0.0207208	18.1625	21.7286	23.6028	76.0335	68.8593
464	PF3D7_0305600	994.983	1.38694	0.483259	2.86997	0.00410509	0.0207652	656.443	570.662	587.347	1027.83	2132.64
465	PF3D7_0522500	152.068	1.4126	0.49209	2.87061	0.00409684	0.0207652	85.6231	80.0528	108.028	198.786	287.848
466	PF3D7_0525700	328.35	2.07448	0.722654	2.87064	0.00409643	0.0207652	259.464	57.1806	117.106	938.968	269.032
467	PF3D7_0828900	462.879	1.63976	0.571304	2.87021	0.00410197	0.0207652	391.79	153.244	209.702	1032.41	527.254
468	PF3D7_1234900	1671.82	1.25119	0.435939	2.8701	0.00410346	0.0207652	884.772	1354.04	991.319	2346.96	2781.99
469	PF3D7_1463600	23.8533	2.31694	0.807307	2.86996	0.00410523	0.0207652	5.18928	6.86167	14.5248	36.6427	56.0482
470	PF3D7_0802000	15933.8	1.19505	0.416908	2.86646	0.00415092	0.0209769	8832.15	12166.9	10535	21678.7	26456.4
471	PF3D7_0207400	3816.15	1.90627	0.66573	2.86342	0.00419092	0.0211293	2854.1	673.587	1928.17	3655.11	9969.78
472	PF3D7_0906100	877.035	1.46329	0.51119	2.86252	0.00420281	0.021161	285.41	563.801	692.652	1538.99	1304.32
473	PF3D7_0729200	102.443	1.48937	0.520418	2.86186	0.00421158	0.0211856	54.4874	67.4731	56.2837	130.998	202.975
474	PF3D7_1111900	153.88	1.42752	0.499567	2.85752	0.00426969	0.0213797	64.866	101.781	107.12	216.192	279.441
475	PF3D7_1361700	537.749	1.49305	0.522644	2.85672	0.00428041	0.0214138	166.057	354.52	411.234	786.901	970.035
476	PF3D7_1444900	133.447	1.47149	0.515624	2.85381	0.00431986	0.0215914	72.6499	84.6273	76.2553	277.568	156.134
477	PF3D7_0425900	71.9933	2.49179	0.873475	2.85273	0.00433448	0.0216341	57.082	3.43084	18.156	183.213	98.0844
478	PF3D7_0518300	1100.67	1.22468	0.429733	2.84987	0.00437377	0.0217813	640.876	640.423	868.765	1846.79	1506.5
479	PF3D7_0806400	28.282	2.16735	0.763441	2.83892	0.00452672	0.0224003	7.78391	11.4361	15.4326	33.8945	72.8627
480	PF3D7_0109850	373.026	1.36902	0.482635	2.83655	0.00456038	0.0224935	173.841	290.477	219.688	468.11	713.014
481	PF3D7_0932500	379.538	1.52164	0.536462	2.83644	0.004562	0.0224935	145.3	221.861	282.326	409.482	838.722
482	PF3D7_1008300	87.9961	1.5061	0.530944	2.83665	0.00455901	0.0224935	36.3249	51.4625	62.6383	150.235	139.32
483	PF3D7_0202900	240.631	1.4018	0.494619	2.8341	0.00459546	0.0226381	106.38	163.537	164.312	297.722	471.206
484	PF3D7_0715300	1126.83	1.30512	0.461142	2.83019	0.00465204	0.0228346	576.01	706.752	844.255	1332.88	2174.27
485	PF3D7_0812220	385.675	1.32008	0.4668	2.82793	0.00468496	0.022914	176.435	231.01	314.099	599.108	607.723
486	PF3D7_0303700	625.07	1.26103	0.44648	2.82439	0.00473714	0.0231073	350.276	376.248	475.688	790.565	1132.57
487	PF3D7_0205600	1704.41	1.14916	0.407925	2.81708	0.00484624	0.0234721	1188.34	1007.52	1242.78	2389.1	2694.32
488	PF3D7_0810400	126.614	1.35176	0.480392	2.81386	0.00489499	0.0236872	70.0552	89.2017	74.4397	211.611	187.762
489	PF3D7_0604200	318.368	1.55983	0.557059	2.80012	0.00510833	0.0246542	96.0016	155.531	282.326	567.961	490.022
490	PF3D7_1220600	58.9566	1.88926	0.676107	2.79431	0.00520098	0.0250132	20.7571	30.8775	32.6808	53.1319	157.335
491	PF3D7_1015000	165.141	1.37625	0.493871	2.78665	0.00532552	0.0255109	93.407	76.622	131.631	257.415	266.63
492	PF3D7_1333900	348.961	1.53312	0.550248	2.78623	0.00533245	0.0255109	202.382	124.654	268.709	382	767.06
493	PF3D7_1460900	309.406	1.30901	0.469732	2.78673	0.00532433	0.0255109	176.435	188.696	217.872	365.511	598.515
494	PF3D7_0526200	609.96	1.26134	0.453046	2.78412	0.00536725	0.0256102	456.656	306.488	412.142	779.573	1094.94
495	PF3D7_0218000	229.957	1.37827	0.495377	2.78226	0.00539815	0.0257352	108.975	126.941	183.376	297.722	432.773
496	PF3D7_1347300	231.752	1.22742	0.441815	2.77812	0.00546744	0.0259977	158.273	161.249	133.447	352.686	353.104
497	PF3D7_0527000	13041.8	1.39118	0.501016	2.77672	0.005491	0.0260644	7425.85	6205.24	10092.9	13484.5	28000.5
498	PF3D7_1341600	336.264	1.24439	0.448523	2.77442	0.00553	0.0262041	176.435	239.015	235.12	453.453	577.297
499	PF3D7_0931800	1705.17	1.16801	0.421064	2.77395	0.00553809	0.0262197	1315.48	916.033	1182.86	2488.04	2623.46
500	PF3D7_0803700	361.981	1.24456	0.448976	2.772	0.00557125	0.0263539	210.166	245.877	245.106	449.789	658.967
501	PF3D7_1033200	5239.79	1.24091	0.449094	2.76314	0.00572478	0.0267973	3292.6	3037.43	3840.91	10103.3	5924.7
502	PF3D7_1232600	433.837	1.19557	0.432651	2.76337	0.00572083	0.0267973	272.437	293.908	291.404	755.755	555.678
503	PF3D7_1440800	322.476	1.26852	0.459011	2.76361	0.00571666	0.0267973	176.435	218.43	222.411	596.359	398.743
504	PF3D7_0103000	619.416	1.36568	0.495064	2.75859	0.00580511	0.0269477	272.437	504.333	361.305	744.762	1214.25
505	PF3D7_1108500	260.746	1.41695	0.513606	2.75883	0.00580087	0.0269477	171.246	93.7762	204.255	385.664	448.786
506	PF3D7_0901600	22.3638	2.87104	1.04119	2.75747	0.00582498	0.0269942	15.5678	0	5.4468	37.5587	53.2458
507	PF3D7_0929700	54.5402	1.72433	0.625445	2.75697	0.00583403	0.0270132	18.1625	33.1647	32.6808	67.7889	120.904
508	PF3D7_1215300	243.268	1.64314	0.596275	2.75567	0.00585716	0.0270974	72.6499	176.116	143.433	583.534	240.607
509	PF3D7_0922200	11938.3	1.08391	0.393528	2.75435	0.00588093	0.0271157	8380.68	8242.01	8113.02	18540.3	16415.7
510	PF3D7_0819200	60.4272	1.60552	0.583296	2.75249	0.00591441	0.0272242	46.7035	27.4467	27.234	112.676	88.0758
511	PF3D7_1334900	18.4814	2.64419	0.960855	2.75192	0.00592479	0.0272262	12.9732	1.14361	5.4468	34.8105	38.0327
512	PF3D7_1126100	152.043	1.39868	0.508454	2.75084	0.00594433	0.0272473	72.6499	108.643	93.5035	185.962	299.458
513	PF3D7_0303400	650.76	1.37441	0.500087	2.74834	0.00598985	0.0274044	407.358	305.344	480.227	695.294	1365.58
514	PF3D7_0500600	32.3798	1.99421	0.725788	2.74765	0.00600233	0.0274044	12.9732	8.00528	22.695	61.3765	56.8489
515	PF3D7_0732200	21.5284	2.74586	0.999392	2.74753	0.00600455	0.0274044	7.78391	11.4361	0.907801	62.2925	25.2217
516	PF3D7_1367500	331.524	1.46885	0.534508	2.74804	0.00599532	0.0274044	282.816	124.654	177.929	407.65	664.572
517	PF3D7_1414000	2441.22	1.45335	0.528765	2.74858	0.00598547	0.0274044	806.932	1685.68	1824.68	2895.69	4993.1
518	PF3D7_1475200	223.242	1.48166	0.539313	2.74731	0.00600864	0.0274044	106.38	98.3506	184.284	261.995	465.2
519	PF3D7_0205900	9429.34	1.14735	0.417709	2.74676	0.00601867	0.0274102	6201.18	5879.31	6955.57	11700.9	16409.7
520	PF3D7_1311300	137.589	1.56106	0.56834	2.74669	0.00601992	0.0274102	36.3249	99.4942	93.5035	211.611	247.013
521	PF3D7_1311500	4085.04	1.11964	0.407946	2.74458	0.00605879	0.0275204	3069.46	2490.79	2782.41	5452.43	6630.11
522	PF3D7_1434200	13534.5	1.22171	0.445183	2.74429	0.00606424	0.0275204	11551.3	6592.92	8346.32	20348.6	20833.1
523	PF3D7_1414400	1380.25	1.38479	0.504823	2.74313	0.00608564	0.0275718	1159.8	500.902	859.687	1880.68	2500.15
524	PF3D7_0608500	194.506	1.27967	0.466566	2.74274	0.00609285	0.0275816	103.786	116.648	149.787	281.232	321.076
525	PF3D7_0614800	1782.7	1.18976	0.434106	2.74072	0.00613041	0.0277287	913.313	1343.74	1277.28	2388.19	2990.97
526	PF3D7_0622700	213.404	1.24809	0.456059	2.73669	0.00620617	0.0279558	132.327	121.223	158.865	356.35	298.257
527	PF3D7_0828600	1839.81	1.17413	0.429122	2.73612	0.00621677	0.0279806	1297.32	1416.94	959.545	2985.46	2539.79
528	PF3D7_0632400	50.5492	1.58494	0.579848	2.73337	0.00626907	0.0281928	23.3517	27.4467	32.6808	85.1942	84.0724
529	PF3D7_0218300	423.546	1.1852	0.434131	2.73006	0.0063323	0.0284304	256.869	252.738	331.347	598.191	678.584
530	PF3D7_1129700	287.44	1.37289	0.502965	2.7296	0.00634114	0.0284468	106.38	187.552	230.581	437.88	474.809
531	PF3D7_0316300	1488.31	1.32437	0.485937	2.7254	0.00642227	0.0286697	755.04	817.683	1213.73	1677.32	2977.76
532	PF3D7_1234600	389.91	1.6682	0.613187	2.72053	0.00651771	0.0290247	275.032	102.925	248.737	372.839	950.018
533	PF3D7_1366200	92.6728	1.49075	0.54904	2.7152	0.00662363	0.0293836	57.082	42.3136	61.7305	190.542	111.696
534	PF3D7_1223100	3211.41	1.54295	0.569019	2.71159	0.00669605	0.0296741	3105.78	959.49	1395.29	5395.63	5200.88
535	PF3D7_0308000	321.702	1.48335	0.547214	2.71073	0.00671349	0.0296792	98.5962	198.988	261.447	424.139	625.338
536	PF3D7_0932200	1746.85	1.79762	0.663108	2.71089	0.00671022	0.0296792	1668.35	348.802	619.12	3880.46	2217.51
537	PF3D7_1345700	1535.27	1.18753	0.43807	2.71082	0.00671165	0.0296792	1149.42	840.555	1059.4	1892.59	2734.35
538	PF3D7_1372400	147.104	1.97699	0.730388	2.70677	0.00679417	0.0299633	134.921	20.585	50.8368	193.29	335.889
539	PF3D7_1228000	73.8684	1.44077	0.532715	2.70458	0.00683914	0.0301131	49.2981	41.17	41.7588	102.599	134.516
540	PF3D7_1022800	506.713	1.46884	0.543734	2.70139	0.00690495	0.0303541	334.708	162.393	393.986	615.597	1026.88
541	PF3D7_1439700	294.555	1.33235	0.493275	2.70104	0.00691236	0.0303541	158.273	141.808	248.737	387.496	536.462
542	PF3D7_1108600	18309.9	1.12448	0.416477	2.69999	0.00693412	0.0303604	14581.9	10079.8	12653.8	26325.9	27908
543	PF3D7_1304000	2966.95	1.233	0.45663	2.70022	0.00692933	0.0303604	1818.84	1779.46	2180.54	3249.29	5806.6
544	PF3D7_0213400	599.29	1.57663	0.584406	2.69783	0.00697924	0.0304898	129.732	427.711	442.099	940.8	1056.11
545	PF3D7_1417100	598.554	1.59801	0.592345	2.69778	0.0069804	0.0304898	150.489	492.897	345.872	700.791	1302.72
546	PF3D7_1341100	458.345	1.6594	0.615379	2.69656	0.00700602	0.0305529	88.2177	389.972	256.908	712.7	843.926
547	PF3D7_0608900	641.202	1.38399	0.513459	2.69542	0.00703009	0.0306335	433.305	280.185	457.532	667.812	1367.18
548	PF3D7_1460600	1210.04	1.67433	0.621725	2.69304	0.00708046	0.030755	1004.12	423.136	509.276	3132.03	981.645
549	PF3D7_1458300	1346.42	1.49894	0.556916	2.6915	0.00711315	0.0308726	864.014	578.668	892.368	1132.26	3264.81
550	PF3D7_1128900	1828.43	1.50428	0.560244	2.68504	0.00725217	0.0313516	1676.14	707.896	781.617	2048.32	3928.18
551	PF3D7_1116600	7009.79	1.19137	0.444328	2.68128	0.00733418	0.0316312	4548.4	4287.4	5059.17	7824.12	13329.9
552	PF3D7_0411100	51.7048	1.56723	0.584577	2.68096	0.00734114	0.0316363	23.3517	32.0211	30.8652	74.2014	98.0844
553	PF3D7_1209900	610.151	1.38825	0.517901	2.68054	0.0073504	0.0316513	365.844	269.892	475.688	639.414	1299.92
554	PF3D7_1107100	2276.51	1.32602	0.495773	2.67465	0.00748065	0.0321362	1011.91	1196.22	2050.72	2924.08	4199.62
555	PF3D7_1213600	1199.42	1.41949	0.531072	2.67287	0.00752048	0.0322112	365.844	787.949	997.673	2113.37	1732.29
556	PF3D7_1412100	1328.84	1.41587	0.52971	2.67291	0.00751965	0.0322112	1061.21	463.163	868.765	1539.91	2711.13
557	PF3D7_0500800	47520.3	1.56471	0.586056	2.6699	0.00758747	0.0323511	20920.6	15246.6	43775.1	51674.4	105985
558	PF3D7_0528000	3382.98	1.07771	0.403605	2.67021	0.00758031	0.0323511	2449.34	2200.31	2377.53	5457.92	4429.81
559	PF3D7_1242500	100.381	1.58326	0.593083	2.66953	0.00759568	0.0323511	75.2445	46.8881	47.2056	100.767	231.8
560	PF3D7_1437200	5710.82	1.19036	0.445869	2.66975	0.00759069	0.0323511	3531.3	3255.86	4537.19	6733.09	10496.6
561	PF3D7_1228700	1706.01	1.322	0.495313	2.66901	0.00760743	0.032376	980.773	813.108	1404.37	1878.85	3452.97
562	PF3D7_1239700	1291.89	1.32145	0.495414	2.66737	0.00764481	0.0324754	762.824	622.125	1037.62	1397	2639.87
563	PF3D7_0106000	3179.07	1.54639	0.580033	2.66603	0.00767523	0.0325529	2791.83	916.033	1688.51	3575.41	6923.56
564	PF3D7_0911200	102.776	1.3866	0.520295	2.66503	0.0076982	0.0326101	46.7035	58.3242	80.7943	160.312	167.744
565	PF3D7_1349600	214.507	1.32837	0.498508	2.6647	0.00770579	0.032617	134.921	107.5	158.865	250.086	421.163
566	PF3D7_1040200	72.2078	2.23787	0.839943	2.66432	0.0077145	0.0326286	41.5142	27.4467	19.0638	244.59	28.4245
567	PF3D7_0932400	476.336	1.25594	0.473381	2.65312	0.00797505	0.033575	223.139	359.094	334.979	588.115	876.354
568	PF3D7_1361500	1425.85	1.55477	0.587079	2.64832	0.0080893	0.0339775	1336.24	452.87	623.659	3089.89	1626.6
569	PF3D7_1220900	4368.99	1.27695	0.482777	2.64501	0.00816894	0.0342595	2643.94	1885.82	3821.84	5681.44	7811.92
570	PF3D7_1353800	248.591	1.1852	0.448313	2.64368	0.008201	0.0342669	186.814	160.106	147.972	414.978	333.087
571	PF3D7_1443400	894.827	1.40324	0.530626	2.6445	0.00818126	0.0342669	422.926	419.706	775.262	958.206	1898.03
572	PF3D7_0815500	1412.22	1.43991	0.544896	2.64254	0.0082286	0.0343255	967.8	418.562	1128.4	1824.8	2721.54
573	PF3D7_0420400	242.453	1.39872	0.529367	2.64226	0.0082356	0.0343286	212.76	85.7709	143.433	403.985	366.315
574	PF3D7_1447900	2358.36	1.17443	0.444529	2.64196	0.00824276	0.0343323	1227.26	1948.71	1530.55	3038.59	4046.68
575	PF3D7_1310200	309.989	1.57662	0.596887	2.64141	0.0082562	0.0343621	282.816	91.489	147.064	665.064	363.513
576	PF3D7_0931900	307.488	1.28509	0.486843	2.63963	0.00829954	0.0345162	168.651	252.738	163.404	577.122	375.523
577	PF3D7_0207500	3808.19	1.75066	0.663883	2.637	0.00836428	0.0346014	3046.11	841.698	1985.36	3096.3	10071.5
578	PF3D7_0714000	6130.2	1.20176	0.455683	2.63728	0.00835742	0.0346014	4903.87	2776.69	4419.17	10242.5	8308.75
579	PF3D7_1141400	712.518	1.3996	0.530729	2.63714	0.00836094	0.0346014	563.036	239.015	491.12	879.424	1390
580	PF3D7_1132300	414.016	1.20891	0.458545	2.63641	0.00837873	0.034635	230.923	268.749	314.099	499.256	757.052
581	PF3D7_0508300	104.541	1.4326	0.543506	2.63586	0.00839252	0.0346659	51.8928	88.0581	46.2978	153.899	182.557
582	PF3D7_1006500	187.256	1.49033	0.565795	2.63404	0.00843755	0.0348256	49.2981	144.095	129.816	290.393	322.678
583	PF3D7_1029700	96.9027	1.33613	0.507351	2.63354	0.00845001	0.0348315	62.2713	68.6167	49.929	163.976	139.72
584	PF3D7_0602400	1240.97	1.25526	0.476721	2.63311	0.00846081	0.0348428	783.581	600.396	1010.38	1446.47	2364.04
585	PF3D7_1353700	39.8994	1.73847	0.66087	2.63057	0.00852413	0.0350507	28.541	17.1542	17.2482	86.1103	50.4434
586	PF3D7_0824700	178.97	1.21366	0.461616	2.62916	0.00855967	0.0351705	101.191	126.941	122.553	245.506	298.657
587	PF3D7_0302600	609.75	1.48809	0.567584	2.6218	0.00874658	0.0358309	251.68	309.919	499.29	560.633	1427.23
588	PF3D7_0934200	154.074	1.27071	0.484626	2.62203	0.00874065	0.0358309	72.6499	116.648	104.397	243.674	233.001
589	PF3D7_1417800	1920.47	1.40213	0.534738	2.6221	0.0087391	0.0358309	913.313	1001.8	1560.51	1813.81	4312.91
590	PF3D7_0615800	1766.88	1.35637	0.517919	2.61888	0.00882188	0.0360853	843.257	1087.57	1331.74	1680.07	3891.75
591	PF3D7_1452300	123.386	1.44149	0.550856	2.61682	0.00887525	0.0361954	51.8928	66.3295	99.8581	150.235	248.614
592	PF3D7_0501600	1584.03	1.32965	0.508528	2.61471	0.00893041	0.0363932	1250.62	662.151	1048.51	3237.38	1721.48
593	PF3D7_0708700	1013.52	1.20816	0.462343	2.61313	0.00897161	0.0365068	477.413	773.082	742.581	1270.58	1803.95
594	PF3D7_0617500	107.219	1.53618	0.589223	2.60713	0.00913049	0.0369627	98.5962	42.3136	44.4822	209.779	140.921
595	PF3D7_0719500	1324.58	1.19835	0.460517	2.60219	0.00926301	0.0373526	827.69	783.374	1006.75	1452.88	2552.2
596	PF3D7_1136700	369.361	1.21959	0.468615	2.60255	0.00925339	0.0373526	306.167	170.398	248.737	547.808	573.694
597	PF3D7_0306300	2314.91	1.15795	0.446628	2.59265	0.00952408	0.0381634	1450.4	1349.46	1851.91	4214.82	2707.93
598	PF3D7_0731700	120.605	1.98054	0.764946	2.58912	0.00962218	0.038421	96.0016	11.4361	60.8227	149.319	285.446
599	PF3D7_1041200	44.3234	2.14604	0.828896	2.58903	0.00962456	0.038421	38.9196	6.86167	12.7092	119.089	44.0379
600	PF3D7_0105200	1250.69	1.12649	0.435391	2.5873	0.00967302	0.0385021	674.606	829.119	1041.25	1707.55	2000.92
601	PF3D7_0920200	2753.12	1.41502	0.547571	2.58418	0.00976119	0.0386868	1683.92	1124.17	2147.86	2521.02	6288.61
602	PF3D7_1022200	460.768	1.25571	0.485719	2.58526	0.00973058	0.0386868	347.681	200.132	342.241	579.87	833.918
603	PF3D7_1036800	680.008	1.24094	0.48017	2.58439	0.00975525	0.0386868	443.683	309.919	566.468	850.11	1229.86
604	PF3D7_0216800	377.581	1.58828	0.614925	2.58288	0.00979794	0.0387738	321.735	94.9198	214.241	409.482	847.53
605	PF3D7_0821900	88.6883	1.68382	0.652178	2.58184	0.00982762	0.0388631	15.5678	50.3189	72.6241	141.99	162.94
606	PF3D7_1037100	1523.61	1.07966	0.419337	2.57469	0.0100331	0.0396186	1120.88	989.224	1053.05	1867.86	2587.03
607	PF3D7_1232700	405.317	1.24972	0.487028	2.56602	0.0102872	0.0404177	267.248	281.329	236.028	420.475	821.507
608	PF3D7_1440400	1364.19	1.5563	0.607015	2.56385	0.0103517	0.0406129	874.393	522.631	907.801	968.282	3547.85
609	PF3D7_1328300	3170.46	1.07569	0.420123	2.56042	0.0104545	0.0409576	2623.18	1837.78	2131.52	4944.93	4314.91
610	PF3D7_1238600	297.184	1.25283	0.489422	2.55982	0.0104726	0.0409989	199.787	129.228	245.106	408.566	503.233
611	PF3D7_0807500	1653.48	1.08722	0.424959	2.55841	0.0105152	0.0411071	1390.73	941.193	1091.18	2496.28	2348.02
612	PF3D7_0105900	547.83	1.12738	0.440785	2.55767	0.0105377	0.0411654	326.924	324.786	462.071	867.515	757.852
613	PF3D7_0902100	569.964	1.77108	0.693323	2.55448	0.0106347	0.0414853	586.388	104.069	183.376	1162.49	813.5
614	PF3D7_0502200	1329.79	1.23926	0.485202	2.55411	0.0106461	0.0415001	656.443	889.73	1035.8	1426.32	2640.67
615	PF3D7_0936900	14.2327	2.45175	0.96254	2.54716	0.0108602	0.0421142	7.78391	4.57445	3.6312	37.5587	17.6152
616	PF3D7_1361800	12833.4	1.22617	0.481417	2.547	0.0108652	0.0421142	12241.5	6510.58	6320.11	18696	20398.8
617	PF3D7_0602500	60.7712	1.4467	0.568353	2.54543	0.0109144	0.0422151	36.3249	44.6009	27.234	91.6067	104.09
618	PF3D7_1232200	356.828	1.29411	0.508686	2.54402	0.0109584	0.042346	134.921	258.456	281.418	467.194	642.153
619	PF3D7_0829200	141.677	1.30031	0.511462	2.54233	0.0110115	0.0424707	103.786	68.6167	96.2269	268.407	171.348
620	PF3D7_0610400	49134.4	1.13487	0.446813	2.53993	0.0110876	0.042674	32492.7	26506.6	40704.9	86996.1	58972
621	PF3D7_1431800	2020.45	1.05131	0.413889	2.54007	0.0110831	0.042674	1647.6	1207.65	1388.03	2831.56	3027.41
622	PF3D7_1210100	531.816	1.24227	0.489223	2.53927	0.0111084	0.0427239	220.544	368.243	440.283	929.808	700.203
623	PF3D7_1228300	2113.1	1.50184	0.591528	2.53892	0.0111197	0.0427373	1341.43	837.124	1480.62	1576.55	5329.79
624	PF3D7_0215800	178.64	1.37562	0.541879	2.53861	0.0111294	0.0427448	88.2177	93.7762	144.34	190.542	376.324
625	PF3D7_1346600	85.7423	1.40697	0.554514	2.53731	0.0111708	0.0428437	38.9196	56.037	59.0071	102.599	172.148
626	PF3D7_0935800	18035.2	1.69115	0.667239	2.53454	0.0112594	0.0430326	17653.9	3739.61	7212.48	19744.9	41825.2
627	PF3D7_0503400	1214.78	1.52963	0.603891	2.53295	0.0113106	0.0431678	1110.51	282.472	686.297	2402.84	1591.77
628	PF3D7_1435100	143.343	1.34121	0.529679	2.53212	0.0113376	0.043227	83.0284	69.7603	113.475	165.808	284.645
629	PF3D7_0817900	3365.15	1.1314	0.447174	2.53011	0.0114028	0.043429	2758.1	2370.71	1711.2	5740.07	4245.65
630	PF3D7_0413600	3161.55	1.04223	0.412117	2.52896	0.01144	0.04345	2521.99	1850.36	2290.38	4697.59	4447.43
631	PF3D7_0703400	741.758	1.11534	0.441012	2.52905	0.011437	0.04345	635.686	402.551	481.134	1045.23	1144.18
632	PF3D7_0519300	1095.68	1.21076	0.47967	2.52415	0.0115978	0.0438585	454.062	747.922	949.56	1624.19	1702.67
633	PF3D7_0615500	2146.29	1.25878	0.498729	2.52397	0.0116037	0.0438585	1299.91	984.65	1850.1	2386.35	4210.42
634	PF3D7_1443900	588.895	1.15164	0.456215	2.52433	0.0115919	0.0438585	391.79	315.637	479.319	726.441	1031.29
635	PF3D7_1468600	107.086	1.38827	0.549941	2.5244	0.0115897	0.0438585	70.0552	44.6009	80.7943	130.998	208.98
636	PF3D7_1207500	313.674	1.21104	0.479973	2.52314	0.0116314	0.0439327	186.814	189.84	239.659	349.937	602.118
637	PF3D7_0313100	1656.7	1.05183	0.417305	2.52054	0.0117177	0.0441368	1123.48	1064.7	1289.08	2079.47	2726.75
638	PF3D7_1121200	79.8723	1.32916	0.52729	2.52074	0.0117107	0.0441368	44.1088	59.4678	45.39	112.676	137.719
639	PF3D7_1452500	386.889	1.24403	0.493512	2.52076	0.01171	0.0441368	181.625	216.143	350.411	518.494	667.775
640	PF3D7_1312200	89.9146	1.36125	0.540217	2.51983	0.0117412	0.0441951	38.9196	62.8987	62.6383	118.173	166.944
641	PF3D7_0409900	79.1584	1.51966	0.603776	2.51693	0.0118383	0.0444234	44.1088	41.17	50.8368	75.1175	184.559
642	PF3D7_0610600	528.257	1.04938	0.417008	2.51645	0.0118543	0.0444373	339.898	379.679	389.447	818.047	714.215
643	PF3D7_0204900	103.309	1.79108	0.71186	2.51606	0.0118675	0.0444565	15.5678	73.1912	65.3617	102.599	259.824
644	PF3D7_0207200	111.02	1.39946	0.556974	2.51261	0.0119842	0.0448323	85.6231	64.0423	52.6524	232.681	120.103
645	PF3D7_1334300	2992.52	1.20984	0.481814	2.51101	0.0120385	0.0449739	1434.83	1779.46	2669.84	3593.73	5484.72
646	PF3D7_1334600	1009.8	1.56324	0.623513	2.50716	0.0121707	0.0453438	838.068	259.6	604.595	939.884	2406.87
647	PF3D7_1438700	778.25	1.34603	0.537136	2.50593	0.012213	0.0454396	277.626	463.163	700.822	937.136	1512.5
648	PF3D7_0517900	502.024	1.10525	0.441578	2.50296	0.012316	0.0457606	358.06	295.052	378.553	616.513	861.942
649	PF3D7_1415300	1023.71	1.20926	0.483459	2.50128	0.0123747	0.0459474	407.358	760.502	843.347	1575.63	1531.72
650	PF3D7_0108600	3434.15	1.06432	0.425918	2.49888	0.0124588	0.0462028	2721.78	2223.18	2228.65	4114.05	5883.06
651	PF3D7_1440100	1100.34	1.48061	0.592585	2.49856	0.0124698	0.0462065	612.335	387.684	923.233	951.793	2626.66
652	PF3D7_1334100	2119.74	1.29754	0.519432	2.49801	0.0124894	0.0462481	1281.75	1001.8	1732.99	2051.07	4531.1
653	PF3D7_0824200	516.794	1.38451	0.554637	2.49624	0.0125516	0.0464363	236.112	319.068	386.723	447.04	1195.03
654	PF3D7_0508100	5769.73	1.4881	0.596927	2.49294	0.0126691	0.0465668	4823.43	1692.55	3537.7	5406.62	13388.3
655	PF3D7_0603500	542.465	1.43349	0.575001	2.49302	0.0126661	0.0465668	155.678	296.195	513.815	727.357	1019.28
656	PF3D7_1110000	243.722	1.26152	0.505868	2.49377	0.0126393	0.0465668	134.921	142.951	189.73	489.18	261.825
657	PF3D7_1137400	405.009	1.13013	0.453303	2.4931	0.0126633	0.0465668	204.976	336.222	280.51	593.611	609.725
658	PF3D7_0724600	1211	1.44242	0.578664	2.49268	0.0126785	0.04657	736.877	505.476	911.432	955.457	2945.74
659	PF3D7_0515100	426.163	1.2384	0.496882	2.49234	0.0126905	0.0465829	220.544	228.722	377.645	508.417	795.485
660	PF3D7_1007700	5740.22	1.18328	0.4751	2.49059	0.0127532	0.0467816	3090.21	3791.07	4534.47	6004.82	11280.5
661	PF3D7_1470900	1832.82	1.07674	0.432588	2.48907	0.0128076	0.0469499	978.179	1324.3	1504.23	2482.54	2874.87
662	PF3D7_1245400	1040.78	1.14914	0.462535	2.48444	0.0129756	0.0475339	913.313	651.859	536.51	1795.49	1306.72
663	PF3D7_0307700	5566.53	1.3183	0.531661	2.47959	0.0131532	0.0480556	2651.72	2609.72	5190.81	5974.59	11405.8
664	PF3D7_1338000	1131.09	1.17889	0.475404	2.47975	0.0131473	0.0480556	537.09	712.47	1002.21	1423.57	1980.1
665	PF3D7_1315600	599.149	1.13212	0.456716	2.47883	0.0131812	0.0481261	531.901	357.951	329.532	979.275	797.086
666	PF3D7_1242900	131.591	1.1732	0.473357	2.47847	0.0131947	0.0481431	98.5962	77.7656	87.1489	204.283	190.164
667	PF3D7_0826400	124.379	1.42792	0.576348	2.47753	0.0132294	0.0482056	41.5142	104.069	75.3475	151.151	249.815
668	PF3D7_1236900	176.181	1.16761	0.471276	2.47756	0.0132284	0.0482056	93.407	141.808	116.199	272.072	257.422
669	PF3D7_1134100	1926.36	1.09888	0.443688	2.47669	0.0132607	0.0482873	1502.3	1240.82	1225.53	2163.75	3499.41
670	PF3D7_0934800	14143.3	1.64556	0.664484	2.47645	0.0132697	0.0482879	14579.3	2638.31	5702.8	26851.7	20944.4
671	PF3D7_0919400	1419.82	1.21303	0.490023	2.47545	0.0133067	0.0483582	718.715	755.927	1312.68	1729.53	2582.22
672	PF3D7_0320000	446.293	1.31433	0.531388	2.47339	0.0133837	0.0485736	142.705	319.068	374.922	657.736	737.034
673	PF3D7_0625500	264.749	1.12698	0.455818	2.47244	0.0134196	0.0486072	142.705	201.276	193.362	433.299	353.104
674	PF3D7_1336600	56.8124	1.69498	0.686077	2.47054	0.0134911	0.0488338	15.5678	42.3136	30.8652	56.7961	138.519
675	PF3D7_1409300	2484.91	1.14058	0.461741	2.47018	0.0135047	0.0488506	1276.56	1430.66	2321.25	3729.31	3666.76
676	PF3D7_0415200	642.19	1.45286	0.588323	2.4695	0.0135303	0.0488761	386.601	226.435	523.801	565.213	1508.9
677	PF3D7_0607600	3914.57	1.46795	0.594388	2.46968	0.0135232	0.0488761	2119.82	1400.92	3360.68	3296.92	9394.49
678	PF3D7_0918500	14633.4	1.35247	0.547719	2.46928	0.0135385	0.0488761	7109.31	5252.61	14711.8	26411.1	19682.1
679	PF3D7_1143900	699.71	1.07229	0.434433	2.46826	0.0135771	0.0489831	518.928	489.466	448.454	1213.79	827.913
680	PF3D7_1011100	362.722	1.08936	0.442158	2.46373	0.01375	0.0495418	277.626	221.861	251.461	452.537	610.125
681	PF3D7_0321600	850.717	1.16533	0.473563	2.46077	0.0138639	0.0498863	422.926	528.349	751.659	1052.56	1498.09
682	PF3D7_1146700	49.7793	1.42767	0.58026	2.46039	0.0138787	0.0499067	31.1357	32.0211	26.3262	70.5371	88.8765

## Sheet: Alba3_R_Down
Supplementary Table S5B: List of differentially expressed genes (significantly downregulated) in Ring stages of the 3D7+PfAlba3-Ty1 strain
								DESeq2 normalised read counts
	Gene	baseMean	log2FoldChange	lfcSE	stat	pvalue	padj	Control_3D7_R_Rep2	Control_pLN_R_Rep1	Control_pLN_R_Rep2	Alba3_R_Rep1	Alba3_R_Rep2
1	PF3D7_0302300	30299.1	-8.74918	0.407551	-21.4677	3.12e-102	1.71e-98	49785.9	55066.1	46409.5	109.928	124.107
2	PF3D7_0600200	24348.2	-7.33036	0.453414	-16.167	8.62e-59	2.36e-55	33201	54343.3	33694.8	230.849	271.033
3	PF3D7_1100200	9954.36	-13.7269	0.885796	-15.4967	3.65e-54	6.66e-51	20170.7	19622.1	9975.82	2.7482	0.400345
4	PF3D7_1300300	50918.4	-8.49368	0.558687	-15.2029	3.38e-52	4.63e-49	52066.6	137214	64840.6	294.973	175.751
5	PF3D7_0425800	10739.8	-6.67358	0.508683	-13.1193	2.55e-39	2.79e-36	13313.1	26799.4	13237.6	202.451	146.526
6	PF3D7_1150400	11880.1	-6.66671	0.510684	-13.0545	5.99e-39	5.47e-36	23554.1	21877.3	13580.7	261.079	127.31
7	PF3D7_0713200	37727.3	-6.65441	0.512646	-12.9805	1.58e-38	1.23e-35	44643.3	53668.6	89083.4	798.81	442.381
8	PF3D7_0632500	18930.9	-5.84102	0.486447	-12.0075	3.24e-33	2.22e-30	26571.7	44101.1	22892.9	644.911	443.982
9	PF3D7_0712600	50718.3	-7.86748	0.659048	-11.9376	7.53e-33	4.58e-30	29174.1	127220	96474.7	509.333	213.384
10	PF3D7_0424900	4687.95	-5.305	0.452755	-11.7172	1.04e-31	5.7e-29	5459.12	9758.44	7833.41	194.206	194.567
11	PF3D7_0937600	466.955	-8.00416	0.688945	-11.618	3.34e-31	1.66e-28	505.954	1113.88	708.992	2.7482	3.20276
12	PF3D7_1478000	5627.09	-5.84151	0.516078	-11.319	1.06e-29	4.82e-27	5965.07	13913.2	7933.27	187.794	136.117
13	PF3D7_0713300	9535.55	-6.9779	0.627056	-11.128	9.16e-29	3.86e-26	7298.72	22887.1	17240	185.045	66.8576
14	PF3D7_0600400	491.611	-6.56836	0.618225	-10.6245	2.29e-26	8.96e-24	1146.83	892.017	402.156	8.2446	8.80758
15	PF3D7_0300100	4018.45	-14.4977	1.37849	-10.5171	7.2e-26	2.63e-23	7464.77	6711.86	5915.23	0	0.400345
16	PF3D7_0713100	1287.1	-5.17305	0.501048	-10.3244	5.46e-25	1.87e-22	1362.18	2088.24	2867.74	66.8729	50.4434
17	PF3D7_1100100	1062.83	-11.6068	1.13416	-10.2338	1.4e-24	4.5e-22	1211.7	2274.64	1826.5	0.916067	0.400345
18	PF3D7_0800300	8111.58	-6.49437	0.640893	-10.1333	3.93e-24	1.2e-21	3995.74	17493.8	18770.6	148.403	149.329
19	PF3D7_0100300	828.309	-5.0661	0.505745	-10.0171	1.28e-23	3.69e-21	1346.62	1806.91	907.801	32.9784	47.2407
20	PF3D7_0425100	224.175	-7.47467	0.766529	-9.75131	1.82e-22	4.98e-20	228.328	480.317	408.51	0.916067	2.80241
21	PF3D7_0800900	280.071	-5.58864	0.575274	-9.71475	2.61e-22	6.8e-20	295.789	644.997	440.283	10.0767	9.20793
22	PF3D7_1373500	1555.27	-13.1294	1.38788	-9.46011	3.08e-21	7.65e-19	2265.12	3286.74	2224.11	0	0.400345
23	PF3D7_0712300	7313.67	-4.49133	0.503338	-8.92309	4.53e-19	1.08e-16	14667.5	13347.1	7500.25	665.98	387.534
24	PF3D7_0425200	130.766	-6.53425	0.744731	-8.77396	1.72e-18	3.93e-16	173.841	287.047	188.823	0.916067	3.20276
25	PF3D7_1372000	3965.11	-5.54558	0.634372	-8.74184	2.29e-18	5.02e-16	2804.8	7809.73	8930.94	205.199	74.8644
26	PF3D7_0401900	1074.35	-4.61581	0.530391	-8.70267	3.24e-18	6.82e-16	2169.12	2139.7	920.51	78.7817	63.6548
27	PF3D7_0424800	378.906	-4.27469	0.498731	-8.57114	1.02e-17	2.08e-15	451.467	824.544	555.574	29.3141	33.6289
28	PF3D7_0301200	526.693	-12.9431	1.5358	-8.42761	3.53e-17	6.9e-15	991.152	1096.72	545.588	0	0
29	PF3D7_0702300	4153.24	-3.38384	0.404992	-8.35532	6.53e-17	1.23e-14	7425.85	6124.04	5969.7	638.498	608.123
30	PF3D7_1477000	630.215	-6.38436	0.769717	-8.29442	1.09e-16	1.87e-14	360.655	1458.11	1306.33	21.9856	4.00345
31	PF3D7_0400400	4324.24	-4.33594	0.525325	-8.25383	1.53e-16	2.54e-14	4034.66	10761.4	6134.01	357.266	333.887
32	PF3D7_0733000	4171.37	-4.42705	0.541468	-8.17602	2.93e-16	4.72e-14	3528.71	10461.8	6239.32	312.379	314.671
33	PF3D7_0425400	255.966	-4.8893	0.598938	-8.16328	3.26e-16	5.1e-14	578.604	429.998	242.383	19.2374	9.60827
34	PF3D7_1102500	7196.09	-4.87579	0.608424	-8.01381	1.11e-15	1.6e-13	4613.27	18334.4	12234.4	305.966	492.424
35	PF3D7_1240400	10179.8	-3.51926	0.439108	-8.01456	1.11e-15	1.6e-13	15043.7	20187	12870.8	1571.97	1225.45
36	PF3D7_0301300	314.904	-12.1985	1.55301	-7.85474	4.01e-15	5.62e-13	752.445	535.21	286.865	0	0
37	PF3D7_1240200	681.406	-5.2954	0.683843	-7.74359	9.66e-15	1.32e-12	2197.66	648.428	503.829	33.8945	23.22
38	PF3D7_0113600	1445.23	-4.21899	0.557761	-7.56415	3.9e-14	5.09e-12	1079.37	3402.25	2494.64	124.585	125.308
39	PF3D7_1480100	164.9	-5.40103	0.726142	-7.43798	1.02e-13	1.3e-11	132.327	296.195	382.184	10.9928	2.80241
40	PF3D7_0220800	820.95	-5.19521	0.701366	-7.40726	1.29e-13	1.6e-11	2719.18	496.328	816.113	33.8945	39.2338
41	PF3D7_1253000	21418.9	-3.67247	0.498376	-7.36888	1.72e-13	2.09e-11	49357.8	26345.4	26071.1	2102.37	3217.97
42	PF3D7_0712800	8747.06	-5.34672	0.743023	-7.1959	6.21e-13	7.23e-11	31799.9	6177.79	5052.82	341.693	363.113
43	PF3D7_0632800	4810.87	-4.18461	0.599424	-6.98105	2.93e-12	3.34e-10	12249.3	7969.83	2984.85	397.573	452.79
44	PF3D7_1301800	5882.61	-3.4052	0.494378	-6.88784	5.66e-12	6.33e-10	7288.34	9091.71	11290.3	1172.57	570.091
45	PF3D7_1476500	4094.34	-3.30631	0.481779	-6.86271	6.76e-12	7.25e-10	5150.36	6408.8	7620.99	438.796	852.734
46	PF3D7_0833500	3007.44	-4.08625	0.595892	-6.85736	7.01e-12	7.38e-10	7648.99	4918.67	1901.84	283.065	284.645
47	PF3D7_0420700	979.406	-3.84272	0.562156	-6.83569	8.16e-12	8.43e-10	1756.57	2127.12	795.234	139.242	78.8679
48	PF3D7_1479000	185.26	-4.33873	0.63508	-6.83178	8.39e-12	8.5e-10	381.412	351.089	163.404	21.9856	8.40724
49	PF3D7_1352900	8343.17	-2.86899	0.421518	-6.80632	1e-11	9.96e-10	15303.2	11333.2	11590.8	1936.56	1552.14
50	PF3D7_0424400	735.227	-3.46541	0.51097	-6.78202	1.19e-11	1.16e-09	705.742	1660.52	1100.25	109.928	99.6858
51	PF3D7_1373400	89.0476	-10.3883	1.5549	-6.68102	2.37e-11	2.24e-09	101.191	145.239	198.808	0	0
52	PF3D7_1133700	54343.9	-3.03727	0.462464	-6.56758	5.11e-11	4.74e-09	108521	86602.3	56188.3	9500.53	10907.4
53	PF3D7_1478800	347.014	-3.74714	0.575286	-6.51353	7.34e-11	6.7e-09	272.437	757.071	622.751	50.3837	32.4279
54	PF3D7_1222600	652.164	-3.34565	0.515281	-6.49288	8.42e-11	7.43e-09	591.577	1430.66	1037.62	101.683	99.2855
55	PF3D7_0622900	24522.9	-3.1809	0.491743	-6.46862	9.89e-11	8.59e-09	48198	42890	23129.9	4898.21	3498.61
56	PF3D7_0809100	27980.6	-5.01195	0.779055	-6.43338	1.25e-10	1.07e-08	6120.75	62911.2	68038.8	1530.75	1301.52
57	PF3D7_1300400	230.187	-5.32981	0.829466	-6.42559	1.31e-10	1.11e-08	77.8391	324.786	728.964	13.741	5.60482
58	PF3D7_1465600	249.834	-3.20977	0.500866	-6.40845	1.47e-10	1.2e-08	256.869	436.86	471.149	43.0551	41.2355
59	PF3D7_1477800	103.403	-4.58643	0.717417	-6.39298	1.63e-10	1.31e-08	267.248	80.0528	155.234	10.0767	4.40379
60	PF3D7_0412900	184.27	-3.8283	0.599986	-6.38065	1.76e-10	1.4e-08	285.41	306.488	286.865	32.9784	9.60827
61	PF3D7_0113300	4630.26	-2.73936	0.429588	-6.37673	1.81e-10	1.41e-08	7488.13	6397.36	7163.46	1272.42	829.914
62	PF3D7_1461800	6522.8	-3.86658	0.607702	-6.36262	1.98e-10	1.53e-08	4356.4	12305.3	14527.5	460.781	964.03
63	PF3D7_1001400	8355.57	-2.7684	0.439919	-6.29298	3.11e-10	2.37e-08	13964.3	14251.7	9837.84	2173.83	1550.13
64	PF3D7_1038800	3167.91	-2.68785	0.429462	-6.25865	3.88e-10	2.87e-08	5565.5	5154.26	3634.83	753.923	731.029
65	PF3D7_0425700	68.5996	-5.17285	0.838223	-6.17121	6.78e-10	4.95e-08	192.003	97.207	47.2056	4.58033	2.00172
66	PF3D7_0114000	6800.75	-3.58322	0.581257	-6.16461	7.07e-10	5.09e-08	6237.51	9335.3	16640	545.06	1245.87
67	PF3D7_1100300	74.1842	-10.1001	1.65362	-6.10785	1.01e-09	7.18e-08	251.68	41.17	78.0709	0	0
68	PF3D7_0801000	74203.5	-2.53656	0.418465	-6.06159	1.35e-09	9.34e-08	125010	110490	97281.8	16255.6	21980.5
69	PF3D7_0206300	13989.7	-2.80132	0.463264	-6.04691	1.48e-09	1.01e-07	14872.5	28272.4	20697.9	2739.95	3365.7
70	PF3D7_0219700	3383.25	-2.8042	0.466719	-6.00833	1.87e-09	1.27e-07	5861.29	5164.55	4415.54	960.038	514.843
71	PF3D7_0302400	36.2095	-5.45613	0.915315	-5.96093	2.51e-09	1.67e-07	62.2713	66.3295	49.929	0.916067	1.60138
72	PF3D7_0902500	3920.53	-2.89159	0.489336	-5.90921	3.44e-09	2.27e-07	8614.2	5420.72	3952.56	742.014	873.152
73	PF3D7_0301000	47.0964	-9.47023	1.60408	-5.90385	3.55e-09	2.31e-07	49.2981	128.085	58.0993	0	0
74	PF3D7_1200700	32765.6	-2.94957	0.499989	-5.89927	3.65e-09	2.35e-07	68249.4	53020.1	29543.5	7375.25	5639.65
75	PF3D7_0700100	598.381	-2.54314	0.433412	-5.86773	4.42e-09	2.81e-07	721.309	1018.96	944.113	159.396	148.128
76	PF3D7_0830800	5011.28	-2.40303	0.40977	-5.86434	4.51e-09	2.84e-07	7085.96	6523.16	8642.26	1463.87	1341.15
77	PF3D7_1252900	715.875	-3.17454	0.542284	-5.85401	4.8e-09	2.98e-07	1240.24	750.209	1341.73	173.137	74.0638
78	PF3D7_1200600	20923.5	-3.5575	0.610764	-5.82467	5.72e-09	3.48e-07	50060.9	37423.6	11527.3	2621.78	2984.17
79	PF3D7_1478900	5289.29	-3.21846	0.555128	-5.79769	6.72e-09	4.04e-07	7617.86	12728.4	4332.03	1076.38	691.796
80	PF3D7_1000100	2209.01	-2.35192	0.407569	-5.77062	7.9e-09	4.7e-07	3305.57	2912.78	3551.32	587.199	688.192
81	PF3D7_0302500	8160.37	-4.15817	0.723458	-5.74762	9.05e-09	5.26e-07	27786	4051.82	7495.71	656.82	811.499
82	PF3D7_0935900	281668	-2.92728	0.509426	-5.74623	9.13e-09	5.26e-07	609916	418907	266035	68665.6	44817.8
83	PF3D7_0600100	40.3865	-9.25799	1.61862	-5.71968	1.07e-08	6.02e-07	28.541	88.0581	85.3333	0	0
84	PF3D7_1148800	4296.49	-2.73434	0.477993	-5.72047	1.06e-08	6.02e-07	9221.34	5770.67	4534.47	1047.98	907.982
85	PF3D7_0632600	131.05	-2.85236	0.503506	-5.665	1.47e-08	8.21e-07	160.868	198.988	239.659	29.3141	26.4227
86	PF3D7_0800200	8526.1	-3.8315	0.676653	-5.66243	1.49e-08	8.25e-07	3837.47	21989.4	14897	678.805	1227.86
87	PF3D7_1329500	25393.1	-2.87058	0.507644	-5.6547	1.56e-08	8.54e-07	45362.1	50164.5	20832.2	5430.44	5176.06
88	PF3D7_1139100	6469.74	-2.86227	0.507729	-5.63741	1.73e-08	9.35e-07	14797.2	7861.19	6974.63	1110.27	1605.38
89	PF3D7_1252500	322.41	-2.55632	0.454439	-5.62522	1.85e-08	9.75e-07	386.601	482.604	578.269	86.1103	78.4675
90	PF3D7_1322100	11117.5	-2.53187	0.45102	-5.61366	1.98e-08	1.03e-06	21369.4	16781.4	11691.6	2859.04	2886.08
91	PF3D7_0406200	97817.4	-2.87612	0.516355	-5.57004	2.55e-08	1.31e-06	85438.8	183047	179886	25230.3	15485.3
92	PF3D7_1472200	24163.4	-2.6846	0.482374	-5.56541	2.62e-08	1.34e-06	39046.7	47120.2	23299.6	4760.8	6589.67
93	PF3D7_0201700	13678.8	-2.51523	0.456174	-5.51374	3.51e-08	1.75e-06	27547.3	18863.9	14840.7	3477.39	3664.75
94	PF3D7_1466800	7269.71	-3.12077	0.565854	-5.51515	3.48e-08	1.75e-06	4836.41	13601	15323.7	1125.85	1461.66
95	PF3D7_1371800	95.7714	-3.68872	0.672108	-5.48828	4.06e-08	2e-06	134.921	114.361	206.979	4.58033	18.0155
96	PF3D7_0937200	352.261	-3.03208	0.555944	-5.45393	4.93e-08	2.41e-06	267.248	644.997	716.255	59.5443	73.2631
97	PF3D7_0801900	10652.3	-2.25819	0.415935	-5.42919	5.66e-08	2.74e-06	16452.6	16721.9	13573.4	2794.92	3718.8
98	PF3D7_0936700	292.136	-4.03386	0.748188	-5.3915	6.99e-08	3.3e-06	985.962	250.451	167.035	34.8105	22.4193
99	PF3D7_1233200	4036.8	-3.45028	0.639955	-5.39145	6.99e-08	3.3e-06	2374.09	6635.24	10014.9	371.923	787.878
100	PF3D7_1372100	675.082	-3.5928	0.671823	-5.34784	8.9e-08	4.06e-06	472.224	1115.02	1612.25	39.3909	136.518
101	PF3D7_1255200	1266.07	-2.67136	0.50106	-5.33141	9.75e-08	4.37e-06	1258.4	1684.54	2786.95	333.448	267.03
102	PF3D7_1016900	13940.7	-2.89356	0.543016	-5.32868	9.89e-08	4.4e-06	9968.6	24288	29707.8	2905.76	2833.24
103	PF3D7_0726100	10791.2	-2.72606	0.518015	-5.2625	1.42e-07	5.98e-06	25609.1	12948	10460.6	2608.96	2329.61
104	PF3D7_1467600	2906.97	-2.8055	0.537353	-5.22096	1.78e-07	7.38e-06	2275.5	6337.9	4656.11	535.899	729.428
105	PF3D7_0731800	956.761	-2.42885	0.465505	-5.21767	1.81e-07	7.46e-06	962.611	1627.36	1666.72	237.261	289.85
106	PF3D7_0113800	1554.28	-2.54477	0.488375	-5.2107	1.88e-07	7.68e-06	2833.34	2579.99	1562.33	304.134	491.623
107	PF3D7_1363000	717.642	-2.30789	0.443946	-5.19858	2.01e-07	8.14e-06	1273.97	1089.86	798.865	218.94	206.578
108	PF3D7_0202200	4252.65	-2.64374	0.509485	-5.18905	2.11e-07	8.51e-06	8912.58	4964.42	5336.05	1344.79	705.407
109	PF3D7_1024800	84221.6	-2.52481	0.489113	-5.16202	2.44e-07	9.69e-06	171734	129426	76230.8	23455	20262.2
110	PF3D7_0702000	12100.1	-2.76558	0.540318	-5.11843	3.08e-07	1.2e-05	22225.7	18312.7	14559.3	3964.74	1438.04
111	PF3D7_0223500	2687.66	-2.54991	0.499281	-5.10715	3.27e-07	1.26e-05	4224.07	5413.86	2427.46	582.618	790.28
112	PF3D7_1373300	22.054	-8.36986	1.64177	-5.09807	3.43e-07	1.31e-05	36.3249	24.0158	49.929	0	0
113	PF3D7_0928100	1631.46	-2.77959	0.547431	-5.07753	3.82e-07	1.45e-05	1214.29	2936.8	3284.42	292.225	429.57
114	PF3D7_1369300	400.226	-3.06608	0.60926	-5.03246	4.84e-07	1.79e-05	243.896	946.911	662.695	65.9568	81.6703
115	PF3D7_1473700	6050.16	-3.02871	0.601751	-5.03315	4.82e-07	1.79e-05	3554.65	14952.7	9458.38	1197.3	1087.74
116	PF3D7_1141100	930.23	-3.26272	0.649767	-5.02137	5.13e-07	1.87e-05	485.197	2541.11	1322.67	139.242	162.94
117	PF3D7_1407900	26999	-2.32618	0.469654	-4.95297	7.31e-07	2.6e-05	36078.4	52480.3	30594.7	9622.36	6218.95
118	PF3D7_1474000	2335.61	-2.95929	0.599868	-4.93324	8.09e-07	2.86e-05	2413.01	2125.97	6217.53	320.623	600.917
119	PF3D7_0804700	4157.26	-2.13756	0.434815	-4.91603	8.83e-07	3.1e-05	5059.54	7320.26	5671.94	1158.82	1575.76
120	PF3D7_1302100	3152.29	-2.8838	0.588513	-4.90016	9.58e-07	3.34e-05	3723.31	4123.86	6609.7	304.134	1000.46
121	PF3D7_1311100	565.387	-2.18494	0.44717	-4.88615	1.03e-06	3.56e-05	742.066	678.162	1044.88	186.878	174.951
122	PF3D7_1002000	262.089	-2.84857	0.583602	-4.88101	1.06e-06	3.63e-05	578.604	304.201	315.915	79.6978	32.0276
123	PF3D7_0407000	314.247	-2.17525	0.447043	-4.86586	1.14e-06	3.87e-05	513.738	367.099	488.397	103.516	98.4848
124	PF3D7_1444500	5661.22	-2.17164	0.4472	-4.85608	1.2e-06	4.05e-05	9107.18	9498.84	6052.31	1549.98	2097.81
125	PF3D7_0831200	3862.84	-2.14572	0.444031	-4.83237	1.35e-06	4.5e-05	6157.08	6193.8	4435.51	1014.09	1513.7
126	PF3D7_0214300	2701.55	-2.54445	0.527248	-4.82591	1.39e-06	4.62e-05	2895.62	3021.42	6205.73	532.235	852.734
127	PF3D7_0830600	78551.8	-2.47021	0.512813	-4.81697	1.46e-06	4.81e-05	153743	104573	92264.3	28915.6	13263.4
128	PF3D7_0602100	5120.06	-1.98919	0.41452	-4.79876	1.6e-06	5.23e-05	6224.54	8724.62	6970.09	1845.87	1835.18
129	PF3D7_0716200	17300.1	-2.25551	0.471683	-4.78184	1.74e-06	5.63e-05	35139.2	22075.1	18688.9	6016.72	4580.34
130	PF3D7_1150300	30.3357	-5.68987	1.19457	-4.76311	1.91e-06	6.07e-05	101.191	18.2978	29.9574	1.83213	0.400345
131	PF3D7_1462400	8971.13	-2.29978	0.483144	-4.76003	1.94e-06	6.12e-05	17705.8	13577	8224.68	2441.32	2906.9
132	PF3D7_0936500	109.055	-2.47508	0.520192	-4.75801	1.96e-06	6.15e-05	186.814	124.654	175.206	32.9784	25.6221
133	PF3D7_1146800	4586.71	-3.3684	0.708753	-4.75257	2.01e-06	6.28e-05	1728.03	10014.6	9800.62	444.292	946.014
134	PF3D7_0314700	3168.94	-3.10101	0.653449	-4.7456	2.08e-06	6.42e-05	1561.97	5169.13	7971.4	425.971	716.217
135	PF3D7_1240300	7120.96	-3.41589	0.72058	-4.74047	2.13e-06	6.5e-05	24210.6	4715.11	4586.21	1067.22	1025.68
136	PF3D7_1414700	3178.17	-2.24858	0.474392	-4.73993	2.14e-06	6.5e-05	4950.57	5954.79	3030.24	1096.53	858.739
137	PF3D7_1471900	1973.28	-1.99054	0.420535	-4.73335	2.21e-06	6.68e-05	2970.86	2749.24	2729.76	582.618	833.918
138	PF3D7_1319800	352.919	-3.79536	0.808382	-4.69501	2.67e-06	7.97e-05	72.6499	961.778	649.078	43.0551	38.0327
139	PF3D7_1431100	1945.85	-3.17041	0.676609	-4.68574	2.79e-06	8.3e-05	819.906	5154.26	3083.8	377.419	293.853
140	PF3D7_0411000	6544.28	-2.36981	0.507888	-4.666	3.07e-06	9.04e-05	8920.37	14280.3	5782.69	1748.77	1989.31
141	PF3D7_0907200	5787	-2.0166	0.433156	-4.65561	3.23e-06	9.45e-05	10344.8	7804.01	6694.12	1854.12	2237.93
142	PF3D7_0909700	1158.6	-2.03366	0.437322	-4.65026	3.32e-06	9.65e-05	1914.84	1826.35	1240.96	411.314	399.544
143	PF3D7_0422300	7204.09	-2.61436	0.562848	-4.64488	3.4e-06	9.8e-05	4584.73	13432.9	14465.8	1811.98	1725.09
144	PF3D7_1216500	1567.38	-3.28665	0.707594	-4.64483	3.4e-06	9.8e-05	513.738	3163.23	3658.44	262.911	238.605
145	PF3D7_0522900	1056.4	-2.53831	0.548229	-4.63001	3.66e-06	0.000104229	965.205	2537.67	1235.52	225.352	318.274
146	PF3D7_0703900	10312.8	-2.2318	0.484385	-4.60749	4.08e-06	0.000114977	14527.4	21059.6	9568.22	3056.91	3351.69
147	PF3D7_1477900	83.8576	-3.06525	0.667679	-4.59091	4.41e-06	0.000122604	173.841	53.7498	160.681	17.4053	13.6117
148	PF3D7_1408200	8056.15	-2.25911	0.492931	-4.58302	4.58e-06	0.000126681	15580.8	12861.1	6915.63	2268.18	2655.09
149	PF3D7_0730300	56265.5	-2.18188	0.476538	-4.57862	4.68e-06	0.000128096	110033	82268	52987.4	19746.7	16292
150	PF3D7_1411500	3025.03	-2.25813	0.493192	-4.5786	4.68e-06	0.000128096	6006.59	4646.5	2622.64	901.409	948.016
151	PF3D7_1461700	701.335	-3.64259	0.798703	-4.56064	5.1e-06	0.000138864	171.246	2196.88	960.453	104.432	73.6634
152	PF3D7_1476600	2239.94	-2.85971	0.628425	-4.5506	5.35e-06	0.000144937	1260.99	5373.83	3623.03	338.945	602.919
153	PF3D7_0209000	996.39	-3.23113	0.710959	-4.54475	5.5e-06	0.000147557	339.898	1869.81	2441.98	136.494	193.767
154	PF3D7_1428500	1665.34	-2.10955	0.464324	-4.54328	5.54e-06	0.000147868	3014.97	2604	1594.1	542.311	571.292
155	PF3D7_1404800	14490.9	-2.37395	0.525554	-4.51705	6.27e-06	0.000165794	29770.9	21150	13276.6	5360.82	2896.09
156	PF3D7_0424700	22941.2	-2.24975	0.498226	-4.51552	6.32e-06	0.000166193	44526.6	35355.9	20721.5	8468.12	5634.05
157	PF3D7_1413200	915.741	-2.83702	0.628772	-4.512	6.42e-06	0.000168169	451.467	1715.42	2020.76	186.878	204.176
158	PF3D7_1401100	23225.1	-2.19654	0.487338	-4.50722	6.57e-06	0.000171183	47738.7	30021	23621	8662.33	6082.44
159	PF3D7_0831300	3197.08	-2.40244	0.537419	-4.47033	7.81e-06	0.000199735	2869.67	4959.84	6366.41	590.863	1198.63
160	PF3D7_0712900	2572.89	-2.66779	0.597823	-4.46252	8.1e-06	0.000205245	6546.27	3454.85	1642.21	658.652	562.484
161	PF3D7_0502400	7591.45	-2.51543	0.565542	-4.44781	8.67e-06	0.000217461	19135.5	8750.92	6107.68	2182.07	1781.13
162	PF3D7_0215300	1162.54	-2.07067	0.465952	-4.44395	8.83e-06	0.0002182	1943.38	1915.55	1157.45	458.033	338.291
163	PF3D7_0420900	155.432	-3.07253	0.691357	-4.44421	8.82e-06	0.0002182	443.683	115.505	160.681	38.4748	18.8162
164	PF3D7_1370300	69728	-2.437	0.548441	-4.4435	8.85e-06	0.0002182	96468.6	126490	87463	28518.1	9699.95
165	PF3D7_1102300	255.799	-2.14167	0.482671	-4.43712	9.12e-06	0.000223754	417.737	436.86	256.908	80.6139	86.8748
166	PF3D7_1477400	285.766	-2.95174	0.667853	-4.41974	9.88e-06	0.000239306	140.11	550.077	625.475	40.3069	72.8627
167	PF3D7_1038400	3591.32	-3.02612	0.693048	-4.3664	1.26e-05	0.000296701	1260.99	7065.23	8271.88	601.856	756.651
168	PF3D7_1149600	27329.6	-2.71406	0.621512	-4.36686	1.26e-05	0.000296701	77104.9	26154.4	20785.9	7402.73	5200.08
169	PF3D7_1229100	14793.6	-2.27582	0.521385	-4.36496	1.27e-05	0.00029738	25764.8	27961.3	11291.2	5057.6	3892.95
170	PF3D7_1405800	11017.9	-2.05865	0.472344	-4.35837	1.31e-05	0.000305173	22267.2	14003.5	11219.5	4054.51	3544.65
171	PF3D7_1473900	2803.6	-2.1459	0.494447	-4.34	1.42e-05	0.000324916	5939.13	3447.99	2796.03	1030.57	804.292
172	PF3D7_1430300	6095.7	-2.28656	0.527152	-4.33757	1.44e-05	0.000327168	12399.8	8845.84	5570.27	1270.58	2392.06
173	PF3D7_0301500	3942.08	-1.96128	0.452549	-4.33385	1.47e-05	0.00033001	5119.22	6542.6	5166.29	1816.56	1065.72
174	PF3D7_0603600	1305.58	-2.68718	0.622237	-4.31858	1.57e-05	0.000346564	780.986	2920.78	2214.13	202.451	409.553
175	PF3D7_0814300	1778.16	-1.80698	0.418392	-4.31886	1.57e-05	0.000346564	2815.18	2409.59	2244.08	619.261	802.691
176	PF3D7_0602800	281.609	-2.29091	0.53159	-4.30954	1.64e-05	0.000359574	539.685	426.567	274.156	59.5443	108.093
177	PF3D7_0214400	3179.2	-1.97747	0.460084	-4.29807	1.72e-05	0.00037271	6255.67	3556.63	3782.81	1205.54	1095.34
178	PF3D7_0731100	21048.2	-2.23706	0.523986	-4.2693	1.96e-05	0.0004181	39057.1	33812	19332.5	8711.79	4327.33
179	PF3D7_1301400	20311.9	-2.6373	0.617775	-4.26902	1.96e-05	0.0004181	24890.4	41299.3	25539.2	7886.42	1944.07
180	PF3D7_1431200	3403.01	-1.90731	0.447068	-4.26627	1.99e-05	0.000420015	6258.27	4629.34	3560.39	1290.74	1276.3
181	PF3D7_0305300	13675.5	-1.97857	0.46536	-4.25171	2.12e-05	0.000438309	19003.1	25907.4	13573.4	5520.22	4373.36
182	PF3D7_0518700	1639.3	-2.55422	0.600694	-4.25211	2.12e-05	0.000438309	991.152	3649.27	2720.68	316.959	518.446
183	PF3D7_1359000	10779.4	-2.19114	0.515099	-4.25382	2.1e-05	0.000438309	12098.8	23693.4	11239.5	2701.48	4163.98
184	PF3D7_0806600	899.917	-2.10583	0.49589	-4.24657	2.17e-05	0.000446625	1852.57	1193.93	850.609	272.988	329.484
185	PF3D7_0413400	515.274	-3.52235	0.831892	-4.23414	2.29e-05	0.000468525	1862.95	171.542	401.248	48.5515	92.0793
186	PF3D7_1477700	389.762	-2.93073	0.693853	-4.22384	2.4e-05	0.000486842	298.383	463.163	1031.26	33.8945	122.105
187	PF3D7_0606600	11447.4	-2.06379	0.4897	-4.2144	2.5e-05	0.000499955	21377.2	17745.4	10243.6	3263.03	4607.57
188	PF3D7_1246600	2548.84	-1.83419	0.43529	-4.21371	2.51e-05	0.000499955	4613.27	3029.43	3094.69	1019.58	987.25
189	PF3D7_0617400	3783.67	-2.72348	0.648162	-4.20185	2.65e-05	0.000517687	10772.9	4272.53	2138.78	916.983	817.103
190	PF3D7_1140700	7493.79	-2.04681	0.487166	-4.20146	2.65e-05	0.000517687	14924.4	9947.14	7393.13	2118.86	3085.46
191	PF3D7_1236200	5431.05	-2.17998	0.518879	-4.20132	2.65e-05	0.000517687	5474.69	7011.48	11186.8	1208.29	2273.96
192	PF3D7_1313800	9068	-1.99821	0.475445	-4.20281	2.64e-05	0.000517687	12910.9	17597.9	8347.23	3241.96	3241.99
193	PF3D7_1337500	12697.6	-2.10052	0.499831	-4.20246	2.64e-05	0.000517687	24420.7	14624.5	15902.9	2887.44	5652.47
194	PF3D7_1253300	3424.8	-2.64928	0.630939	-4.19895	2.68e-05	0.000518599	7820.24	2289.51	5368.73	1192.72	452.79
195	PF3D7_1123100	14010.1	-1.87042	0.445716	-4.19644	2.71e-05	0.000522523	24332.5	20044.1	14872.5	4627.05	6174.52
196	PF3D7_1430800	585.095	-2.89071	0.689003	-4.1955	2.72e-05	0.00052285	215.355	1330.02	1138.38	126.417	115.299
197	PF3D7_1434500	15102.2	-2.02837	0.483682	-4.1936	2.75e-05	0.00052541	21831.3	29597.8	13475.4	5020.04	5586.41
198	PF3D7_1477300	1042.72	-2.7163	0.647888	-4.19254	2.76e-05	0.00052604	570.82	1693.69	2469.22	154.815	325.08
199	PF3D7_0501400	668518	-2.62415	0.626336	-4.18969	2.79e-05	0.000529004	1.82946e+06	528533	658422	214525	111649
200	PF3D7_1134600	952.343	-2.47644	0.594314	-4.16688	3.09e-05	0.000582774	544.874	1684.54	2022.58	232.681	277.038
201	PF3D7_0511500	77304.8	-1.99316	0.478893	-4.16202	3.15e-05	0.000587209	128455	135988	66638.9	26850.8	28591
202	PF3D7_1253200	100.458	-2.28638	0.549276	-4.16253	3.15e-05	0.000587209	153.084	141.808	146.156	41.223	20.0172
203	PF3D7_0906600	6491.17	-2.09031	0.502638	-4.15868	3.2e-05	0.000590678	10676.9	12104	5281.59	2444.07	1949.28
204	PF3D7_1252600	6129.84	-1.66096	0.399425	-4.15837	3.21e-05	0.000590678	9140.91	8373.53	7798.92	2499.03	2836.84
205	PF3D7_1353200	4860.21	-2.12378	0.510821	-4.15759	3.22e-05	0.000590678	7283.15	7349.99	6442.66	2311.24	913.987
206	PF3D7_1478100	513.745	-2.06743	0.497257	-4.15767	3.22e-05	0.000590678	659.038	969.783	586.439	225.352	128.11
207	PF3D7_1240600	7361.28	-2.54994	0.614052	-4.15265	3.29e-05	0.000601561	19252.2	8748.63	5043.74	2372.61	1389.2
208	PF3D7_0220100	3804.65	-2.12848	0.513362	-4.14615	3.38e-05	0.000614789	7846.19	5499.63	3160.96	1426.32	1090.14
209	PF3D7_1427100	25645.7	-2.25976	0.545223	-4.14465	3.4e-05	0.000616757	53984	35781.3	22794	10509.1	5160.04
210	PF3D7_0301600	4711.16	-1.80527	0.436234	-4.13831	3.5e-05	0.000629878	6800.55	6860.53	6120.39	2338.72	1435.64
211	PF3D7_1006700	1997.31	-1.91315	0.462467	-4.13683	3.52e-05	0.000631888	3904.93	2406.16	2174.18	785.069	716.217
212	PF3D7_1357700	3347.55	-1.85605	0.450588	-4.11917	3.8e-05	0.000671312	5326.79	5569.39	3239.03	1264.17	1338.35
213	PF3D7_0201800	63082.8	-1.9939	0.484715	-4.11355	3.9e-05	0.000685658	82628.8	113479	74082	29806.1	15417.7
214	PF3D7_1016700	2042.22	-2.13268	0.520714	-4.09569	4.21e-05	0.000735982	3858.23	2976.82	2028.03	909.654	438.377
215	PF3D7_1317900	1543.74	-1.79557	0.438725	-4.0927	4.26e-05	0.000743168	2208.04	2632.59	1634.95	585.367	657.766
216	PF3D7_1202500	446.021	-1.73615	0.425069	-4.08439	4.42e-05	0.000761938	659.038	570.662	629.106	166.724	204.576
217	PF3D7_1240000	1809.08	-1.631	0.399367	-4.08398	4.43e-05	0.000761938	2641.34	2346.69	2455.6	772.244	829.514
218	PF3D7_0712400	876.817	-2.60549	0.63875	-4.07904	4.52e-05	0.000773444	2283.28	1034.97	632.737	301.386	131.713
219	PF3D7_1445200	11523.3	-1.96825	0.482462	-4.07959	4.51e-05	0.000773444	22801.7	15324.4	11103.3	4796.52	3590.69
220	PF3D7_0724100	9317.97	-1.85509	0.455135	-4.07592	4.58e-05	0.000779012	16740.6	12241.2	10359.8	2936.91	4311.31
221	PF3D7_0925200	3689.42	-1.89486	0.46482	-4.07655	4.57e-05	0.000779012	7023.69	3895.14	4724.2	1599.45	1204.64
222	PF3D7_1417200	28470.6	-1.977	0.486686	-4.06218	4.86e-05	0.000818718	50380.1	47632.6	23725.4	10016.3	10598.7
223	PF3D7_0824900	6052.5	-1.90288	0.469079	-4.05663	4.98e-05	0.000833254	11673.3	8073.9	5937.02	2491.7	2086.6
224	PF3D7_1013100	1534.66	-1.93986	0.479025	-4.04961	5.13e-05	0.000856053	2913.78	2191.16	1433.42	508.417	626.539
225	PF3D7_0907600	1659.09	-1.71872	0.425824	-4.03622	5.43e-05	0.000898145	2698.42	2390.15	1810.15	695.294	701.404
226	PF3D7_1016500	1254.19	-2.11523	0.524636	-4.0318	5.54e-05	0.000906494	954.827	2055.07	2423.83	468.11	369.118
227	PF3D7_1251500	7316.11	-1.88013	0.466641	-4.02906	5.6e-05	0.000906494	13933.2	10021.5	7017.3	2935.08	2673.5
228	PF3D7_1320000	7100.62	-1.92453	0.477653	-4.02912	5.6e-05	0.000906494	8821.77	14328.3	7049.07	2833.39	2470.53
229	PF3D7_1418900	3181.38	-1.83294	0.455079	-4.02775	5.63e-05	0.000906494	5993.61	4092.99	3313.47	1305.39	1201.43
230	PF3D7_1421100	943.69	-1.96019	0.48653	-4.02891	5.6e-05	0.000906494	1933.01	1134.46	961.361	367.343	322.277
231	PF3D7_1426800	3941.22	-1.84596	0.458257	-4.02822	5.62e-05	0.000906494	5741.93	7066.38	3815.49	1424.48	1657.83
232	PF3D7_1126800	1395.22	-2.62921	0.653077	-4.02589	5.68e-05	0.000911003	607.145	2558.26	3131.91	294.057	384.731
233	PF3D7_0213900	2985.82	-1.72535	0.429019	-4.02161	5.78e-05	0.00091961	4813.05	4393.76	3218.15	1150.58	1353.57
234	PF3D7_1215700	58.7375	-2.64476	0.657588	-4.0219	5.77e-05	0.00091961	46.7035	86.9145	131.631	12.8249	15.6134
235	PF3D7_1134200	3552.81	-1.90317	0.473703	-4.01763	5.88e-05	0.000925878	5928.75	6025.69	3122.83	1316.39	1370.38
236	PF3D7_1136600	8505.42	-1.91707	0.477568	-4.01423	5.96e-05	0.000935261	16808.1	11153.6	8185.64	2881.95	3497.81
237	PF3D7_1009200	1600.19	-1.74865	0.435701	-4.01341	5.98e-05	0.000935867	1883.71	2830.44	1961.76	701.707	623.337
238	PF3D7_1367400	2570.91	-1.7405	0.435706	-3.99466	6.48e-05	0.00100447	4525.05	3398.81	2793.3	1070.88	1066.52
239	PF3D7_1241400	941.794	-2.90888	0.728463	-3.99317	6.52e-05	0.00100794	300.978	2156.85	1867.35	135.578	248.214
240	PF3D7_1238300	3747.08	-1.97389	0.49446	-3.99201	6.55e-05	0.00101005	7926.62	4008.36	4083.29	1198.22	1518.91
241	PF3D7_1029200	2118.37	-2.16917	0.543585	-3.99049	6.59e-05	0.00101367	4997.27	2284.94	1942.69	783.237	583.702
242	PF3D7_1301900	30.9452	-2.86035	0.721135	-3.96645	7.3e-05	0.00110293	44.1088	48.0317	49.0212	9.16067	4.40379
243	PF3D7_1221900	77061.1	-2.56035	0.645821	-3.96449	7.36e-05	0.00110895	203840	103386	38953.7	22403.3	16722.4
244	PF3D7_1419100	3793.79	-2.00466	0.50604	-3.96147	7.45e-05	0.00111693	8336.57	4232.51	3698.38	1334.71	1366.78
245	PF3D7_0927200	968.491	-2.33231	0.588923	-3.9603	7.49e-05	0.00111936	573.415	1550.74	2151.49	301.386	265.428
246	PF3D7_0324900	1375.49	-2.23077	0.563614	-3.95798	7.56e-05	0.00112305	1268.78	3325.62	1427.97	333.448	521.649
247	PF3D7_1305800	39.6035	-2.87237	0.725792	-3.95756	7.57e-05	0.00112305	31.1357	86.9145	63.5461	6.41247	10.0086
248	PF3D7_0418700	2039.56	-1.85995	0.470763	-3.95093	7.78e-05	0.00114841	4047.64	2143.13	2425.64	756.671	824.71
249	PF3D7_1333600	3358.18	-1.63307	0.414334	-3.94143	8.1e-05	0.00119165	5339.77	4625.91	3855.43	1418.07	1551.74
250	PF3D7_1020400	1709.07	-1.56307	0.397932	-3.92798	8.57e-05	0.00125354	2335.17	2214.03	2422.92	806.139	767.06
251	PF3D7_1118300	24727	-1.69845	0.433655	-3.91658	8.98e-05	0.00129356	42212.2	34295.8	26059.3	9896.27	11171.2
252	PF3D7_1466200	2823.28	-2.28158	0.58432	-3.90467	9.44e-05	0.00134479	2112.04	4772.29	5530.32	507.501	1194.23
253	PF3D7_1362400	7974.99	-1.64986	0.422661	-3.90351	9.48e-05	0.00134772	11533.2	12417.3	8938.21	3078.9	3907.36
254	PF3D7_0831700	64011.7	-1.99651	0.512001	-3.89942	9.64e-05	0.00136714	86985.2	130576	56678.5	27875	17943
255	PF3D7_0716100	10991.9	-2.10417	0.539981	-3.89675	9.75e-05	0.00137872	25053.8	14033.3	8495.2	3750.38	3626.72
256	PF3D7_1467200	817.999	-1.71676	0.441063	-3.89233	9.93e-05	0.00140051	1447.81	1015.53	937.758	336.196	352.704
257	PF3D7_0509400	19723	-1.91752	0.493073	-3.88892	0.000100691	0.00140971	27054.3	39577	17191	7906.57	6885.93
258	PF3D7_0936300	81003.2	-2.05763	0.529108	-3.88887	0.000100712	0.00140971	166680	113729	68701.5	35317.1	20589.3
259	PF3D7_1329000	5681.42	-1.76809	0.454637	-3.88901	0.000100652	0.00140971	8881.45	9405.06	5471.32	2073.06	2576.22
260	PF3D7_1344900	7305.95	-1.83844	0.473925	-3.87917	0.000104815	0.00145597	13097.7	10603.6	7089.92	2307.57	3430.95
261	PF3D7_0403400	6315.16	-1.84385	0.475418	-3.87838	0.000105154	0.00145698	7360.99	12061.7	7207.94	1946.64	2998.58
262	PF3D7_0915600	1407.26	-1.95972	0.505709	-3.87519	0.000106541	0.00146384	2944.91	1230.53	1831.94	534.067	494.826
263	PF3D7_1201500	3763.44	-1.77191	0.457328	-3.87449	0.000106848	0.00146384	7031.47	4356.02	4356.54	1746.02	1327.14
264	PF3D7_1230900	9446.47	-2.04084	0.52678	-3.87418	0.000106986	0.00146384	20713	9437.09	10496.9	4101.23	2484.14
265	PF3D7_0319700	9196.71	-1.88522	0.48766	-3.86585	0.000110702	0.0015109	12812.3	17931.8	8209.24	3910.69	3119.49
266	PF3D7_0413300	18.9392	-4.34086	1.12447	-3.86035	0.000113225	0.00154149	62.2713	14.867	14.5248	1.83213	1.20103
267	PF3D7_0203700	11098.8	-2.22606	0.577875	-3.85215	0.000117085	0.00158223	28530.6	10594.4	9448.39	3194.32	3726.01
268	PF3D7_1208100	4295.78	-1.82107	0.473668	-3.84461	0.000120746	0.00162334	5370.9	8468.45	4230.35	1610.44	1798.75
269	PF3D7_1225500	641.446	-1.60684	0.418072	-3.84346	0.000121313	0.00162334	905.529	901.166	825.191	254.666	320.676
270	PF3D7_1457700	9534.92	-1.76383	0.458896	-3.84363	0.00012123	0.00162334	17231	13503.8	9117.04	4164.44	3658.35
271	PF3D7_0826100	33234.4	-1.8634	0.485144	-3.84093	0.00012257	0.00162928	48314.8	59291.7	32835.2	9498.69	16231.6
272	PF3D7_0804300	9285.39	-2.32703	0.607959	-3.82761	0.000129394	0.00170234	23875.9	10037.5	7069.95	1905.42	3538.25
273	PF3D7_0309300	1196.16	-1.85078	0.483996	-3.82396	0.000131327	0.00171131	1491.92	2272.36	1282.72	570.709	363.113
274	PF3D7_1016600	1095.15	-1.88317	0.492338	-3.82495	0.000130801	0.00171131	1011.91	2208.31	1417.08	392.076	446.384
275	PF3D7_1362700	6621.45	-2.3304	0.609362	-3.82432	0.000131134	0.00171131	5321.6	8205.42	15705.9	1098.36	2775.99
276	PF3D7_0721300	6654.11	-1.54834	0.405159	-3.82157	0.000132606	0.00172388	8357.33	10413.7	8323.63	2982.71	3193.15
277	PF3D7_1206500	924.814	-2.59965	0.680374	-3.82091	0.000132962	0.00172441	339.898	1822.92	2002.61	230.849	227.796
278	PF3D7_1321300	5961.98	-1.87033	0.490959	-3.80954	0.000139225	0.0017845	10108.7	10190.7	4913.93	2086.8	2509.76
279	PF3D7_1340300	5760.55	-1.78478	0.468796	-3.80715	0.00014058	0.00179765	11372.3	6634.09	6127.66	2462.39	2206.3
280	PF3D7_1324000	2164.07	-1.777	0.467018	-3.805	0.000141803	0.00180907	4107.31	2756.1	2195.97	786.901	974.038
281	PF3D7_0806700	6002.01	-1.9456	0.512314	-3.79768	0.000146059	0.00184614	8481.87	11475	5626.55	1554.56	2872.07
282	PF3D7_1350000	460.121	-2.67129	0.703954	-3.7947	0.000147823	0.00186413	189.409	1312.87	580.085	105.348	112.897
283	PF3D7_0830500	94065.7	-2.51665	0.663547	-3.79272	0.000149005	0.00187472	243800	99142	78310.5	37736.4	11339.4
284	PF3D7_1200900	1224.37	-1.58204	0.417514	-3.7892	0.000151131	0.00189711	1904.46	1521	1582.3	498.34	615.73
285	PF3D7_0713900	16646.9	-1.78321	0.471121	-3.78503	0.000153689	0.00192041	23105.3	30734.6	15889.2	5772.14	7733.06
286	PF3D7_1032100	20761.9	-1.82393	0.481962	-3.78438	0.00015409	0.00192103	40437.4	28425.6	18497.3	7962.45	8486.51
287	PF3D7_1002100	43787.8	-2.25191	0.596099	-3.77775	0.000158254	0.00195955	106284	47354.7	38419	18587	8294.34
288	PF3D7_1406200	33431.7	-1.80676	0.478533	-3.77562	0.000159611	0.00196746	51423.1	56748.3	32233.3	10207.7	16545.8
289	PF3D7_1148700	7099.77	-2.00831	0.532388	-3.77227	0.000161766	0.00198954	13160	9853.36	7438.52	3568.08	1478.87
290	PF3D7_0936600	5508.98	-2.00469	0.531974	-3.76839	0.000164301	0.00201168	6442.49	10591	6586.1	2768.35	1157
291	PF3D7_0609700	14433.4	-1.89618	0.503526	-3.7658	0.000166014	0.00202812	28873.1	20593	11739.7	5730.91	5230.5
292	PF3D7_1463500	672.955	-1.63994	0.436707	-3.75525	0.000173172	0.00209668	1141.64	832.549	797.957	318.791	273.836
293	PF3D7_0206500	2181.86	-1.75688	0.468471	-3.75024	0.000176665	0.00212895	4187.75	2783.55	2141.5	872.095	924.396
294	PF3D7_1461200	828.386	-1.6129	0.431937	-3.73411	0.000188382	0.00224994	926.286	1222.52	1250.95	415.894	326.281
295	PF3D7_1237200	5595.97	-1.70257	0.458048	-3.71702	0.000201585	0.00238288	9607.94	8451.29	5164.48	2419.33	2336.81
296	PF3D7_1025000	7106.88	-1.63009	0.43903	-3.71293	0.000204871	0.00241131	12285.6	9594.9	7357.73	2965.31	3330.87
297	PF3D7_1231800	5557.33	-1.88965	0.509935	-3.70567	0.000210829	0.00246552	9070.85	9811.05	4668.82	1610.44	2625.46
298	PF3D7_0300200	8.46445	-6.9366	1.87378	-3.70193	0.00021397	0.00249161	25.9464	4.57445	11.8014	0	0
299	PF3D7_1227800	3753.23	-1.60429	0.43332	-3.70232	0.000213636	0.00249161	6499.57	4668.22	4224	1807.4	1566.95
300	PF3D7_1036900	48487.9	-1.74081	0.470814	-3.69744	0.000217785	0.00252529	91762	65827.4	44534	20129.6	20186.6
301	PF3D7_0110000	3900.16	-2.48694	0.673012	-3.69525	0.000219674	0.00253514	1445.21	7531.83	8450.72	1017.75	1055.31
302	PF3D7_1005100	2261.29	-1.57122	0.425251	-3.6948	0.000220059	0.00253514	3354.87	3375.94	2504.62	912.402	1158.6
303	PF3D7_1442900	30179.9	-1.72836	0.467743	-3.69511	0.000219794	0.00253514	43574.4	50833.5	31217.5	9539	15735.1
304	PF3D7_1453900	4881.76	-1.66395	0.45088	-3.69045	0.000223856	0.00256311	8777.66	6477.42	4912.11	1989.7	2251.94
305	PF3D7_0709600	3299.87	-1.63836	0.444323	-3.68733	0.000226619	0.00258932	5770.47	4463.52	3356.14	1385.09	1524.11
306	PF3D7_1423400	353.013	-2.20891	0.599708	-3.68332	0.000230219	0.00262498	207.571	745.635	589.163	96.187	126.509
307	PF3D7_0505000	5630.21	-1.8262	0.49643	-3.67867	0.000234454	0.00265831	8837.34	10286.8	4572.59	2009.85	2444.5
308	PF3D7_1403000	798.395	-2.74045	0.745215	-3.67739	0.000235634	0.00266451	210.166	1878.95	1540.54	162.144	200.172
309	PF3D7_1354300	49953.5	-1.94454	0.529102	-3.67516	0.000237697	0.0026823	112158	59522.7	41214.2	17926.5	18945.5
310	PF3D7_1448000	3247.71	-1.69616	0.461799	-3.67293	0.00023978	0.00270024	4898.68	5588.83	2980.31	1458.38	1312.33
311	PF3D7_1334700	979.269	-1.75201	0.477833	-3.66658	0.00024582	0.00275127	1741	1119.6	1226.44	510.249	299.057
312	PF3D7_0322400	3448.96	-1.45681	0.397586	-3.66415	0.000248161	0.00276616	4680.73	4954.13	4240.34	1661.74	1707.87
313	PF3D7_0701900	13974.2	-2.78226	0.760153	-3.66014	0.000252081	0.00280414	45125.9	8549.64	10022.1	4623.39	1549.73
314	PF3D7_0113400	127.341	-2.46606	0.674182	-3.65786	0.00025433	0.00282343	62.2713	248.164	256.908	42.1391	27.2234
315	PF3D7_0413100	63.7197	-2.57675	0.704781	-3.65611	0.000256076	0.00283628	171.246	46.8881	68.9929	14.6571	16.8145
316	PF3D7_0825500	2768.48	-1.90985	0.522436	-3.65566	0.000256524	0.00283628	6185.62	2770.97	2800.57	1158.82	926.397
317	PF3D7_0309700	614.593	-1.68807	0.463027	-3.64572	0.000266642	0.00290703	1030.07	639.279	877.843	217.108	308.666
318	PF3D7_0926100	25278.6	-1.65503	0.453903	-3.64622	0.000266123	0.00290703	39866.6	38576.3	25869.6	8833.63	13246.6
319	PF3D7_1302700	7504.18	-1.6859	0.462392	-3.64603	0.000266324	0.00290703	12545.1	11601.9	6934.69	2851.72	3587.49
320	PF3D7_0922100	62751.5	-1.82175	0.500095	-3.6428	0.000269689	0.00293441	120604	82607.7	60765.5	18286.5	31493.9
321	PF3D7_0519800	29739.1	-1.68155	0.461826	-3.64109	0.000271486	0.00293726	55343.6	39124.1	28642.9	12157.1	13428
322	PF3D7_1327300	25739.7	-1.57444	0.432418	-3.64102	0.000271561	0.00293726	42751.9	30449.8	31957.3	13606.3	9933.35
323	PF3D7_0418100	2278.1	-1.62633	0.447023	-3.63813	0.00027462	0.00295865	3406.76	3762.48	2198.69	1014.09	1008.47
324	PF3D7_1425600	451.772	-2.28989	0.629379	-3.63833	0.000274408	0.00295865	288.005	552.365	1147.46	101.683	169.346
325	PF3D7_0313400	1628.47	-1.52237	0.419012	-3.63323	0.000279892	0.00300952	2553.12	2128.26	1928.17	688.882	843.926
326	PF3D7_0812500	18674	-1.87681	0.517196	-3.62882	0.000284721	0.00303757	40216.9	22035.1	16774.3	6052.45	8291.14
327	PF3D7_0921200	4283.08	-1.59674	0.440297	-3.6265	0.000287288	0.00305307	5630.36	7487.23	4430.07	1926.49	1941.27
328	PF3D7_0729300	6015.89	-1.52162	0.419822	-3.62445	0.000289579	0.00307145	9431.51	8326.64	6653.27	3079.82	2588.23
329	PF3D7_1017600	6277.78	-1.63034	0.450633	-3.6179	0.000297006	0.00313806	11271.1	7747.97	6809.41	2412.92	3147.51
330	PF3D7_0524100	3392.77	-1.69056	0.467666	-3.61489	0.000300469	0.00314762	5127	4643.06	4291.17	982.939	1919.65
331	PF3D7_0808700	2351.01	-1.76238	0.487306	-3.61659	0.000298511	0.00314762	3471.63	4327.43	2025.3	1069.97	860.741
332	PF3D7_1219300	443.06	-1.61941	0.447868	-3.61582	0.0002994	0.00314762	617.524	688.454	513.815	231.765	163.741
333	PF3D7_1351000	8365.87	-1.64633	0.455443	-3.61479	0.000300586	0.00314762	12903.1	13603.3	7979.57	3206.23	4137.16
334	PF3D7_0706500	42435.3	-1.9711	0.54575	-3.61173	0.000304157	0.00317682	93570.4	56826.1	30946	13676	17158
335	PF3D7_1027100	10390.4	-1.7847	0.494605	-3.60834	0.000308158	0.00320637	21833.9	11544.8	10151.9	4189.17	4232.44
336	PF3D7_0619200	4378.72	-1.7121	0.475502	-3.60061	0.000317471	0.00327216	7527.04	5118.81	5547.57	1301.73	2398.46
337	PF3D7_0808600	2089.14	-2.08036	0.578394	-3.59679	0.000322173	0.00330197	4576.94	3082.03	1364.42	866.599	555.678
338	PF3D7_0811300	36649.6	-1.70014	0.472921	-3.59497	0.000324426	0.00331885	71718.4	43533.9	36800.4	14260.4	16935
339	PF3D7_1217200	21570.2	-1.86131	0.518549	-3.58946	0.000331362	0.00338348	47749.1	24213.7	19168.2	8369.18	8350.79
340	PF3D7_0621300	5986.72	-1.82583	0.509017	-3.58698	0.000334529	0.00339802	12887.6	6368.77	5939.74	2652.93	2084.59
341	PF3D7_1210600	4882.76	-1.48409	0.413848	-3.58607	0.000335699	0.00339802	7277.96	6421.38	6016.9	2020.84	2676.7
342	PF3D7_1250600	3116.6	-1.42736	0.397836	-3.58782	0.000333457	0.00339802	3868.61	4130.73	4488.17	1506.93	1588.57
343	PF3D7_1225700	5591.63	-1.73364	0.484577	-3.57763	0.000346729	0.00349475	9688.38	8395.25	5207.15	1797.32	2870.07
344	PF3D7_0818800	1474.37	-1.67416	0.468583	-3.57282	0.000353155	0.00354646	2368.9	1884.67	1843.74	828.124	446.384
345	PF3D7_1438800	558.405	-2.86982	0.803515	-3.57159	0.000354826	0.00355671	127.137	1726.85	704.453	112.676	120.904
346	PF3D7_1346700	755.404	-2.69469	0.755458	-3.56696	0.00036115	0.00360689	194.598	1495.84	1733.9	136.494	216.186
347	PF3D7_0602000	837.37	-2.03391	0.570581	-3.56463	0.000364364	0.00363236	555.253	1358.61	1686.69	227.184	359.109
348	PF3D7_1032900	987.206	-1.49883	0.420728	-3.56247	0.000367378	0.00365575	1489.32	1411.22	1093.9	454.369	487.219
349	PF3D7_0819000	8029.03	-1.88513	0.529368	-3.5611	0.000369311	0.00366166	17358.1	9873.95	6776.73	2503.61	3632.73
350	PF3D7_0716000	10944.3	-1.73278	0.486753	-3.55988	0.000371025	0.00366775	19164	14557	11859.5	3147.6	5993.16
351	PF3D7_1149500	462.805	-2.80317	0.790296	-3.54699	0.000389655	0.00379457	1621.65	264.174	226.95	100.767	100.487
352	PF3D7_1449700	2858.01	-1.53208	0.431993	-3.54653	0.000390343	0.00379457	4737.81	3902	2973.96	1312.72	1363.57
353	PF3D7_0905200	550.152	-1.73711	0.490261	-3.54324	0.000395248	0.00381167	905.529	896.592	491.12	193.29	264.227
354	PF3D7_1016800	1782.37	-2.12163	0.59882	-3.54301	0.000395583	0.00381167	3640.28	2664.62	1422.52	869.347	315.071
355	PF3D7_1133100	36557	-1.71893	0.485077	-3.54362	0.000394675	0.00381167	74938.3	38604.9	38459.9	14790.8	15991
356	PF3D7_1208800	7973.36	-1.59016	0.449017	-3.54143	0.000397967	0.0038279	12350.5	11983.9	8306.38	2903.93	4322.12
357	PF3D7_0935600	32927.8	-2.17162	0.613452	-3.54001	0.000400112	0.00383218	82662.6	27660.5	33093.9	14658	6564.05
358	PF3D7_0301800	1512.76	-1.88103	0.531643	-3.53815	0.000402945	0.00384201	3085.02	1697.12	1622.24	775.908	383.53
359	PF3D7_1022600	3114.72	-1.65916	0.469194	-3.5362	0.000405928	0.00386373	6045.51	3520.04	3294.41	1440.97	1272.7
360	PF3D7_1142100	28207.4	-1.69035	0.478173	-3.53502	0.000407739	0.00387422	44153	42221	30518.4	8278.49	15866.1
361	PF3D7_1451200	76558.9	-1.81928	0.515797	-3.52712	0.000420102	0.00395055	169562	76091.4	76318.8	29358.1	31463.9
362	PF3D7_1251600	6999.27	-1.81835	0.516031	-3.52371	0.000425544	0.0039812	15365.4	6644.39	7424	2550.33	3012.19
363	PF3D7_0831900	2153.01	-1.90225	0.540073	-3.5222	0.000427975	0.00399711	3030.54	2759.54	3344.34	1214.7	415.958
364	PF3D7_1355900	1634.74	-1.42423	0.405616	-3.51128	0.000445949	0.00412407	1997.87	2125.97	2422.92	854.69	772.265
365	PF3D7_1471800	346.617	-1.88678	0.537361	-3.5112	0.00044609	0.00412407	329.519	760.502	377.645	149.319	116.1
366	PF3D7_0902300	5672.19	-1.78033	0.508047	-3.50426	0.00045787	0.00421163	8917.77	8867.57	5965.16	3182.42	1428.03
367	PF3D7_1039000	5111.79	-1.78973	0.510801	-3.50377	0.000458713	0.00421231	7329.85	8907.59	5188.99	2814.16	1318.33
368	PF3D7_1001900	4176.88	-1.81936	0.520243	-3.49713	0.000470285	0.00429695	7825.43	5787.82	3952.56	2219.63	1098.95
369	PF3D7_1210400	1586.79	-1.47781	0.422545	-3.4974	0.00046982	0.00429695	2348.15	2167.14	1887.32	648.575	882.76
370	PF3D7_0220000	82186.5	-2.23685	0.641366	-3.48764	0.000487308	0.00442746	223987	83460.8	52567.1	31888.3	19029.2
371	PF3D7_0730900	9331.74	-1.95375	0.560237	-3.48736	0.000487805	0.00442746	17791.4	11511.6	10504.2	5079.59	1771.93
372	PF3D7_1371900	36.6874	-2.38124	0.683723	-3.48276	0.000496279	0.00448948	46.7035	70.9039	44.4822	13.741	7.60655
373	PF3D7_1308900	3786.27	-1.61637	0.464331	-3.48107	0.000499415	0.0045104	5041.38	6883.4	3625.76	1521.59	1859.2
374	PF3D7_1213900	3952.75	-1.78365	0.512585	-3.47971	0.000501958	0.00452589	7610.07	5934.2	3013.9	1716.71	1488.88
375	PF3D7_1416400	859.48	-1.74871	0.502767	-3.47817	0.000504849	0.00454447	1429.65	1217.95	937.758	481.851	230.198
376	PF3D7_1407300	6188.92	-1.41736	0.407774	-3.47584	0.00050926	0.00457665	9130.53	8709.75	6923.8	3064.24	3116.28
377	PF3D7_0723400	32462.9	-1.7491	0.503933	-3.4709	0.000518719	0.0046529	67717.5	33717.1	34018	11122	15739.9
378	PF3D7_1470300	3475.64	-1.66023	0.478381	-3.47052	0.000519445	0.0046529	5957.29	4684.23	3709.27	1942.06	1085.33
379	PF3D7_1218500	11084.5	-1.73776	0.501716	-3.46363	0.000532934	0.00474816	22780.9	13581.5	9827.85	5097.91	4134.36
380	PF3D7_0814500	10520.9	-2.21759	0.640459	-3.4625	0.000535178	0.00475492	26792.2	10721.4	8496.11	4803.85	1791.14
381	PF3D7_0707500	1775.39	-1.85599	0.538035	-3.44957	0.000561478	0.0049805	3912.71	1989.88	1594.1	838.201	542.067
382	PF3D7_1452100	960.239	-1.57261	0.456162	-3.44747	0.000565859	0.00501124	1515.27	1112.73	1293.62	546.892	332.686
383	PF3D7_0201900	23644.1	-1.51157	0.438757	-3.44512	0.00057081	0.00502258	34783.7	37759.8	23273.3	12050.9	10352.9
384	PF3D7_1021500	1988.1	-1.61989	0.470162	-3.44539	0.000570246	0.00502258	3731.09	2567.41	1870.98	892.249	878.756
385	PF3D7_1337400	4136.1	-1.5549	0.451279	-3.44555	0.000569908	0.00502258	7018.5	4375.46	5463.15	1571.05	2252.34
386	PF3D7_1020700	3433.06	-1.54602	0.449154	-3.44208	0.000577265	0.00506309	5632.96	4944.98	3396.99	1805.57	1384.79
387	PF3D7_1302000	23336.3	-2.22868	0.647879	-3.43996	0.000581801	0.00508804	57421.9	26280.2	18449.2	10997.4	3532.64
388	PF3D7_0623800	33861.4	-2.03231	0.591955	-3.43321	0.000596471	0.00519822	76879.1	42415.4	26286.3	16451.6	7274.66
389	PF3D7_1206600	4235.62	-1.4766	0.430383	-3.43089	0.000601599	0.00522627	6727.9	5997.1	4361.08	1908.17	2183.88
390	PF3D7_1203500	4937.21	-1.53249	0.447544	-3.42423	0.000616551	0.00532237	8824.36	5173.7	6065.02	2474.3	2148.65
391	PF3D7_1224400	912.233	-1.46507	0.427813	-3.42456	0.000615792	0.00532237	1445.21	1235.1	994.042	464.446	422.364
392	PF3D7_0424500	3779.26	-2.06278	0.604017	-3.41509	0.000637599	0.00548676	8948.91	4742.56	2604.48	1726.79	873.552
393	PF3D7_1353100	11063.4	-2.02441	0.593158	-3.41293	0.000642695	0.00552194	18481.6	18300.1	10745.6	6042.37	1747.1
394	PF3D7_1364400	7647.93	-1.5266	0.448112	-3.40674	0.000657426	0.00561325	11971.7	11281.7	7801.64	2946.99	4237.65
395	PF3D7_0420000	13900.2	-1.57467	0.462839	-3.40219	0.000668489	0.00569882	21688.6	20509.5	14593.8	4725.99	7983.27
396	PF3D7_1439100	1679.24	-1.86233	0.547622	-3.40075	0.000672002	0.0057173	2664.69	3054.59	1377.13	418.642	881.159
397	PF3D7_0520100	1471.05	-1.52514	0.448646	-3.39943	0.000675268	0.00572306	1559.38	2633.74	1778.38	694.378	689.393
398	PF3D7_0406900	532.527	-1.47754	0.435392	-3.39359	0.000689836	0.00579949	773.202	755.927	620.028	218.024	295.454
399	PF3D7_0521300	1959.28	-1.53346	0.452086	-3.39197	0.000693914	0.00581591	3038.32	2812.14	2113.36	713.616	1118.96
400	PF3D7_0400100	2496.34	-1.54277	0.455078	-3.39012	0.000698618	0.00584639	2784.05	4242.8	3131.01	920.647	1403.21
401	PF3D7_1452400	7860.86	-1.40995	0.416438	-3.38575	0.00070985	0.00590734	10959.8	11079.3	9383.03	3317.08	4565.13
402	PF3D7_1458800	1265.4	-1.45965	0.431005	-3.38663	0.00070758	0.00590734	1951.17	1840.07	1301.79	630.254	603.72
403	PF3D7_0100100	2273.15	-1.48984	0.440946	-3.37874	0.000728176	0.00603834	3243.3	3054.59	2888.62	818.047	1361.17
404	PF3D7_0525900	479.541	-2.35736	0.698485	-3.37496	0.000738266	0.00610352	230.923	1373.48	516.539	169.472	107.292
405	PF3D7_0205100	680.404	-2.28818	0.67813	-3.37424	0.000740191	0.0061102	290.599	1340.31	1362.61	134.662	273.836
406	PF3D7_1123000	24319.8	-1.59547	0.473088	-3.37246	0.000744994	0.00611731	42380.8	34342.7	22899.3	8855.62	13120.5
407	PF3D7_1200800	3937.02	-1.58957	0.471218	-3.37332	0.000742675	0.00611731	6434.7	5275.48	4404.65	2307.57	1262.69
408	PF3D7_0109100	1041.35	-1.89163	0.562084	-3.36539	0.000764343	0.00624365	887.366	2312.38	1212.82	513.913	280.241
409	PF3D7_0526500	5084.68	-1.55382	0.461855	-3.3643	0.000767374	0.00625907	8790.63	7021.78	4907.57	1987.86	2715.54
410	PF3D7_1419900	842.436	-1.40997	0.419567	-3.36053	0.000777923	0.00632626	1177.97	1199.65	989.503	469.942	375.123
411	PF3D7_1366300	18172.1	-1.62701	0.484343	-3.35921	0.000781664	0.00633984	29934.3	29554.4	15242.9	6959.36	9169.49
412	PF3D7_1201200	4024.3	-1.93276	0.575585	-3.35791	0.000785346	0.00634413	8173.11	4328.57	4627.97	2215.96	775.868
413	PF3D7_1246300	5785.45	-1.52198	0.453213	-3.35821	0.000784497	0.00634413	7809.86	10108.4	5559.37	2543.92	2905.7
414	PF3D7_0403200	4034.23	-1.66923	0.497318	-3.35647	0.000789448	0.00635804	7960.35	4235.94	4480.9	1352.11	2141.84
415	PF3D7_1417600	20061.6	-1.49311	0.444924	-3.35588	0.000791124	0.00635804	28439.8	33411.8	19249.9	9095.62	10111.1
416	PF3D7_1431300	3113.1	-1.51568	0.451636	-3.35597	0.000790861	0.00635804	5568.09	3952.32	3102.86	1504.18	1438.04
417	PF3D7_1009800	3274.22	-1.45182	0.433063	-3.35245	0.000800995	0.00642793	5041.38	4824.9	3297.13	1711.21	1496.49
418	PF3D7_0521900	1109.75	-1.8643	0.556451	-3.35033	0.000807145	0.00644891	716.12	1840.07	2133.33	375.587	483.616
419	PF3D7_0610900	14746	-1.71179	0.510905	-3.35052	0.000806606	0.00644891	28709.7	20541.6	12012	5133.64	7333.11
420	PF3D7_0825900	365.116	-3.01657	0.901067	-3.34778	0.000814627	0.00648974	41.5142	1153.9	491.12	61.3765	77.6669
421	PF3D7_1039100	22.6143	-2.53911	0.758929	-3.34565	0.000820903	0.00652178	38.9196	30.8775	31.773	5.4964	6.00517
422	PF3D7_1464000	12666.3	-1.56434	0.467582	-3.34561	0.000821031	0.00652178	24195	12707.8	14779.9	5497.32	6151.7
423	PF3D7_0727900	2354.78	-1.86145	0.5569	-3.34252	0.000830217	0.00657565	3806.33	4617.9	1525.11	774.076	1050.5
424	PF3D7_1014500	586.557	-1.45156	0.43423	-3.34284	0.000829247	0.00657565	835.473	749.066	774.354	233.597	340.293
425	PF3D7_0310300	6005.85	-1.44727	0.43323	-3.34066	0.000835797	0.00661028	9327.72	8583.95	6219.34	2593.38	3304.84
426	PF3D7_1123500	2369.71	-1.70669	0.51114	-3.33899	0.000840838	0.00664056	3510.55	4527.56	1801.08	1026.91	982.446
427	PF3D7_1001800	3431.91	-1.61504	0.484388	-3.33419	0.000855477	0.00671739	6190.81	4526.42	3375.2	1904.5	1162.6
428	PF3D7_1013900	3705.03	-1.4923	0.448021	-3.33086	0.000865771	0.00678849	5435.77	5747.79	3793.7	1452.88	2095
429	PF3D7_0523000	19488.1	-1.69479	0.508951	-3.32997	0.00086856	0.00678948	34884.9	30947.3	14968.7	9534.42	7104.92
430	PF3D7_0820000	11456.5	-1.56209	0.469149	-3.32963	0.000869619	0.00678948	14470.3	20778.3	11483.7	4319.25	6230.96
431	PF3D7_0113700	1879.59	-1.7529	0.526733	-3.32788	0.000875111	0.00682049	3064.27	3067.17	1713.93	1058.97	493.625
432	PF3D7_0936800	35093.9	-2.11518	0.635655	-3.32757	0.000876084	0.00682049	94932.6	27538.2	29598.8	15076.6	8323.16
433	PF3D7_1230800	7827.91	-1.53675	0.461885	-3.32713	0.000877439	0.00682134	14561.1	9524	7742.63	3454.49	3857.32
434	PF3D7_0931100	12763.1	-1.96696	0.591554	-3.32507	0.000883965	0.00685261	31921.8	12155.5	10441.5	5716.26	3580.28
435	PF3D7_1367700	3233.19	-1.44179	0.43387	-3.32309	0.000890253	0.00688186	4141.04	5001.01	3839.09	1281.58	1903.24
436	PF3D7_0515600	647.55	-2.4783	0.746095	-3.3217	0.000894714	0.00688807	220.544	1960.15	710.808	164.892	181.356
437	PF3D7_1472900	492.786	-1.79077	0.539026	-3.32223	0.000893006	0.00688807	342.492	838.268	884.198	211.611	187.361
438	PF3D7_0521600	55.6155	-1.9918	0.599842	-3.32055	0.0008984	0.00688967	83.0284	62.8987	91.6879	25.6499	14.8128
439	PF3D7_1419400	10449.2	-1.78029	0.536068	-3.32102	0.000896897	0.00688967	20191.5	15580.6	7983.2	3156.77	5333.79
440	PF3D7_1416700	918.044	-2.75993	0.832306	-3.316	0.000913147	0.00697997	166.057	2764.11	1248.23	250.086	161.739
441	PF3D7_1038700	99.1535	-1.77466	0.53624	-3.30945	0.000934779	0.00713535	171.246	116.648	128	30.2302	49.6427
442	PF3D7_0321900	4533.05	-1.57326	0.476646	-3.30069	0.000964468	0.00729079	5736.74	8236.29	4544.45	1635.18	2512.56
443	PF3D7_0827000	4918.05	-1.49982	0.454374	-3.30085	0.000963921	0.00729079	8756.9	5866.73	5277.05	2011.68	2677.91
444	PF3D7_1364200	4198.9	-1.45889	0.442241	-3.29887	0.000970755	0.00732819	6951.04	5583.11	4363.8	1768.92	2327.6
445	PF3D7_0501100	16138.2	-1.75191	0.531213	-3.29794	0.000973976	0.00734239	30811.3	21512.5	15034.1	9075.47	4257.67
446	PF3D7_0831500	4008.54	-1.84582	0.560947	-3.29054	0.000999957	0.0075115	8393.65	4802.03	3711.09	2183.9	952.02
447	PF3D7_0935700	2160.65	-2.04742	0.6223	-3.29009	0.00100154	0.0075115	5373.5	1718.85	2210.5	1045.23	455.192
448	PF3D7_0803100	11772.7	-1.51607	0.460936	-3.2891	0.00100507	0.00752498	21628.9	13132.1	12977	4797.44	6328.25
449	PF3D7_0109700	1814.22	-1.72478	0.525092	-3.28471	0.00102086	0.00760159	3601.36	2011.61	1935.43	1012.25	510.439
450	PF3D7_0711700	4071.17	-2.59598	0.790431	-3.28426	0.0010225	0.00760343	13715.3	2087.09	2531.86	1451.97	569.69
451	PF3D7_1225600	14061.4	-1.48889	0.453603	-3.28236	0.0010294	0.00764441	25007.1	18001.6	13804.9	6223.76	7269.46
452	PF3D7_1119900	7381.6	-2.08406	0.635549	-3.27916	0.00104118	0.00771093	20041	7269.94	4583.49	2181.15	2832.44
453	PF3D7_1319300	723.548	-1.68923	0.515135	-3.2792	0.00104101	0.00771093	1453	895.448	650.893	250.086	368.317
454	PF3D7_0616900	1077.47	-1.44623	0.441104	-3.27866	0.00104303	0.00771417	1455.59	1503.85	1369.87	403.069	654.964
455	PF3D7_1454000	1530.28	-1.4121	0.430846	-3.2775	0.0010473	0.00773534	2449.34	2021.91	1647.66	839.117	693.397
456	PF3D7_1405900	5132.57	-1.54241	0.471787	-3.26929	0.00107818	0.00792063	9849.25	5253.75	5780.88	2594.3	2184.68
457	PF3D7_1210200	1270.12	-3.08224	0.944241	-3.26425	0.00109756	0.00805219	181.625	4867.21	837.9	304.134	159.738
458	PF3D7_0813400	47964.1	-1.72347	0.528377	-3.26183	0.00110696	0.00809949	102237	51456.8	45844.8	25059.9	15222.3
459	PF3D7_0729400	4435.49	-1.62083	0.497017	-3.26112	0.00110972	0.00810883	9060.48	4863.78	4302.98	2196.73	1753.51
460	PF3D7_1459200	11986	-1.57417	0.482839	-3.26023	0.00111321	0.00812346	23206.4	14740	11021.6	4956.84	6005.17
461	PF3D7_1206700	4498.63	-1.43622	0.440616	-3.25957	0.0011158	0.00813153	6447.68	7172.73	4427.34	2018.09	2427.29
462	PF3D7_1372300	3165.27	-2.32492	0.713394	-3.25896	0.00111822	0.0081383	9299.18	1356.32	3312.57	1149.66	708.61
463	PF3D7_0606100	6485.29	-1.41997	0.435807	-3.25827	0.00112096	0.00814739	11014.2	8182.54	6763.12	3088.06	3378.51
464	PF3D7_1349800	2082.46	-1.47156	0.45218	-3.25437	0.00113644	0.00823803	1917.44	3182.67	3293.5	986.604	1032.09
465	PF3D7_0102200	367266	-2.59324	0.798195	-3.24888	0.00115862	0.00836559	1.25808e+06	181563	214005	128717	53970.1
466	PF3D7_0201600	3810.45	-1.60044	0.492993	-3.24637	0.00116886	0.00841325	5243.76	6725.58	3648.45	2189.4	1245.07
467	PF3D7_0318300	3943.02	-1.79677	0.55351	-3.24614	0.00116983	0.00841325	8705.01	4392.61	3445.1	1135.01	2037.35
468	PF3D7_0936000	38060.1	-1.85761	0.572139	-3.24679	0.00116716	0.00841325	69512.9	48469.7	42749.2	22521.5	7046.87
469	PF3D7_0901900	269.773	-1.73837	0.536556	-3.23986	0.00119587	0.00857796	202.382	403.695	517.446	110.844	114.499
470	PF3D7_1100800	8.82199	-5.4723	1.6921	-3.23403	0.00122058	0.00870954	23.3517	12.5797	7.26241	0.916067	0
471	PF3D7_1100900	6.35864	-6.49796	2.01056	-3.23192	0.00122962	0.00872856	23.3517	5.71806	2.7234	0	0
472	PF3D7_0422200	5834.93	-1.36049	0.421011	-3.23147	0.00123155	0.0087309	6639.68	9339.88	7181.61	2751.86	3261.61
473	PF3D7_1461600	9082.83	-1.4551	0.450371	-3.23088	0.00123409	0.00873764	15925.9	11603.1	9003.57	4081.08	4800.53
474	PF3D7_0404600	5114.64	-1.37505	0.425898	-3.2286	0.00124399	0.00877367	5596.63	8009.86	6737.7	2295.66	2933.33
475	PF3D7_1464200	406.737	-1.54074	0.477769	-3.22485	0.00126038	0.00886638	666.822	456.301	531.063	238.177	141.322
476	PF3D7_0802300	3084.83	-1.4384	0.446263	-3.22321	0.00126762	0.00887539	5215.22	4187.91	2976.68	1549.07	1495.29
477	PF3D7_1352200	2422.04	-1.38587	0.430137	-3.22192	0.00127336	0.00890052	3762.23	3202.11	2684.37	1412.57	1048.9
478	PF3D7_1429400	2898.93	-1.58411	0.492513	-3.21638	0.00129817	0.00905083	3214.76	5794.68	2848.68	1149.66	1486.88
479	PF3D7_1342900	4249.51	-1.35839	0.422579	-3.21452	0.00130664	0.00909829	5085.49	6949.73	4827.68	2114.28	2270.35
480	PF3D7_0717400	6238.5	-1.61153	0.501508	-3.21336	0.00131193	0.00910305	12820.1	6463.69	6322.83	3193.41	2392.46
481	PF3D7_1235300	17327.9	-1.71217	0.533082	-3.21184	0.00131889	0.00912553	35715.2	17541.9	18736.1	4971.49	9674.73
482	PF3D7_0524900	2370.69	-1.40512	0.437662	-3.21052	0.00132493	0.00913267	3676.6	3374.8	2418.38	1338.37	1045.3
483	PF3D7_0904200	2023.92	-3.03384	0.945495	-3.20873	0.00133321	0.00917818	246.491	7494.09	1616.79	514.829	247.413
484	PF3D7_1475600	3781.01	-1.36729	0.426165	-3.20837	0.0013349	0.00917827	6074.05	4724.26	4224.91	2146.34	1735.49
485	PF3D7_0704200	765.998	-1.34396	0.419796	-3.20145	0.00136737	0.0093545	1180.56	941.193	912.34	378.335	417.559
486	PF3D7_1122200	644.502	-1.35063	0.422263	-3.19854	0.00138124	0.00942587	866.609	967.496	720.794	326.12	341.494
487	PF3D7_1134700	3201.38	-1.39989	0.438314	-3.1938	0.00140414	0.00954641	3897.15	5188.57	3692.03	1894.43	1334.75
488	PF3D7_1202700	5813.85	-1.39102	0.435972	-3.19062	0.00141969	0.00961628	9371.83	7779.99	6025.98	3302.42	2589.03
489	PF3D7_1128600	172.504	-2.42209	0.761531	-3.18055	0.00146995	0.00990771	49.2981	391.115	325.9	61.3765	34.83
490	PF3D7_0218700	2671.69	-1.31035	0.412359	-3.1777	0.00148449	0.0099811	4032.07	2968.82	3527.71	1470.29	1359.57
491	PF3D7_1346500	2278.53	-1.45396	0.457668	-3.17689	0.00148863	0.00999667	3964.61	2459.91	2739.74	916.067	1312.33
492	PF3D7_1119200	603.238	-1.73668	0.547671	-3.17103	0.00151901	0.0101632	887.366	906.884	718.07	373.755	130.112
493	PF3D7_1348300	1367.33	-1.45201	0.45798	-3.17047	0.00152191	0.0101702	1774.73	2410.73	1311.77	656.82	682.588
494	PF3D7_0104300	32654.7	-1.73853	0.548562	-3.16924	0.00152837	0.0101885	73589.1	36187.3	26309.9	15884.6	11302.5
495	PF3D7_1462300	9550.19	-1.58047	0.499046	-3.16698	0.00154033	0.0102557	14371.7	15499.4	9176.96	2938.74	5764.16
496	PF3D7_0421100	408.634	-2.25065	0.711634	-3.16266	0.00156335	0.0103838	1224.67	248.164	319.546	160.312	90.4779
497	PF3D7_1404500	4110.45	-1.47492	0.466724	-3.16016	0.00157683	0.0104606	7789.1	4574.45	4214.01	2012.6	1962.09
498	PF3D7_0903400	21370.5	-1.67942	0.531944	-3.15713	0.00159329	0.0104823	37793.5	35848.8	14802.6	7782.9	10624.7
499	PF3D7_1136400	6014.83	-1.34419	0.425545	-3.15875	0.00158446	0.0104823	9880.38	7061.8	6878.41	2913.09	3340.48
500	PF3D7_0421300	1345.3	-1.93812	0.614686	-3.15302	0.00161588	0.010604	3520.92	1143.61	1065.76	579.87	416.358
501	PF3D7_1454200	1364.28	-1.55547	0.493394	-3.15259	0.0016183	0.0106071	2477.88	1972.73	1110.24	669.645	590.909
502	PF3D7_1004300	15874.6	-1.45859	0.463277	-3.14841	0.00164161	0.0106959	27869	21031	14979.6	6711.1	8782.36
503	PF3D7_0532300	23269.4	-1.8051	0.574014	-3.1447	0.00166258	0.010794	25494.9	41976.3	30234.3	14234.8	4406.59
504	PF3D7_0622200	10147	-1.71294	0.544699	-3.14475	0.00166226	0.010794	22962.5	11104.5	8094.86	4647.21	3925.78
505	PF3D7_0627100	4789.43	-1.59641	0.507751	-3.14407	0.00166613	0.0108042	9742.87	5946.78	3932.59	2193.06	2131.84
506	PF3D7_1444400	425.589	-1.45159	0.463138	-3.13425	0.00172292	0.0111083	433.305	742.204	534.695	220.772	196.97
507	PF3D7_1449300	1546.12	-1.26738	0.404415	-3.13387	0.0017252	0.0111083	2065.33	2057.36	1931.8	758.503	917.59
508	PF3D7_1324200	10643.5	-1.50441	0.480228	-3.1327	0.00173204	0.0111261	18626.9	13060	11406.5	3655.11	6469.17
509	PF3D7_1003700	1548.48	-1.67961	0.537389	-3.12549	0.00177509	0.0113229	1177.97	2808.71	2422.01	484.599	849.131
510	PF3D7_1455800	795.11	-2.49415	0.798744	-3.12259	0.00179266	0.0114084	168.651	2300.95	1084.82	231.765	189.363
511	PF3D7_1138800	8882.38	-1.57747	0.505512	-3.12054	0.00180522	0.0114484	15261.7	13126.4	7916.02	2858.13	5249.72
512	PF3D7_1413000	26.9044	-2.42922	0.779017	-3.11832	0.00181886	0.0115215	23.3517	45.7445	50.8368	4.58033	10.0086
513	PF3D7_1477500	9780.11	-1.7574	0.564154	-3.11511	0.00183877	0.0116342	11590.2	18974.8	10279.9	5920.54	2135.04
514	PF3D7_1326900	1175.1	-1.38717	0.445381	-3.11457	0.00184214	0.0116421	1395.92	2027.62	1258.21	632.086	561.684
515	PF3D7_1433500	15608	-1.65098	0.530428	-3.11254	0.00185484	0.011682	34371.2	17116.4	12888	6754.16	6910.35
516	PF3D7_1352700	5868.43	-1.50369	0.485049	-3.10007	0.00193472	0.0121014	7931.81	10087.8	5738.21	2033.67	3550.66
517	PF3D7_1139300	6527.52	-1.44441	0.466015	-3.09948	0.00193858	0.0121117	7835.81	11962.2	6417.24	3576.32	2846.05
518	PF3D7_1211200	4305.35	-1.41873	0.458498	-3.09429	0.00197284	0.0123117	7490.72	5464.18	4276.65	1830.3	2464.92
519	PF3D7_0610200	5038.91	-1.51447	0.490271	-3.08904	0.00200802	0.0124743	9579.4	6092.02	4757.78	1926.49	2838.84
520	PF3D7_0811500	6356.82	-1.28527	0.416043	-3.08927	0.00200649	0.0124743	9099.4	9075.7	6783.09	3163.18	3662.75
521	PF3D7_0215000	3697.57	-1.73853	0.562945	-3.08828	0.00201319	0.0124923	2838.53	5387.56	7183.43	976.527	2101.81
522	PF3D7_0108300	75957.9	-1.62972	0.528804	-3.0819	0.00205685	0.0127343	134542	118225	59706.1	23889.2	43426.6
523	PF3D7_1305300	9487.56	-1.57314	0.510819	-3.07964	0.00207251	0.0128168	13134.1	17771.7	7849.75	3362.88	5319.38
524	PF3D7_1429500	605.188	-1.55372	0.50462	-3.07899	0.00207703	0.0128302	1133.86	657.577	674.496	355.434	204.576
525	PF3D7_0417400	22914.3	-1.50859	0.490035	-3.07853	0.00208026	0.0128357	31667.6	40011.5	21144.5	8094.36	13653.4
526	PF3D7_0818700	7748.31	-1.56207	0.508656	-3.07098	0.00213359	0.0131499	14138.2	11415.5	6053.22	2959.81	4174.79
527	PF3D7_0909900	3070.27	-1.28694	0.419267	-3.06949	0.00214423	0.0132007	4182.56	4469.24	3406.07	1441.89	1851.59
528	PF3D7_1018600	2858.8	-1.45834	0.475277	-3.0684	0.00215207	0.0132327	5425.39	3399.96	2678.92	1380.51	1409.21
529	PF3D7_0216000	1576.48	-2.24838	0.733993	-3.06321	0.00218974	0.0134204	508.549	4486.39	1917.28	439.712	530.457
530	PF3D7_0712000	5504.32	-2.02773	0.662171	-3.06224	0.00219684	0.0134339	13730.8	7041.22	2882.27	2647.43	1219.85
531	PF3D7_1421800	410.99	-2.02493	0.661243	-3.0623	0.0021964	0.0134339	267.248	1150.47	347.688	137.41	152.131
532	PF3D7_1104200	11686.9	-1.4868	0.485664	-3.06137	0.00220329	0.0134468	21231.9	16289.6	9685.33	5152.87	6074.83
533	PF3D7_1107300	32116.2	-1.47634	0.483523	-3.05329	0.00226347	0.0137339	47048.6	49888.9	32606.4	10652	20385.1
534	PF3D7_0627600	248.781	-1.57617	0.517198	-3.04752	0.00230742	0.0138775	197.192	425.424	393.078	120.921	107.292
535	PF3D7_1200100	3335.08	-1.39596	0.458028	-3.04776	0.00230558	0.0138775	3134.32	5754.66	4415.54	1528.92	1841.99
536	PF3D7_1429200	1067.18	-1.83459	0.601946	-3.04776	0.00230555	0.0138775	640.876	1876.67	1978.1	279.4	560.883
537	PF3D7_0727200	2847.31	-1.27489	0.418611	-3.04552	0.00232275	0.0139285	4255.21	3414.83	3491.4	1748.77	1326.34
538	PF3D7_0604500	50659.6	-1.37085	0.450346	-3.04398	0.00233468	0.01398	84227.1	61759.6	55400.4	20733.3	31177.6
539	PF3D7_1229000	2541.21	-1.37993	0.453643	-3.04187	0.0023511	0.0140322	4198.12	3443.42	2474.67	1109.36	1480.47
540	PF3D7_1450400	9010.37	-1.44047	0.473524	-3.04203	0.0023499	0.0140322	14096.7	13244.2	8828.36	3278.6	5604.02
541	PF3D7_0936400	12019	-1.72509	0.567359	-3.04057	0.00236131	0.0140737	14493.6	17315.4	18199.6	7802.14	2283.97
542	PF3D7_0222300	9.42526	-4.39778	1.44714	-3.03895	0.00237407	0.0141232	12.9732	5.71806	27.234	0	1.20103
543	PF3D7_0406500	80775.6	-1.67559	0.552223	-3.03427	0.00241119	0.0142973	155959	75470.4	102718	20259.7	49471.8
544	PF3D7_1423200	2311.16	-1.3073	0.430834	-3.03434	0.00241061	0.0142973	3795.96	2807.57	2500.99	1150.58	1300.72
545	PF3D7_0403700	5155.48	-1.39249	0.459122	-3.03295	0.00242179	0.0143408	9423.73	5941.06	5193.53	2499.95	2719.14
546	PF3D7_0524000	45470.9	-1.37748	0.454208	-3.0327	0.00242377	0.0143408	75794.6	64168.1	40967.2	22696.5	23728
547	PF3D7_0409300	2552.97	-1.35327	0.446362	-3.03179	0.0024311	0.0143532	3746.66	3986.63	2390.24	1400.67	1240.67
548	PF3D7_1108000	10200.1	-1.70741	0.563367	-3.03073	0.00243966	0.0143727	24109.4	10201	8044.93	4627.05	4018.26
549	PF3D7_0310200	16181.7	-1.5774	0.520843	-3.02855	0.00245732	0.0144147	34059.8	19163.5	12912.6	7228.68	7544.09
550	PF3D7_1109100	905.494	-1.85767	0.613358	-3.02869	0.00245614	0.0144147	858.825	2328.39	636.368	388.412	315.472
551	PF3D7_1316000	295.431	-2.35614	0.778639	-3.02597	0.00247833	0.0145224	108.975	924.038	273.248	110.844	60.0517
552	PF3D7_1028000	1768.41	-1.47336	0.486969	-3.02558	0.00248159	0.0145259	2054.95	3096.9	1977.19	1105.69	607.323
553	PF3D7_1345000	1005.75	-1.85865	0.614468	-3.0248	0.00248795	0.0145419	573.415	2465.63	1208.28	387.496	393.939
554	PF3D7_0423700	2046.28	-1.35876	0.44952	-3.02268	0.00250543	0.0146186	2688.04	2027.62	3405.16	927.975	1182.62
555	PF3D7_0612500	349.305	-2.21263	0.732534	-3.02052	0.00252341	0.0147008	249.085	1060.13	216.964	147.487	72.8627
556	PF3D7_1341700	42.4833	-2.90578	0.962069	-3.02034	0.0025249	0.0147008	5.18928	122.366	67.1773	10.0767	7.60655
557	PF3D7_1206200	27993.9	-1.54899	0.513494	-3.01656	0.00255661	0.0148221	58369	32189.2	23440.3	12311	13660.2
558	PF3D7_1358200	4359.25	-1.34304	0.445198	-3.01673	0.00255519	0.0148221	6131.13	6351.62	4778.66	1746.02	2788.8
559	PF3D7_0705500	55036.6	-1.40001	0.465483	-3.00765	0.00263277	0.0151835	91915.1	77341.3	50431.1	23232.4	32263
560	PF3D7_0501300	111771	-1.84933	0.615325	-3.00545	0.0026519	0.0152457	212335	126714	132553	69804.3	17449.8
561	PF3D7_0937000	27.003	-2.49216	0.82952	-3.00434	0.0026616	0.015279	15.5678	52.6061	52.6524	4.58033	9.60827
562	PF3D7_0301100	4.63173	-6.08465	2.02749	-3.00108	0.00269025	0.0154176	10.3786	9.1489	3.6312	0	0
563	PF3D7_1475500	1090.79	-2.29422	0.765011	-2.99894	0.00270922	0.0154615	293.194	3176.95	1330.84	317.875	335.088
564	PF3D7_1220700	69.5975	-2.13568	0.712948	-2.99557	0.00273935	0.0155847	36.3249	170.398	95.3191	18.3213	27.6238
565	PF3D7_1464600	17800.1	-1.41206	0.472305	-2.98972	0.00279232	0.015821	31309.5	24578.5	15283.7	9468.46	8360.4
566	PF3D7_0322100	4490.89	-1.39612	0.467048	-2.98924	0.00279676	0.015829	8035.59	4409.77	5472.22	1920.99	2615.85
567	PF3D7_1254400	19.2525	-2.67179	0.894219	-2.98785	0.00280948	0.0158846	20.7571	24.0158	41.7588	7.32853	2.40207
568	PF3D7_1207600	1801.94	-1.38725	0.464758	-2.98488	0.00283687	0.0160064	1862.95	2013.9	3302.58	838.201	992.054
569	PF3D7_1459000	22264.6	-1.26312	0.423341	-2.9837	0.00284782	0.0160351	35959.1	24164.5	27000.7	11532.4	12666.1
570	PF3D7_0705000	10377.2	-1.57011	0.527316	-2.97755	0.00290562	0.0163102	21226.7	11399.5	9747.97	3449.91	6062.02
571	PF3D7_1110900	1486.36	-1.27202	0.427732	-2.97388	0.00294063	0.0164729	2366.31	1602.2	1856.45	752.091	854.736
572	PF3D7_0832700	24.6524	-2.4958	0.840771	-2.96847	0.00299287	0.0167485	23.3517	57.1806	29.0496	10.0767	3.6031
573	PF3D7_1010200	3804.29	-1.56366	0.527286	-2.96549	0.00302198	0.0168596	8282.08	3968.33	3271.71	1744.19	1755.11
574	PF3D7_1463400	488.293	-1.52578	0.51463	-2.9648	0.00302878	0.0168803	923.691	534.067	524.709	294.057	164.942
575	PF3D7_1233400	2367.53	-1.31413	0.443294	-2.96446	0.00303211	0.0168817	3443.08	3548.63	2343.03	1429.98	1072.92
576	PF3D7_1405500	598.5	-1.34093	0.452557	-2.96301	0.00304649	0.0169274	1006.72	596.965	766.184	299.554	323.078
577	PF3D7_0322700	3099.09	-1.57993	0.533518	-2.96135	0.00306297	0.0169733	5002.46	4705.96	2963.06	822.628	2001.32
578	PF3D7_0605600	760.411	-1.23772	0.418203	-2.95961	0.00308029	0.0170459	871.798	989.224	1102.98	385.664	452.389
579	PF3D7_0827300	1536.33	-1.30189	0.440224	-2.95735	0.00310299	0.0171369	2584.26	1867.52	1595.91	783.237	850.732
580	PF3D7_1241800	7279.54	-1.36614	0.462024	-2.95685	0.00310796	0.0171471	12856.4	7406.03	8657.7	3136.61	4340.94
581	PF3D7_1461900	6038.11	-1.24653	0.422069	-2.95339	0.00314307	0.0172885	9683.19	7271.08	6615.14	3187	3434.16
582	PF3D7_1359100	840.394	-1.36686	0.463143	-2.95128	0.00316463	0.0173896	1525.65	940.049	874.212	426.887	435.175
583	PF3D7_1327200	4186.78	-1.43092	0.485104	-2.94971	0.00318068	0.0174428	6437.3	4181.05	6164.88	2717.05	1433.63
584	PF3D7_1138700	6404.12	-1.35496	0.459476	-2.94893	0.00318875	0.0174695	10648.4	8618.26	6134.01	3870.38	2749.57
585	PF3D7_1005600	5408.19	-1.32879	0.450893	-2.94701	0.00320861	0.0175432	9633.89	5962.79	5773.61	2973.55	2697.12
586	PF3D7_1410200	3234.31	-1.34565	0.457034	-2.94431	0.00323679	0.017662	5386.47	4464.66	2960.34	1827.55	1532.52
587	PF3D7_0626000	5900.49	-1.40052	0.475761	-2.94375	0.00324259	0.017676	7469.96	10835.7	5248.9	2755.53	3192.35
588	PF3D7_0603400	2870.1	-1.21092	0.411823	-2.9404	0.00327792	0.0178253	4112.5	3786.5	3243.57	1442.8	1765.12
589	PF3D7_1030600	1949.06	-1.28187	0.435978	-2.94022	0.00327974	0.0178253	3214.76	1988.74	2445.62	1042.48	1053.71
590	PF3D7_1422400	2698.81	-1.37672	0.468435	-2.93898	0.00329291	0.0178375	3731.09	4516.12	2491.01	1143.25	1612.59
591	PF3D7_0912800	1720.06	-1.28549	0.437589	-2.93767	0.00330692	0.0178842	2576.48	2506.8	1670.35	981.107	865.545
592	PF3D7_1028400	4074.87	-1.30768	0.445202	-2.93727	0.00331113	0.0178893	6491.78	5577.4	3982.52	2442.23	1880.42
593	PF3D7_1441100	58409.4	-1.75076	0.596559	-2.93476	0.00333804	0.0180169	145697	58228.1	39835.2	22739.5	25547.2
594	PF3D7_0911400	1636.25	-1.22382	0.41712	-2.93398	0.00334647	0.0180268	1785.11	2483.93	2095.2	879.424	937.607
595	PF3D7_0821100	1401.74	-1.25511	0.428126	-2.93165	0.00337171	0.0181399	2252.15	1708.56	1518.75	733.769	795.485
596	PF3D7_1308200	22648	-1.4801	0.504959	-2.93112	0.00337742	0.0181399	36205.6	38170.3	17023.1	9462.05	12379.1
597	PF3D7_0407300	2277.61	-1.55741	0.531485	-2.93029	0.00338646	0.0181524	4774.13	2506.8	2004.42	1281.58	821.107
598	PF3D7_0525500	1969.92	-1.3818	0.471704	-2.92939	0.00339631	0.0181524	3448.27	2678.34	1717.56	948.129	1057.31
599	PF3D7_1122400	2142.52	-1.17816	0.403015	-2.92335	0.00346285	0.0184899	3002	2829.3	2443.8	1228.45	1209.04
600	PF3D7_0600900	12.2662	-3.09086	1.05812	-2.92107	0.00348826	0.0185712	31.1357	11.4361	14.5248	1.83213	2.40207
601	PF3D7_0601100	4.17863	-5.98884	2.0568	-2.91172	0.00359445	0.018934	5.18928	5.71806	9.98581	0	0
602	PF3D7_1224300	81215.2	-1.41009	0.484417	-2.91091	0.0036038	0.018965	150344	103754	70541.6	35688.1	45748.6
603	PF3D7_0202000	266432	-1.71974	0.591785	-2.90602	0.00366064	0.0191903	510127	393852	203937	164218	60027.3
604	PF3D7_0528800	1231.92	-1.28312	0.442155	-2.90196	0.00370837	0.0194116	2005.66	1546.16	1283.63	739.266	584.904
605	PF3D7_1241900	4038.29	-1.47907	0.510026	-2.9	0.00373166	0.0194694	7926.62	4418.92	3950.75	1463.87	2431.29
606	PF3D7_0606000	7682.97	-1.52014	0.524815	-2.89653	0.00377318	0.0196298	16302.1	8301.48	6567.03	4087.49	3156.72
607	PF3D7_0804600	2581.73	-1.26534	0.437247	-2.89387	0.00380525	0.019709	4369.37	2933.36	2804.2	1374.1	1427.63
608	PF3D7_0820300	5827.51	-1.39313	0.481422	-2.89378	0.00380641	0.019709	11081.7	6223.54	5934.29	3367.46	2530.58
609	PF3D7_0210800	927.885	-1.60357	0.554532	-2.89176	0.00383089	0.0197984	708.336	1868.66	1226.44	537.731	298.257
610	PF3D7_0930400	4159.49	-1.33734	0.464017	-2.88208	0.00395055	0.0202827	7109.31	4915.24	4432.79	1700.22	2639.87
611	PF3D7_0914300	2542.78	-1.28175	0.445034	-2.88012	0.00397524	0.0203522	4379.75	2936.8	2662.58	1290.74	1444.04
612	PF3D7_0309100	301.121	-1.89436	0.659285	-2.87336	0.00406132	0.0207137	124.543	623.268	528.34	105.348	124.107
613	PF3D7_1110400	47486.5	-1.52146	0.529837	-2.87156	0.00408446	0.0207652	91069.2	64094.9	37523.9	16404.9	28339.6
614	PF3D7_1349200	7230.18	-1.24378	0.434041	-2.8656	0.00416226	0.0210148	11707	8963.63	7540.19	3557.09	4382.97
615	PF3D7_1414600	1456.66	-1.35187	0.472138	-2.86329	0.00419265	0.0211293	2132.79	2132.84	1508.76	966.45	542.467
616	PF3D7_1223400	31855.6	-1.50712	0.527044	-2.85956	0.00424225	0.0213008	60543.3	44984	23492.1	12164.4	18094.4
617	PF3D7_1434600	10667.7	-1.40391	0.490919	-2.85976	0.00423956	0.0213008	21187.8	10786.5	10631.3	5730	5002.71
618	PF3D7_1148900	430.838	-1.43011	0.500368	-2.85811	0.00426167	0.0213787	389.196	762.789	573.73	258.331	170.146
619	PF3D7_0311400	767.235	-1.56903	0.549053	-2.85771	0.00426712	0.0213797	495.576	1373.48	1262.75	309.63	394.74
620	PF3D7_0916600	483.991	-1.32906	0.465912	-2.8526	0.00433631	0.0216341	609.74	576.38	725.333	321.539	186.961
621	PF3D7_1020800	550.177	-1.26571	0.44396	-2.85094	0.00435897	0.0217274	674.606	811.964	666.326	358.182	239.806
622	PF3D7_0220700	1889.99	-1.84472	0.648195	-2.84593	0.0044282	0.0220301	4148.83	2092.81	1728.45	1174.4	305.463
623	PF3D7_0703500	45270.8	-1.35793	0.477192	-2.84567	0.00443178	0.0220301	72779.6	67348.4	39505.7	18848.1	27872
624	PF3D7_0819100	593.193	-1.31717	0.463065	-2.84446	0.00444872	0.0220942	941.854	792.523	605.503	374.671	251.416
625	PF3D7_0801800	8402.28	-1.3204	0.464941	-2.83992	0.00451245	0.0223701	15261.7	10031.8	7867	4559.26	4291.69
626	PF3D7_1307100	4557.87	-1.38246	0.486755	-2.84015	0.00450919	0.0223701	8725.77	4770.01	4654.29	1958.55	2680.71
627	PF3D7_1100400	4.323	-5.96168	2.09973	-2.83926	0.00452186	0.0223965	12.9732	2.28722	6.35461	0	0
628	PF3D7_0422500	14967.9	-1.48716	0.524047	-2.83783	0.0045421	0.0224561	22575.9	25311.6	12574.9	4789.2	9587.85
629	PF3D7_1470500	632.68	-1.53968	0.543485	-2.83298	0.00461161	0.0226972	433.305	1231.67	907.801	264.743	325.881
630	PF3D7_1149200	116498	-2.4019	0.848103	-2.83208	0.00462457	0.0227406	412553	44986.3	59703.3	46638.8	18607.6
631	PF3D7_0407600	259.436	-1.68731	0.596157	-2.83031	0.00465023	0.0228346	142.705	470.024	461.163	113.592	109.694
632	PF3D7_0921600	1375.65	-1.2782	0.451682	-2.82987	0.00465675	0.0228373	2125.01	1848.08	1423.43	591.779	889.966
633	PF3D7_0214800	8155.72	-1.5392	0.544255	-2.82809	0.00468261	0.022914	12897.9	14328.3	5943.37	4943.09	2665.89
634	PF3D7_1120000	9164.21	-1.30503	0.461408	-2.82835	0.0046788	0.022914	16213.9	9856.79	10015.8	4102.15	5632.45
635	PF3D7_0302100	10220.6	-1.23782	0.438117	-2.82532	0.00472337	0.0230607	14574.1	14872.7	10395.2	4680.18	6580.87
636	PF3D7_1423700	33917.9	-1.28362	0.454321	-2.82535	0.00472287	0.0230607	54139.7	43787.8	35206.3	14174.3	22281.6
637	PF3D7_1458600	6864.43	-1.38663	0.491062	-2.82373	0.0047469	0.0231343	10523.9	10804.8	6021.44	2597.05	4374.97
638	PF3D7_0426000	604.31	-1.17027	0.414573	-2.82283	0.00476016	0.0231782	749.85	862.283	718.978	332.532	357.908
639	PF3D7_0218400	1569.03	-1.28369	0.454994	-2.82135	0.00478226	0.023265	2576.48	1960.15	1622.24	998.513	687.792
640	PF3D7_1355700	3938.52	-1.29057	0.457504	-2.82089	0.00478908	0.023265	6935.47	4727.69	3812.76	2268.18	1948.48
641	PF3D7_1423800	2954.77	-1.40425	0.497823	-2.82078	0.00479073	0.023265	4849.38	4601.89	2351.2	1223.86	1747.5
642	PF3D7_0606500	10555.2	-1.15899	0.410966	-2.82017	0.00479985	0.0232887	15028.1	14139.6	11474.6	6576.44	5557.18
643	PF3D7_1319000	416.803	-1.85043	0.656635	-2.81805	0.00483156	0.0234217	202.382	909.171	647.262	109.012	216.186
644	PF3D7_1311800	40120.3	-1.28723	0.458746	-2.80597	0.00501652	0.0242539	61451.4	61647.5	34463.8	22195.4	20843.5
645	PF3D7_1213300	98.899	-1.70125	0.606504	-2.80501	0.00503148	0.0243048	64.866	178.403	166.128	49.4676	35.6307
646	PF3D7_0800800	20.3207	-2.58058	0.92198	-2.79896	0.00512678	0.0247214	38.9196	22.8722	29.0496	9.16067	1.60138
647	PF3D7_1217100	371.138	-1.47275	0.52641	-2.79771	0.00514655	0.0247732	316.546	523.774	654.524	229.933	130.913
648	PF3D7_1301700	144545	-1.75004	0.625484	-2.7979	0.00514361	0.0247732	254856	186432	161891	97675.6	21872.4
649	PF3D7_1410100	1550.37	-1.51785	0.543381	-2.79334	0.00521666	0.0250666	1126.07	3147.22	2013.5	869.347	595.713
650	PF3D7_0517300	18161.2	-1.37956	0.494642	-2.789	0.00528714	0.0253829	32495.2	24400.1	15389.9	11126.5	7394.37
651	PF3D7_1147200	1293.88	-1.74497	0.626253	-2.78637	0.00533021	0.0255109	633.092	3015.7	1746.61	548.724	525.252
652	PF3D7_0708800	25899.9	-1.20651	0.433214	-2.78502	0.00535249	0.0255844	42531.3	31208	26736.5	13635.7	15388
653	PF3D7_0930600	1257.95	-1.31122	0.470956	-2.78416	0.00536661	0.0256103	2179.5	1585.05	1194.67	557.885	772.665
654	PF3D7_1466500	150.047	-2.48862	0.8951	-2.78027	0.00543134	0.0258709	23.3517	476.886	169.759	52.2158	28.0241
655	PF3D7_0911900	7304.72	-1.18785	0.427444	-2.77896	0.00545329	0.0259529	11538.4	8426.13	8290.94	4627.05	3641.13
656	PF3D7_1242600	669.27	-1.22422	0.440828	-2.7771	0.00548465	0.0260569	716.12	1093.29	793.418	388.412	355.106
657	PF3D7_0603900	768.413	-1.4465	0.521151	-2.77558	0.00551031	0.0261334	576.01	1062.42	1447.94	332.532	423.164
658	PF3D7_0724700	8221.24	-1.38452	0.499782	-2.77024	0.00560147	0.026474	10578.3	14936.7	7230.63	3179.67	5180.86
659	PF3D7_1355600	360.58	-1.60616	0.579939	-2.76953	0.00561381	0.0265094	207.571	614.12	656.34	173.137	151.731
660	PF3D7_0801400	61.4208	-2.13009	0.769272	-2.76896	0.0056235	0.0265323	23.3517	145.239	97.1347	26.5659	14.8128
661	PF3D7_0601700	211.944	-1.93172	0.698063	-2.76726	0.00565305	0.0266258	72.6499	413.988	414.865	76.9496	81.27
662	PF3D7_1358100	9460.06	-1.5118	0.546313	-2.76728	0.00565265	0.0266258	20884.2	8253.45	9201.47	3669.76	5291.36
663	PF3D7_0106700	11416.1	-1.28538	0.464626	-2.76649	0.00566625	0.026665	19112.1	14010.4	11700.6	4740.64	7516.87
664	PF3D7_1336800	5791	-1.26406	0.45721	-2.76471	0.00569726	0.0267879	10401.9	5883.88	6379.12	3225.47	3064.64
665	PF3D7_0315600	363.711	-1.59476	0.577138	-2.76322	0.00572344	0.0267973	311.357	396.833	781.617	111.76	216.987
666	PF3D7_0421200	19.9358	-2.91753	1.05614	-2.76246	0.00573679	0.0267973	44.1088	8.00528	39.0354	7.32853	1.20103
667	PF3D7_0602900	777.005	-1.14515	0.414434	-2.76316	0.00572449	0.0267973	991.152	1061.27	933.219	402.153	497.228
668	PF3D7_0906800	162.56	-1.29368	0.468372	-2.76209	0.00574333	0.0267973	243.896	181.834	213.333	95.2709	78.4675
669	PF3D7_1001100	6279.33	-1.61629	0.585066	-2.76258	0.00573469	0.0267973	11029.8	4360.59	10398	3956.49	1651.82
670	PF3D7_1420100	509.157	-1.94233	0.703209	-2.7621	0.00574305	0.0267973	184.219	1029.25	955.914	124.585	251.817
671	PF3D7_1128300	2904.66	-2.23524	0.809816	-2.76018	0.00577702	0.0269086	679.795	9249.53	2792.4	823.544	978.042
672	PF3D7_1137700	73.5309	-1.91776	0.694754	-2.76035	0.00577398	0.0269086	33.7303	124.654	153.418	30.2302	25.6221
673	PF3D7_1022100	834.836	-1.29171	0.468055	-2.75975	0.00578465	0.0269212	1388.13	919.464	973.162	548.724	344.697
674	PF3D7_1254500	7.01912	-5.27042	1.91	-2.75938	0.00579116	0.0269286	28.541	3.43084	2.7234	0	0.400345
675	PF3D7_0822100	565.108	-1.34339	0.487071	-2.75809	0.00581397	0.026966	773.202	779.943	683.574	396.657	192.165
676	PF3D7_0630900	1404.99	-1.16629	0.423307	-2.7552	0.0058657	0.0271098	2169.12	1758.88	1488.79	819.88	788.279
677	PF3D7_0720700	55377.2	-1.35778	0.492846	-2.75497	0.00586974	0.0271098	94719.9	74995.8	50015.3	20944.9	36210
678	PF3D7_0419900	18104.6	-1.296	0.47047	-2.75469	0.00587484	0.0271104	21582.2	30447.5	19164.6	7192.95	12135.6
679	PF3D7_0602700	93.5582	-1.45575	0.528876	-2.75253	0.00591366	0.0272242	127.137	155.531	93.5035	50.3837	41.2355
680	PF3D7_1138500	10846.1	-1.27614	0.463701	-2.75208	0.00592175	0.0272262	18419.3	12502	11605.3	4564.76	7139.35
681	PF3D7_0731300	3089.72	-1.39187	0.505858	-2.7515	0.00593238	0.0272382	3881.58	5173.7	3262.64	2139.02	991.654
682	PF3D7_0510300	409.918	-2.09755	0.762492	-2.75091	0.00594293	0.0272473	111.569	1072.71	588.255	174.969	102.088
683	PF3D7_0913300	6631.75	-1.44601	0.526541	-2.74624	0.00602835	0.0274258	13269	8298.05	5073.7	3795.26	2722.74
684	PF3D7_1145800	653.047	-1.17759	0.429098	-2.74434	0.00606319	0.0275204	1004.12	766.22	752.567	340.777	401.546
685	PF3D7_0418300	56212.8	-1.42984	0.521118	-2.74378	0.00607357	0.0275399	119019	58611.3	47682.2	27565.4	28186.3
686	PF3D7_1207100	5562.05	-1.26551	0.461925	-2.73964	0.00615064	0.0277972	9799.95	5746.65	6227.51	2569.57	3466.58
687	PF3D7_1302500	2125.64	-1.33234	0.486435	-2.73899	0.00616284	0.0278294	2049.76	3364.51	2989.39	786.901	1437.64
688	PF3D7_1420700	80975.9	-1.58098	0.577291	-2.73862	0.00616986	0.0278381	191487	78798.3	60814.5	42111.6	31668.5
689	PF3D7_1205500	26663.1	-1.29843	0.474274	-2.73772	0.00618671	0.0278912	48729.9	29896.3	26261.8	12010.5	16416.9
690	PF3D7_0706800	49.9825	-1.81589	0.665071	-2.73037	0.00632636	0.0284271	49.2981	107.5	52.6524	25.6499	14.8128
691	PF3D7_0610100	9683.41	-1.15635	0.423725	-2.72901	0.00635255	0.0284746	15412.1	10595.6	11263.1	5249.98	5896.28
692	PF3D7_1309300	3132.67	-1.1155	0.408919	-2.72792	0.00637343	0.0285448	4563.97	3952.32	3462.35	1763.43	1921.25
693	PF3D7_0530600	4133.82	-1.15609	0.423982	-2.72675	0.00639619	0.0286233	6299.78	5090.22	4520.85	2089.55	2668.7
694	PF3D7_0807100	3558.77	-1.16932	0.428926	-2.72616	0.00640751	0.0286506	3847.85	5153.12	4723.29	2375.36	1694.26
695	PF3D7_0912100	1451.56	-1.36321	0.500133	-2.7257	0.00641649	0.0286673	2911.18	1421.51	1432.51	757.587	735.033
696	PF3D7_0820500	3400.21	-1.41912	0.52096	-2.72406	0.00644857	0.0287637	7130.07	3513.18	2966.69	1539.91	1851.19
697	PF3D7_1037800	432.641	-1.57259	0.577473	-2.72322	0.00646494	0.0288132	264.653	602.683	898.723	216.192	180.956
698	PF3D7_1204600	489.642	-1.22228	0.449397	-2.71982	0.00653166	0.0290632	630.497	568.375	704.453	330.7	214.184
699	PF3D7_0602600	2352.24	-1.26375	0.4647	-2.7195	0.00653806	0.0290681	2991.62	3754.48	2460.14	956.373	1598.58
700	PF3D7_1412600	1472.87	-1.14439	0.421107	-2.71757	0.00657634	0.0292146	1769.54	2075.66	1811.97	989.352	717.818
701	PF3D7_1436100	11287.3	-1.36538	0.50288	-2.71512	0.00662513	0.0293836	13702.3	19092.6	12041.1	3715.57	7884.79
702	PF3D7_0532800	17.5049	-3.4373	1.26881	-2.70907	0.00674715	0.029804	54.4874	10.2925	17.2482	5.4964	0
703	PF3D7_1322400	98.02	-1.90349	0.703126	-2.70718	0.00678577	0.0299504	38.9196	197.845	178.837	32.0623	42.4365
704	PF3D7_1118500	14103.5	-1.21361	0.448415	-2.70645	0.00680064	0.0299677	24566	15950	14257.9	7913.9	7829.94
705	PF3D7_0708500	3205.1	-1.1409	0.422421	-2.70086	0.00691606	0.0303541	4423.86	3993.49	3889.02	1512.43	2206.7
706	PF3D7_0903500	2710.01	-1.18679	0.439368	-2.70113	0.00691048	0.0303541	4491.32	2875.04	3115.57	1400.67	1667.44
707	PF3D7_0523800	1112.06	-1.22282	0.452888	-2.70004	0.00693305	0.0303604	1725.43	1595.34	1004.94	600.024	634.546
708	PF3D7_0601500	43.3538	-2.0624	0.764095	-2.69915	0.00695172	0.0304131	18.1625	94.9198	73.5319	13.741	16.4141
709	PF3D7_1128000	9465.67	-1.31564	0.487885	-2.69662	0.00700467	0.0305529	16400.7	13078.3	7852.48	4169.02	5827.82
710	PF3D7_0719300	5140.04	-1.25996	0.4676	-2.69452	0.00704901	0.0306915	7706.07	7990.42	4408.28	2445.9	3149.51
711	PF3D7_0530700	1282.98	-1.21403	0.450607	-2.69421	0.00705559	0.0306958	1691.7	1851.51	1440.68	538.647	892.368
712	PF3D7_0313600	1247.63	-1.95869	0.727318	-2.69304	0.00708043	0.030755	500.765	3469.72	1354.44	295.889	617.331
713	PF3D7_0916900	2099.88	-1.1872	0.441182	-2.69095	0.0071248	0.0308986	3222.54	1955.58	2944	1201.88	1175.41
714	PF3D7_0615600	9261	-1.37257	0.510277	-2.68984	0.00714853	0.0309769	15069.7	14172.8	7582.86	3419.68	6060.02
715	PF3D7_1369200	2315.77	-1.26499	0.470357	-2.68942	0.0071576	0.0309917	3321.14	3385.09	2359.37	905.074	1608.18
716	PF3D7_0323800	11435.2	-1.13195	0.420933	-2.68915	0.00716334	0.0309921	14283.5	16206.1	13351	5498.23	7837.15
717	PF3D7_1365300	1933.21	-1.22915	0.457884	-2.6844	0.00726595	0.0313864	2926.75	2155.71	2444.71	786.901	1351.96
718	PF3D7_1351900	2221.91	-1.49849	0.558579	-2.68268	0.00730345	0.0315235	4864.95	1580.47	2544.57	919.731	1199.83
719	PF3D7_1458000	2516.87	-1.28311	0.479263	-2.67725	0.00742303	0.0319389	4527.64	3187.25	2164.2	1453.8	1251.48
720	PF3D7_0923200	1597.57	-1.17114	0.437519	-2.67677	0.0074336	0.0319592	1598.3	2565.12	1998.98	965.534	859.94
721	PF3D7_1409600	3766.1	-1.32056	0.493957	-2.67342	0.0075082	0.0322112	6839.47	4786.02	3238.13	2354.29	1612.59
722	PF3D7_1428400	529.273	-1.49325	0.558679	-2.67282	0.00752163	0.0322112	389.196	749.066	1001.3	177.717	329.083
723	PF3D7_1407000	795.18	-1.96349	0.734719	-2.67244	0.00753024	0.0322228	230.923	2088.24	1075.74	299.554	281.442
724	PF3D7_1140800	2035.73	-1.20837	0.452213	-2.67213	0.00753717	0.0322273	3282.22	2421.03	2197.79	909.654	1367.98
725	PF3D7_0423600	8418.79	-1.1492	0.430241	-2.67106	0.00756131	0.0323053	13030.3	9995.17	9341.27	4129.63	5597.62
726	PF3D7_1439200	955.659	-1.29163	0.484107	-2.66807	0.00762877	0.0324416	1146.83	1695.98	913.248	411.314	610.926
727	PF3D7_1321700	13563.6	-1.33526	0.500622	-2.6672	0.00764861	0.0324754	25640.2	14974.5	13031.5	5404.79	8767.15
728	PF3D7_1105600	5336.02	-1.46624	0.550002	-2.66588	0.00767875	0.0325529	10334.4	6907.42	4252.14	3481.05	1705.07
729	PF3D7_0725300	1826.14	-1.43163	0.537783	-2.66209	0.00776582	0.0328203	3863.42	2056.21	1402.55	993.016	815.502
730	PF3D7_1248400	382.975	-2.11487	0.795409	-2.65885	0.0078409	0.0331121	166.057	1220.23	272.34	181.381	74.8644
731	PF3D7_0319500	7924.8	-1.42063	0.534914	-2.65582	0.00791166	0.0333851	16758.8	7637.04	7329.58	3129.28	4769.31
732	PF3D7_0620500	2943.65	-1.37192	0.516776	-2.65476	0.00793652	0.0334642	5783.45	3496.02	2425.64	1231.19	1781.93
733	PF3D7_1412800	1270.8	-1.12631	0.424306	-2.65447	0.00794321	0.0334666	1990.09	1451.24	1427.06	727.357	758.253
734	PF3D7_1446500	7366.81	-1.26007	0.47531	-2.65104	0.00802435	0.0337565	11380.1	11110.2	6324.65	3288.68	4730.47
735	PF3D7_1355300	1181.59	-1.18232	0.446406	-2.64852	0.00808449	0.0339775	1642.41	1644.51	1279.09	819.88	522.049
736	PF3D7_0317700	8629.54	-1.42854	0.53955	-2.64765	0.00810522	0.0340183	9659.84	16095.2	8828.36	2550.33	6013.98
737	PF3D7_1126500	3789.61	-1.19374	0.451533	-2.64374	0.00819948	0.0342669	5293.06	5987.95	3391.54	2010.77	2264.75
738	PF3D7_1212700	114038	-1.44113	0.54513	-2.64364	0.00820202	0.0342669	232116	124889	100789	38012.2	74383.2
739	PF3D7_1316900	2991.08	-1.2839	0.485607	-2.64391	0.00819534	0.0342669	5594.04	3572.64	2575.43	1549.07	1664.23
740	PF3D7_1466400	4580.38	-1.32873	0.50282	-2.64255	0.00822852	0.0343255	7776.13	6961.17	3361.59	2587.89	2215.11
741	PF3D7_0623100	14197.6	-1.18742	0.450019	-2.63861	0.00832465	0.0345944	23590.4	18368.7	12955.2	8045.81	8027.71
742	PF3D7_0503300	12420.5	-1.36454	0.517367	-2.63747	0.00835276	0.0346014	25816.6	12043.4	11471.9	5717.17	7053.27
743	PF3D7_0504700	867.363	-1.72444	0.65375	-2.63777	0.00834535	0.0346014	508.549	1264.83	1835.57	187.794	540.065
744	PF3D7_1327000	1137.17	-1.12363	0.426043	-2.63736	0.00835547	0.0346014	1478.94	1661.67	1213.73	590.863	740.638
745	PF3D7_1234100	20770.1	-1.22042	0.463427	-2.63347	0.00845173	0.0348315	27129.5	29635.6	23984.1	7948.71	15152.6
746	PF3D7_0527400	274.982	-1.26187	0.479627	-2.63093	0.00851514	0.0350401	420.331	351.089	304.113	186.878	112.497
747	PF3D7_0909000	1023.85	-1.91641	0.729004	-2.62881	0.0085684	0.0351799	326.924	2489.64	1534.18	259.247	509.238
748	PF3D7_1120400	554.377	-1.21606	0.464243	-2.61945	0.00880725	0.0360524	879.582	743.348	531.063	357.266	260.624
749	PF3D7_0617100	2861.86	-1.25296	0.478656	-2.61767	0.00885316	0.0361862	4237.04	4645.35	2299.46	1665.41	1462.06
750	PF3D7_0609900	2107.69	-1.18628	0.453266	-2.61719	0.00886578	0.0361954	3072.05	2821.29	2258.61	896.829	1489.68
751	PF3D7_1130600	673.529	-1.14691	0.438282	-2.61683	0.00887495	0.0361954	825.095	1056.7	706.269	420.475	359.109
752	PF3D7_0710700	962.386	-1.34945	0.51622	-2.61411	0.00894606	0.0364299	1914.84	853.134	1046.69	581.702	415.558
753	PF3D7_1226700	4641.69	-1.08409	0.414937	-2.61267	0.00898372	0.0365289	6556.65	6272.71	4827.68	2598.88	2952.54
754	PF3D7_1323900	2973.28	-1.07586	0.411908	-2.61189	0.00900444	0.036586	3650.66	3943.17	3701.1	1516.09	2055.37
755	PF3D7_1319600	945.854	-1.63014	0.624723	-2.60938	0.0090706	0.0368001	539.685	1985.31	1366.24	264.743	573.294
756	PF3D7_1434100	656.268	-1.10013	0.421581	-2.60954	0.00906634	0.0368001	796.554	840.555	865.134	445.208	333.887
757	PF3D7_1447200	23529.6	-1.40886	0.540099	-2.60852	0.00909338	0.0368652	51218.2	21798.4	21022.9	10146.4	13462.4
758	PF3D7_1216900	38998.1	-1.269	0.486791	-2.60686	0.00913768	0.0369627	73975.7	44541.4	34222.3	19794.4	22456.5
759	PF3D7_1225300	3539.76	-1.23047	0.47199	-2.60698	0.00913458	0.0369627	6097.4	4223.36	3462.35	2357.96	1557.74
760	PF3D7_0809900	1046.61	-1.22149	0.46878	-2.60568	0.00916919	0.0370628	1484.13	1476.4	1110.24	416.81	745.442
761	PF3D7_1336000	1273.7	-1.03582	0.398026	-2.60238	0.0092579	0.0373526	1608.68	1619.35	1577.76	796.062	766.66
762	PF3D7_1471000	415.684	-1.17318	0.450876	-2.602	0.00926821	0.0373526	555.253	562.657	485.673	289.477	185.36
763	PF3D7_0605900	4860.42	-1.62793	0.626145	-2.59993	0.00932434	0.0375512	12223.3	4064.4	3702.92	2794.92	1516.51
764	PF3D7_1457300	15305.1	-1.28042	0.493464	-2.59476	0.00946579	0.0380928	29822.8	16240.4	13983.8	8897.75	7580.93
765	PF3D7_1470200	250.569	-1.25053	0.482015	-2.59438	0.00947605	0.0381061	391.79	341.94	246.014	111.76	161.339
766	PF3D7_1228400	3023.16	-1.14182	0.440358	-2.59293	0.00951629	0.0381634	4844.19	3354.21	3411.52	1484.94	2020.94
767	PF3D7_1303400	11801.8	-1.28994	0.497592	-2.59235	0.00953214	0.0381634	22570.8	13524.4	10273.6	5408.46	7231.83
768	PF3D7_1350300	323.697	-1.25307	0.48324	-2.59305	0.00951277	0.0381634	550.063	285.903	429.39	181.381	171.748
769	PF3D7_1350900	292.361	-1.78752	0.689501	-2.59249	0.00952844	0.0381634	124.543	532.923	566.468	165.808	72.062
770	PF3D7_1361300	440.789	-2.44839	0.944462	-2.59237	0.00953179	0.0381634	67.4606	1578.18	317.73	177.717	62.8541
771	PF3D7_0532900	60.1799	-2.10281	0.811691	-2.59066	0.00957934	0.0383244	181.625	44.6009	34.4964	26.5659	13.6117
772	PF3D7_1465500	179.348	-1.19628	0.4619	-2.58991	0.00960004	0.0383791	230.923	229.866	233.305	118.173	84.4727
773	PF3D7_0115700	461.82	-1.66127	0.641858	-2.58822	0.0096473	0.0384419	448.872	1173.35	285.049	161.228	240.607
774	PF3D7_1121800	258.876	-1.48002	0.571856	-2.58809	0.00965086	0.0384419	158.273	487.179	398.525	119.089	131.313
775	PF3D7_1327700	386.889	-1.18772	0.458913	-2.58811	0.00965043	0.0384419	560.442	456.301	479.319	270.24	168.145
776	PF3D7_0104600	476.533	-1.181	0.457018	-2.58415	0.00976183	0.0386868	518.928	699.89	622.751	211.611	329.484
777	PF3D7_0520700	663.477	-1.10279	0.426694	-2.58449	0.00975245	0.0386868	879.582	948.054	704.453	360.93	424.365
778	PF3D7_0906300	1257.06	-1.21821	0.471299	-2.58478	0.009744	0.0386868	2205.44	1227.1	1454.3	591.779	806.694
779	PF3D7_1348200	749.432	-1.21046	0.468587	-2.58321	0.00978864	0.038765	1320.67	856.565	732.595	456.201	381.128
780	PF3D7_1425900	582.625	-1.26098	0.489721	-2.57489	0.0100272	0.0396186	692.768	1006.38	579.177	392.993	241.808
781	PF3D7_1340500	618.786	-1.11045	0.431381	-2.57418	0.0100479	0.0396484	801.743	791.379	771.631	296.806	432.372
782	PF3D7_1417500	2841.43	-1.05878	0.411523	-2.57283	0.0100871	0.0397743	3331.52	3496.02	3934.41	1943.89	1501.29
783	PF3D7_0831100	211.089	-1.34292	0.522087	-2.57222	0.0101048	0.0398152	171.246	387.684	275.971	117.257	103.289
784	PF3D7_1351800	180.163	-1.30452	0.507359	-2.57119	0.0101349	0.0399051	290.599	257.313	161.589	110.844	80.4693
785	PF3D7_0902200	2824.39	-1.15571	0.449954	-2.56851	0.0102137	0.0401579	4410.88	3825.38	2633.53	1832.13	1420.02
786	PF3D7_1403200	150.489	-2.31912	0.902884	-2.56857	0.0102118	0.0401579	15.5678	425.424	222.411	45.8033	43.2372
787	PF3D7_1365000	3257.61	-1.10387	0.430465	-2.56438	0.0103361	0.0405808	4626.24	3505.17	4300.25	2271.84	1584.56
788	PF3D7_0924700	733.53	-1.08851	0.424656	-2.56326	0.0103693	0.0406527	1053.42	969.783	769.815	412.23	462.398
789	PF3D7_0906400	1612.77	-1.06673	0.41678	-2.55947	0.0104833	0.0410116	1909.65	2204.88	2001.7	1118.52	829.114
790	PF3D7_1011800	79345.6	-1.29526	0.50672	-2.55617	0.010583	0.0413131	153130	90486	68366.5	34511.9	50233.2
791	PF3D7_1018700	1226.37	-1.10815	0.434162	-2.55239	0.0106986	0.041675	1764.35	1693.69	1225.53	806.139	642.153
792	PF3D7_1348800	201.875	-1.39274	0.545817	-2.55165	0.0107213	0.0417336	155.678	272.18	376.737	84.2781	120.504
793	PF3D7_0321800	13007	-1.20176	0.4711	-2.55097	0.0107423	0.0417857	21893.6	16997.5	11531.8	6115.66	8496.51
794	PF3D7_0704600	41718	-1.24849	0.489531	-2.55038	0.0107605	0.0418268	53395.1	66183.1	43308.5	15094.9	30608.3
795	PF3D7_0622800	5388.45	-1.19707	0.469981	-2.54706	0.0108634	0.0421142	7996.67	8277.46	4599.83	2576.9	3491.41
796	PF3D7_1445400	10372.9	-1.19454	0.468953	-2.54724	0.0108578	0.0421142	18429.7	11338.9	10397	6751.41	4947.46
797	PF3D7_1453000	1275.04	-1.14818	0.450855	-2.54668	0.0108754	0.0421241	2031.6	1586.19	1284.54	616.513	856.337
798	PF3D7_1343700	3879.53	-1.33632	0.524971	-2.54552	0.0109115	0.0422151	7755.37	3988.92	3602.15	2531.09	1520.11
799	PF3D7_1362600	1222.93	-2.38205	0.936393	-2.54385	0.0109637	0.042346	264.653	4670.51	485.673	438.796	255.02
800	PF3D7_1470400	115.596	-1.23789	0.486792	-2.54296	0.0109919	0.0424251	150.489	158.962	141.617	54.0479	72.8627
801	PF3D7_0714300	3479.15	-1.13094	0.445131	-2.5407	0.0110631	0.0426396	4561.37	5251.47	3524.08	1644.34	2414.48
802	PF3D7_1227900	423.776	-1.27439	0.502188	-2.53767	0.0111594	0.0428299	793.959	443.721	423.943	267.491	189.763
803	PF3D7_1426500	581.387	-2.14426	0.845287	-2.53673	0.0111895	0.0428852	106.38	1844.65	574.638	182.297	198.971
804	PF3D7_0813000	44047.7	-1.70327	0.6716	-2.53614	0.0112083	0.0429273	120850	34363.3	27599	23772.8	13653
805	PF3D7_0405000	2965.74	-1.12604	0.444245	-2.53473	0.0112533	0.0430326	4512.08	3863.12	2983.94	2041.91	1427.63
806	PF3D7_0802400	2981.87	-1.11515	0.439965	-2.53463	0.0112565	0.0430326	4696.29	3617.24	3087.43	2013.51	1494.89
807	PF3D7_1149800	104.842	-1.88302	0.743372	-2.53307	0.0113067	0.0431678	285.41	91.489	67.1773	57.7122	22.4193
808	PF3D7_1428200	1905.64	-1.24408	0.491344	-2.53199	0.0113419	0.043227	2464.91	3141.5	1828.31	1354.86	738.636
809	PF3D7_0807600	25891.5	-1.20894	0.477971	-2.52932	0.0114284	0.04345	40450.4	35291.9	24739.4	10456.9	18519.1
810	PF3D7_0808800	40.8349	-2.40987	0.952769	-2.52933	0.0114281	0.04345	5.18928	56.037	119.83	11.9089	11.2096
811	PF3D7_0704000	2394.03	-1.25004	0.494911	-2.5258	0.0115436	0.0438046	3699.95	3609.24	2041.64	974.695	1644.62
812	PF3D7_1115300	1844.21	-1.24039	0.491124	-2.52562	0.0115494	0.0438046	2690.64	2883.05	1617.7	1277	752.648
813	PF3D7_1032200	358.229	-2.02798	0.803313	-2.52452	0.0115856	0.0438585	111.569	1136.75	290.496	156.647	95.6824
814	PF3D7_1248700	33788.6	-1.37734	0.546049	-2.52238	0.0116565	0.0439973	70478.2	36117.6	27848.6	12770	21728.7
815	PF3D7_1215100	752.979	-1.20877	0.479939	-2.5186	0.0117822	0.0442904	607.145	1144.76	1169.25	414.978	428.769
816	PF3D7_1411800	853.125	-1.03711	0.411784	-2.51859	0.0117827	0.0442904	975.584	1110.45	1132.94	567.045	479.613
817	PF3D7_0824600	533.883	-1.04634	0.415641	-2.51741	0.0118222	0.0444081	708.336	709.039	600.964	318.791	332.286
818	PF3D7_1113100	3400.49	-1.1079	0.440199	-2.5168	0.0118425	0.0444234	4914.24	4680.8	3390.64	2349.71	1667.04
819	PF3D7_1319200	650.658	-1.1519	0.457861	-2.51582	0.0118757	0.0444565	817.311	819.97	866.042	271.156	478.812
820	PF3D7_1218300	4305.13	-1.08819	0.433178	-2.5121	0.0120015	0.0448663	6971.79	4955.27	4460.93	2676.75	2460.92
821	PF3D7_0801500	21441	-1.09441	0.436251	-2.50866	0.0121189	0.0452434	31278.4	24727.2	25691.7	15548.4	9959.37
822	PF3D7_0112100	12.9642	-2.40523	0.959026	-2.50799	0.0121419	0.0452675	15.5678	14.867	27.234	2.7482	4.40379
823	PF3D7_0318200	24411.6	-1.15194	0.459265	-2.50823	0.0121337	0.0452675	36971	33320.3	23600.1	10891.1	17275.7
824	PF3D7_0730200	1888.48	-1.0728	0.428094	-2.50598	0.0122112	0.0454396	2558.31	2685.2	1927.26	998.513	1273.1
825	PF3D7_0522800	555.885	-1.07837	0.430406	-2.50547	0.0122289	0.0454679	674.606	656.433	780.709	383.832	283.844
826	PF3D7_0904000	14023.6	-1.06622	0.426688	-2.49883	0.0124603	0.0462028	21411	17089	14686.4	7482.43	9449.33
827	PF3D7_0730800	28126.7	-1.66469	0.666921	-2.49609	0.0125572	0.0464363	63638.7	24768.3	27792.3	19591.9	4842.17
828	PF3D7_1226200	69.9299	-1.40384	0.562595	-2.49529	0.0125853	0.0465088	124.543	88.0581	67.1773	36.6427	33.2286
829	PF3D7_1207400	384.945	-1.40829	0.564599	-2.49431	0.0126202	0.0465508	295.789	849.704	392.17	199.703	187.361
830	PF3D7_1410900	1295.92	-1.09829	0.44033	-2.49425	0.0126222	0.0465508	2080.9	1444.38	1417.08	679.721	857.538
831	PF3D7_0615400	30726.1	-1.32049	0.529686	-2.49298	0.0126677	0.0465668	37391.3	50227.4	33644	8999.44	23368.1
832	PF3D7_1220100	1997.25	-1.14469	0.460906	-2.48356	0.0130077	0.0476196	3157.67	2316.96	2199.6	871.179	1440.84
833	PF3D7_1028300	3818.94	-1.23555	0.498214	-2.47997	0.0131395	0.0480556	6419.13	4162.75	4299.34	2821.48	1392
834	PF3D7_1406100	1119.66	-1.12937	0.45609	-2.47621	0.0132787	0.0482885	1320.67	1687.97	1282.72	491.012	815.902
835	PF3D7_0625800	225.936	-1.25091	0.505655	-2.47383	0.0133673	0.0485463	285.41	280.185	317.73	80.6139	165.743
836	PF3D7_1146000	716.517	-1.04081	0.420939	-2.4726	0.0134134	0.0486072	962.611	840.555	902.354	498.34	378.726
837	PF3D7_1466900	1877.73	-1.10627	0.447416	-2.47258	0.013414	0.0486072	3103.19	2135.12	1931.8	983.855	1234.66
838	PF3D7_1244500	704.443	-1.59637	0.6487	-2.46088	0.0138598	0.0498863	1868.14	446.009	572.822	329.784	305.463
839	PF3D7_0309800	1671.35	-1.20477	0.489727	-2.46009	0.0138904	0.049916	2184.69	2521.66	1774.75	1262.34	613.328
