# Supplementary material for: Ectopic overexpression of Plasmodium falciparum DNA-/RNA-binding Alba proteins misregulates virulence gene homeostasis during asexual blood development
Source: Microbiol Spectr. 2025 Jan 27;13(3):e00885-24. doi: 10.1128/spectrum.00885-24 (PMC11878077; doi:10.1128/spectrum.00885-24)
Supplement: Table S6 — List of differentially expressed genes in Trophozoite stages of the 3D7+PfAlba3-Ty1 strain. [file spectrum.00885-24-s0006.xlsx]

## Sheet: Alba3_T_Up
Supplementary Table S6A: List of differentially expressed genes (significantly upregulated) in Trophozoite stages of the 3D7+PfAlba3-Ty1 strain
								DESeq2 normalised read counts
	Gene	baseMean	log2FoldChange	lfcSE	stat	pvalue	padj	Control_3D7_T_Rep1	Control_3D7_T_Rep2	Control_pLN_T_Rep1	Control_pLN_T_Rep2	Alba3_T_Rep1	Alba3_T_Rep2
1	PF3D7_0902100	1647.84	3.92752	0.492161	7.98016	1.46149e-15	1.94744e-12	140.706	302.35	429.904	275.89	4497.27	4240.93
2	PF3D7_0613900	7594.27	4.65207	0.601647	7.73223	1.05681e-14	1.12655e-11	260.757	711.359	1320.52	1064.92	25756.4	16451.6
3	PF3D7_1230100	269.319	3.79069	0.511142	7.41613	1.20593e-13	8.0345e-11	28.3993	37.9039	77.0185	61.1092	753.737	657.749
4	PF3D7_1318700	696.301	4.8978	0.660388	7.41655	1.20214e-13	8.0345e-11	14.1996	48.4817	114.828	85.3732	2210	1704.92
5	PF3D7_1108100	2005.21	5.11573	0.741303	6.901	5.1637e-12	2.29354e-09	21.9449	107.541	263.263	263.309	5719.06	5656.16
6	PF3D7_1030200	9526.47	5.24502	0.76144	6.88829	5.64674e-12	2.31516e-09	280.12	272.379	1879.25	433.157	36119.2	18174.8
7	PF3D7_0908500	1974.22	3.85867	0.562042	6.86545	6.62802e-12	2.52338e-09	120.052	391.38	523.726	399.906	4620.34	5789.93
8	PF3D7_1217400	2101.12	3.15961	0.469794	6.72552	1.74965e-11	6.16185e-09	295.611	559.744	702.969	746.791	5157.57	5144.05
9	PF3D7_0618000	5233.31	5.29803	0.793813	6.67415	2.48669e-11	6.97583e-09	37.4354	246.816	518.125	716.236	13048.9	16832.3
10	PF3D7_0515400	1053.62	4.09979	0.632083	6.48615	8.80555e-11	2.17952e-08	41.308	155.142	289.87	174.341	3088.61	2572.42
11	PF3D7_1304200	566.658	3.77697	0.582602	6.48292	8.99614e-11	2.17952e-08	120.052	44.0743	190.446	79.9812	1759.92	1205.48
12	PF3D7_1252400	799.384	4.97574	0.770325	6.45928	1.05205e-10	2.43802e-08	24.5267	49.3632	183.444	30.5546	3293.44	1214.97
13	PF3D7_0907500	1976.88	3.41339	0.53671	6.35985	2.01952e-10	4.48501e-08	234.94	386.973	827.599	425.967	5782.84	4202.94
14	PF3D7_0810900	1940.53	2.85275	0.45115	6.32329	2.56053e-10	5.24908e-08	357.573	618.803	793.991	753.98	5048.87	4069.97
15	PF3D7_1036500	3681.15	3.721	0.590653	6.29982	2.98e-10	5.88274e-08	455.679	731.634	1235.1	487.076	14498	4679.43
16	PF3D7_1022700	1356.76	3.65954	0.581811	6.28991	3.17645e-10	6.04661e-08	126.506	215.964	520.925	249.829	4460.43	2566.88
17	PF3D7_0203100	1521	2.94232	0.469584	6.26581	3.70895e-10	6.36282e-08	256.884	493.632	567.137	566.159	4376.88	2865.28
18	PF3D7_1310200	880.166	3.85639	0.614454	6.27612	3.47119e-10	6.36282e-08	41.308	147.208	225.454	226.464	2481.31	2159.25
19	PF3D7_1412000	193.83	4.28705	0.686724	6.24275	4.29943e-10	6.94423e-08	3.87263	28.2076	32.2078	43.1359	423.135	632.42
20	PF3D7_0903600	3557.87	3.30613	0.53104	6.22576	4.79222e-10	7.51251e-08	605.421	747.5	1499.76	738.703	12275.4	5480.45
21	PF3D7_1243700	6759.56	2.71655	0.439865	6.17588	6.57952e-10	1.00197e-07	2029.26	2095.29	2902.9	2434.48	20967.2	10128.2
22	PF3D7_1335400	3018.69	3.69773	0.610794	6.05397	1.41315e-09	2.03571e-07	219.449	459.254	911.619	828.569	10885.6	4807.66
23	PF3D7_1371600	6100.95	3.53457	0.587268	6.01867	1.75861e-09	2.46668e-07	511.187	2033.59	900.417	1941.12	12667.1	18552.3
24	PF3D7_1229800	2886.78	4.07645	0.678155	6.01108	1.84289e-09	2.51861e-07	89.0705	364.935	758.983	622.775	8395.32	7089.6
25	PF3D7_0621400	646.45	3.86859	0.653842	5.91671	3.28443e-09	4.1846e-07	34.8537	112.83	233.856	86.2718	2138.13	1272.76
26	PF3D7_1351700	4893.77	4.32889	0.731718	5.91606	3.29743e-09	4.1846e-07	174.268	331.439	1607.59	545.49	15229.3	11474.6
27	PF3D7_1434400	1719.77	3.39343	0.573537	5.91668	3.28513e-09	4.1846e-07	182.014	284.72	687.566	496.063	5486.38	3181.89
28	PF3D7_1007300	861.783	5.17779	0.877261	5.90222	3.58648e-09	4.44557e-07	2.58175	42.3113	152.637	73.6905	2648.41	2251.07
29	PF3D7_0402200	3792.56	4.66836	0.795131	5.87119	4.32682e-09	5.12488e-07	56.7986	237.12	809.395	556.274	15221.2	5874.62
30	PF3D7_0418600	1364.56	4.1515	0.70775	5.86578	4.47022e-09	5.17962e-07	67.1256	103.134	462.111	196.808	5012.93	2345.26
31	PF3D7_0931900	305.109	2.95483	0.504695	5.85468	4.77926e-09	5.30697e-07	72.2891	111.949	112.027	79.0825	1022.35	432.958
32	PF3D7_1348600	2183.25	3.87678	0.666593	5.81582	6.03371e-09	6.56319e-07	98.1066	232.712	628.751	610.194	6086.49	5443.25
33	PF3D7_0713800	2643.22	2.73402	0.471517	5.79835	6.69708e-09	7.13882e-07	558.949	1052.49	687.566	1365.07	6111.65	6083.58
34	PF3D7_0724900	1002.88	4.1061	0.70858	5.79483	6.83886e-09	7.13882e-07	36.1445	155.142	247.86	186.922	4220.57	1170.65
35	PF3D7_1028900	1117.22	4.34563	0.75031	5.79177	6.9647e-09	7.13882e-07	27.1084	96.082	299.672	177.936	4358.02	1744.5
36	PF3D7_1473400	519.334	3.873	0.674731	5.74007	9.46373e-09	9.34105e-07	30.981	79.3338	194.647	70.0959	1922.52	818.426
37	PF3D7_0402300	1365.54	4.56452	0.796818	5.72843	1.01362e-08	9.82291e-07	32.2719	141.919	375.29	89.8665	5866.39	1687.51
38	PF3D7_0805300	558.558	3.9743	0.700351	5.67472	1.38916e-08	1.27659e-06	55.5077	59.0596	194.647	70.0959	2434.6	537.438
39	PF3D7_1104900	2318.16	3.42093	0.603512	5.66837	1.44159e-08	1.28061e-06	156.196	536.825	899.016	596.714	6390.14	5330.06
40	PF3D7_0614600	162.577	2.99907	0.529649	5.66237	1.49294e-08	1.30449e-06	30.981	37.0224	81.2196	46.7306	444.696	334.811
41	PF3D7_1016000	1164.05	2.65588	0.472685	5.6187	1.92394e-08	1.62772e-06	460.843	309.402	588.142	325.317	3445.27	1855.31
42	PF3D7_0621100	4733.83	2.9872	0.536493	5.56801	2.57659e-08	2.1128e-06	759.035	992.554	1410.14	2558.5	10369.9	12312.8
43	PF3D7_0822900	9009.77	5.05152	0.912674	5.53485	3.1149e-08	2.51271e-06	32.2719	579.137	1770.03	693.769	31930	19053.3
44	PF3D7_1037500	1383.34	3.11356	0.562786	5.53241	3.15857e-08	2.51271e-06	165.232	446.032	659.559	287.573	3908.83	2832.83
45	PF3D7_1440900	454.892	3.45884	0.625639	5.5285	3.22985e-08	2.53163e-06	25.8175	96.082	159.638	138.394	1175.97	1133.45
46	PF3D7_1126700	11291.7	4.4594	0.808429	5.51613	3.46546e-08	2.67694e-06	140.706	924.679	3094.75	1486.39	32972.2	29131.7
47	PF3D7_1345600	3742.6	3.40527	0.620858	5.48479	4.13964e-08	3.15204e-06	233.649	751.026	1349.93	1231.17	9957.59	8932.24
48	PF3D7_1344300	3961.42	2.9624	0.542018	5.46551	4.61582e-08	3.46512e-06	507.314	989.909	1384.93	1970.77	9635.07	9280.51
49	PF3D7_0909500	237.149	3.7869	0.698183	5.42393	5.83023e-08	4.03573e-06	9.03613	31.7335	70.0169	69.1972	800.452	442.457
50	PF3D7_1143100	2920.42	4.07908	0.751971	5.42452	5.81113e-08	4.03573e-06	118.761	243.29	1064.26	428.663	11434.5	4233.02
51	PF3D7_1341800	2018.49	3.62927	0.668718	5.4272	5.72435e-08	4.03573e-06	94.234	309.402	512.523	768.359	5002.15	5424.25
52	PF3D7_1361500	2774.41	2.98854	0.550857	5.42526	5.78702e-08	4.03573e-06	298.192	941.427	1233.7	877.097	7168.14	6127.91
53	PF3D7_1206000	216.455	2.92232	0.539123	5.42051	5.94303e-08	4.06107e-06	42.5989	52.8892	119.029	57.5146	606.403	420.294
54	PF3D7_1026600	7330.04	4.27609	0.790489	5.40942	6.32284e-08	4.26592e-06	287.865	662.878	2534.61	630.863	31968.7	7895.36
55	PF3D7_0500900	667.058	2.79981	0.519971	5.38456	7.26228e-08	4.83849e-06	109.724	343.78	264.664	174.341	1703.32	1406.52
56	PF3D7_0805100	170.142	2.79194	0.521031	5.3585	8.39156e-08	5.45451e-06	30.981	52.8892	56.0135	88.0692	437.509	355.39
57	PF3D7_0307300	104.881	3.55409	0.665445	5.34092	9.24749e-08	5.93845e-06	7.74526	20.2742	46.2111	17.9733	329.704	207.377
58	PF3D7_0620400	2531.66	4.21056	0.789138	5.33565	9.5202e-08	5.96973e-06	42.5989	194.808	631.552	611.991	7099.86	6609.15
59	PF3D7_0930200	435.396	3.85678	0.725436	5.3165	1.05781e-07	6.33496e-06	40.0172	30.852	159.638	87.1705	1817.41	477.283
60	PF3D7_1366100	674.285	3.45781	0.650204	5.31804	1.04894e-07	6.33496e-06	207.831	51.1262	273.066	92.5625	2210.9	1210.23
61	PF3D7_1423300	3543	4.01243	0.756185	5.30615	1.11964e-07	6.60078e-06	63.2529	595.003	1018.05	667.708	10520	8394.01
62	PF3D7_1431400	4252.31	2.83414	0.534243	5.30496	1.12696e-07	6.60078e-06	753.872	874.434	1587.98	2371.58	9472.47	10453.5
63	PF3D7_1236900	387.161	2.37598	0.448491	5.29773	1.17254e-07	6.79306e-06	96.8157	193.046	193.247	162.658	771.704	905.493
64	PF3D7_1209500	3376.5	2.80977	0.530732	5.29414	1.19575e-07	6.85308e-06	435.025	1104.5	1494.16	1462.13	8086.27	7676.9
65	PF3D7_0105400	292.057	3.77331	0.713005	5.29212	1.20907e-07	6.85568e-06	7.74526	46.7188	82.6199	86.2718	816.623	712.363
66	PF3D7_0323400	403.812	3.90677	0.73907	5.28607	1.24974e-07	6.93866e-06	28.3993	41.4299	177.843	38.6426	1499.39	637.169
67	PF3D7_1145000	347.656	2.14138	0.404953	5.28796	1.23688e-07	6.93866e-06	160.069	208.912	142.834	138.394	698.037	737.692
68	PF3D7_1036400	79.8184	4.52674	0.860966	5.25774	1.45834e-07	8.01335e-06	5.16351	5.28892	25.2061	3.59466	355.757	83.9005
69	PF3D7_0105300	13740.3	2.658	0.505735	5.25572	1.47449e-07	8.01945e-06	2916.09	6057.57	3174.56	7688.08	33451.9	29153.9
70	PF3D7_1436200	5342.2	3.68629	0.703402	5.24065	1.60012e-07	8.6148e-06	218.158	806.56	1071.26	2213.41	11595.3	16148.5
71	PF3D7_1007400	4285.42	1.96281	0.375665	5.2249	1.74248e-07	9.28743e-06	2033.13	2124.38	1795.23	2765.19	8197.67	8796.89
72	PF3D7_0614700	1295.27	3.71875	0.712921	5.21621	1.82621e-07	9.63734e-06	68.4164	120.764	561.535	274.991	3931.29	2814.63
73	PF3D7_0308300	358.303	4.33119	0.834923	5.18753	2.13099e-07	1.11355e-05	12.9088	20.2742	134.432	27.8586	1458.06	496.28
74	PF3D7_1435600	7305.97	3.7603	0.725744	5.1813	2.2034e-07	1.1402e-05	194.922	1178.55	1966.07	2297.89	18977.3	19221.1
75	PF3D7_1247600	83.0001	3.23679	0.626746	5.16444	2.41161e-07	1.23595e-05	7.74526	25.5631	32.2078	21.568	260.529	150.388
76	PF3D7_0404000	177.943	2.65466	0.51452	5.15949	2.47624e-07	1.25699e-05	36.1445	70.5189	98.0236	53.0212	441.102	368.846
77	PF3D7_1409400	4127.68	2.52298	0.489627	5.15285	2.56553e-07	1.29003e-05	1080.46	1020.76	1830.24	2461.44	10504.7	7868.45
78	PF3D7_0616500	67.8644	2.85825	0.555656	5.14392	2.69062e-07	1.34028e-05	29.6902	16.7482	25.2061	17.0746	188.659	129.808
79	PF3D7_1031200	1349.75	3.29178	0.640316	5.14086	2.73477e-07	1.34587e-05	74.8708	422.232	364.088	511.34	3696.81	3029.13
80	PF3D7_1231300	212.123	4.29267	0.835204	5.13966	2.75235e-07	1.34587e-05	5.16351	14.1038	82.6199	17.0746	723.192	430.584
81	PF3D7_1013800	10308	3.21204	0.625613	5.13422	2.8331e-07	1.36595e-05	744.836	3234.17	2222.34	4776.4	25335.1	25535.1
82	PF3D7_1331500	845.186	2.14614	0.41807	5.13346	2.84466e-07	1.36595e-05	356.282	376.395	413.099	432.258	2270.19	1222.89
83	PF3D7_0304100	3265	4.98859	0.972494	5.12969	2.90218e-07	1.3721e-05	12.9088	113.712	814.996	220.173	12125.4	6302.83
84	PF3D7_1236800	2975.18	2.32097	0.452675	5.12723	2.94036e-07	1.37475e-05	1376.07	733.397	1617.39	1376.75	7506.82	5240.62
85	PF3D7_0730400	1010.8	3.26691	0.637958	5.12088	3.04114e-07	1.4095e-05	243.976	180.705	488.718	131.205	3836.06	1184.11
86	PF3D7_1332100	368.093	3.54456	0.694929	5.10061	3.38553e-07	1.55559e-05	24.5267	108.423	142.834	47.6292	1375.41	509.735
87	PF3D7_1335300	1212.65	3.62839	0.711648	5.09857	3.42223e-07	1.55902e-05	61.9621	200.097	450.909	300.154	4807.21	1455.6
88	PF3D7_1332200	6429.56	4.46566	0.890379	5.01547	5.29051e-07	2.32495e-05	40.0172	572.966	1779.83	809.697	21903.3	13471.6
89	PF3D7_1472600	892.843	2.5644	0.511413	5.01434	5.32165e-07	2.32495e-05	198.795	214.201	494.319	446.637	2179.46	1823.65
90	PF3D7_1222700	29815.1	2.77616	0.554861	5.00334	5.63464e-07	2.44168e-05	4085.62	10698.6	9994.21	15646.7	88822.4	49643
91	PF3D7_0424200	583.576	3.8857	0.777233	4.9994	5.75082e-07	2.45215e-05	37.4354	62.5855	259.062	59.3119	2436.39	646.667
92	PF3D7_1468400	773.26	3.63574	0.727022	5.00087	5.7071e-07	2.45215e-05	52.9259	70.5189	366.888	153.672	2748.13	1247.43
93	PF3D7_0524200	139.015	2.82035	0.5655	4.98736	6.12087e-07	2.58922e-05	19.3631	46.7188	74.2179	44.0346	305.448	344.309
94	PF3D7_1030800	1635.84	2.5453	0.514405	4.94805	7.49601e-07	3.14596e-05	309.81	699.019	494.319	1000.21	3583.62	3728.03
95	PF3D7_0813100	1394.27	3.32635	0.674358	4.93261	8.11387e-07	3.37867e-05	112.306	230.068	274.466	772.852	2750.82	4225.1
96	PF3D7_0210600	689.288	3.5079	0.711608	4.92953	8.24265e-07	3.40568e-05	67.1256	77.5708	357.086	117.725	2571.15	945.068
97	PF3D7_1012200	16313.3	3.74019	0.761068	4.9144	8.90546e-07	3.59592e-05	334.337	2843.67	4500.68	5063.08	42197.6	42940.5
98	PF3D7_0817600	4933.21	3.76352	0.77162	4.87742	1.07482e-06	4.29651e-05	126.506	560.625	1158.08	1953.7	11812.7	13987.6
99	PF3D7_1219300	44.8152	3.26769	0.670097	4.87644	1.08017e-06	4.29651e-05	9.03613	7.93338	21.0051	8.98665	135.655	86.2751
100	PF3D7_1327300	5584.61	2.87715	0.592041	4.85971	1.1756e-06	4.64146e-05	1604.56	1049.85	2687.25	1828.78	20910.6	5426.62
101	PF3D7_0507300	579.808	4.03437	0.831836	4.84996	1.23488e-06	4.80433e-05	20.654	44.0743	243.659	70.9945	2434.6	664.872
102	PF3D7_1356800	5626.31	3.71616	0.766171	4.8503	1.23274e-06	4.80433e-05	122.633	958.176	1251.9	2125.34	14602.2	14697.6
103	PF3D7_0419700	657.469	3.5704	0.736844	4.84553	1.26275e-06	4.87714e-05	23.2358	89.0301	168.04	287.573	1766.21	1610.73
104	PF3D7_0605700	232.515	3.9912	0.827064	4.82575	1.39476e-06	5.34826e-05	3.87263	16.7482	82.6199	53.0212	752.838	485.99
105	PF3D7_1425400	1680.29	1.98077	0.412137	4.80608	1.53915e-06	5.85975e-05	654.474	879.723	1065.66	790.825	4048.98	2642.08
106	PF3D7_1031400	1105.82	2.89775	0.603367	4.80264	1.56588e-06	5.91923e-05	96.8157	369.343	385.093	551.78	2588.22	2643.66
107	PF3D7_1137200	1984.75	3.39303	0.707325	4.79699	1.6107e-06	6.04578e-05	69.7073	458.373	630.152	745.892	4987.78	5016.62
108	PF3D7_1119700	512.644	2.30332	0.48048	4.79379	1.6366e-06	6.10007e-05	122.633	195.69	274.466	293.863	1243.35	945.86
109	PF3D7_0308700	2424.75	2.76676	0.577665	4.78956	1.67148e-06	6.1868e-05	336.919	851.516	1442.35	673.999	7108.84	4134.87
110	PF3D7_1417400	1980.88	3.34442	0.698489	4.78809	1.6838e-06	6.18941e-05	98.1066	352.595	540.53	963.369	4334.66	5596.01
111	PF3D7_1351600	605.036	4.07676	0.852511	4.78206	1.73507e-06	6.29112e-05	30.981	74.0449	246.459	34.1493	2756.21	488.364
112	PF3D7_1423100	574.633	3.4571	0.722768	4.78314	1.72576e-06	6.29112e-05	52.9259	42.3113	306.674	130.306	1687.15	1228.43
113	PF3D7_1231400	1446.32	2.41393	0.508286	4.74917	2.04257e-06	7.24003e-05	613.166	507.736	728.175	519.428	4739.83	1569.57
114	PF3D7_1136200	4575.55	3.61629	0.767469	4.71197	2.45336e-06	8.49119e-05	113.597	684.033	1212.69	1838.67	10971	12633.4
115	PF3D7_0828800	265.182	3.93205	0.836586	4.70011	2.6002e-06	8.88402e-05	18.0723	20.2742	127.431	19.7706	1089.73	315.814
116	PF3D7_1243400	660.589	2.04703	0.436084	4.69411	2.67767e-06	9.07052e-05	291.738	277.668	432.704	291.167	1680.86	989.393
117	PF3D7_1247800	900.784	3.38787	0.722057	4.69197	2.70584e-06	9.07052e-05	30.981	193.927	359.887	282.181	2701.41	1836.31
118	PF3D7_1020300	909.789	2.94416	0.628422	4.685	2.79954e-06	9.26805e-05	78.7435	304.113	245.059	496.962	1785.97	2547.89
119	PF3D7_1430200	1661.15	2.50213	0.536656	4.66246	3.12455e-06	0.0001026	283.993	500.684	810.795	1004.71	3680.64	3686.08
120	PF3D7_1444200	1143.18	2.59042	0.555694	4.6616	3.13768e-06	0.0001026	161.36	666.404	366.888	514.036	2581.93	2568.46
121	PF3D7_1246400	8733.56	2.63272	0.565104	4.65883	3.1801e-06	0.000103353	1869.19	2010.67	5018.81	3879.54	28033.8	11589.4
122	PF3D7_1115900	2102.43	2.22574	0.478632	4.65021	3.31596e-06	0.000107116	730.636	979.331	1412.94	656.025	5609.45	3226.21
123	PF3D7_0920700	871.165	1.9076	0.410775	4.64392	3.41863e-06	0.000109767	389.845	367.58	579.74	480.786	1996.19	1412.85
124	PF3D7_0500600	65.8355	3.12059	0.673599	4.63272	3.60894e-06	0.000115184	5.16351	16.7482	26.6064	25.1626	199.439	121.893
125	PF3D7_0813800	108.868	2.4787	0.535403	4.62959	3.66384e-06	0.00011624	38.7263	48.4817	61.6148	24.264	276.7	203.419
126	PF3D7_1365600	2170.64	2.49509	0.539219	4.62724	3.70578e-06	0.000116875	312.392	937.02	1086.66	1073.9	5277.95	4335.92
127	PF3D7_1206100	264.968	2.5757	0.557803	4.61758	3.8824e-06	0.000121013	51.6351	131.341	137.233	79.0825	805.843	384.676
128	PF3D7_1140600	1082.9	3.18213	0.690788	4.60651	4.09475e-06	0.000125431	68.4164	222.135	268.865	612.89	2174.07	3151.02
129	PF3D7_0811700	284.371	2.33729	0.508009	4.60088	4.2071e-06	0.000128136	67.1256	96.9635	141.434	177.936	524.651	698.116
130	PF3D7_0609700	2913.82	2.32909	0.506602	4.59747	4.27651e-06	0.00012951	787.435	733.397	1571.18	1885.4	6597.67	5907.86
131	PF3D7_0102500	4539.5	3.883	0.845882	4.59048	4.42238e-06	0.000132614	247.848	319.098	2261.54	424.17	19003.3	4981
132	PF3D7_0817700	19610.4	3.63447	0.791792	4.59017	4.42877e-06	0.000132614	464.715	2221.35	5992.04	7642.25	50462.6	50879.3
133	PF3D7_1401900	3548.39	3.01234	0.657732	4.57989	4.65222e-06	0.000138527	308.519	1542.6	1421.34	956.18	12800.9	4260.72
134	PF3D7_1460600	2232.3	2.31896	0.506962	4.57424	4.77954e-06	0.000141528	609.294	802.153	1440.95	980.444	6503.34	3057.62
135	PF3D7_1036000	3060.06	2.50405	0.548303	4.56691	4.94965e-06	0.000144954	522.805	1144.17	1606.19	1512.45	9184.99	4389.74
136	PF3D7_1422200	524.705	2.58434	0.56584	4.56726	4.94134e-06	0.000144954	95.5249	123.408	228.255	339.695	1319.71	1041.63
137	PF3D7_1308000	4741.34	2.29835	0.503512	4.56463	5.00369e-06	0.000145736	1088.21	1936.63	1925.46	3272.04	8172.52	12053.2
138	PF3D7_0318500	3020.73	3.53832	0.775641	4.56181	5.07154e-06	0.000146115	81.3252	456.61	736.577	1386.64	6722.54	8740.7
139	PF3D7_1449600	1061.07	2.80724	0.615344	4.56207	5.06509e-06	0.000146115	129.088	274.142	302.473	708.148	2243.24	2709.35
140	PF3D7_1118400	520.239	2.05065	0.450107	4.55592	5.21563e-06	0.000149459	189.759	191.283	261.863	372.946	1105.9	999.683
141	PF3D7_1206300	9154.75	3.12313	0.68616	4.5516	5.32388e-06	0.000151745	669.965	2789.9	1506.76	5286.85	18129.2	26545.8
142	PF3D7_0214700	465.393	3.49715	0.772509	4.527	5.98259e-06	0.000167827	38.7263	103.134	245.059	34.1493	1762.61	608.675
143	PF3D7_1469200	909.987	2.19471	0.486533	4.51091	6.4551e-06	0.000179196	254.303	332.32	497.12	576.044	2376.2	1423.93
144	PF3D7_1231200	467.704	3.48854	0.773773	4.50848	6.52946e-06	0.000179753	52.9259	81.9782	246.459	44.0346	1969.24	411.588
145	PF3D7_1437300	1531.67	2.23552	0.495895	4.50805	6.54259e-06	0.000179753	304.647	759.841	876.611	798.015	3280.87	3170.02
146	PF3D7_1003400	1430.65	2.84643	0.632429	4.50078	6.77049e-06	0.00018506	126.506	503.329	401.897	834.86	2865.82	3851.51
147	PF3D7_1224200	714.174	2.2569	0.502209	4.49395	6.99157e-06	0.000190128	326.592	170.127	487.317	281.282	1784.17	1235.55
148	PF3D7_0405900	6281.89	3.51954	0.784418	4.48682	7.22933e-06	0.000195596	163.941	874.434	1726.62	2831.69	13870	18224.6
149	PF3D7_0916000	5515.38	2.61308	0.583298	4.47983	7.47016e-06	0.000199762	875.214	1140.64	2894.5	3242.38	12075.1	12864.5
150	PF3D7_1007200	3092.89	2.29972	0.513231	4.48087	7.43402e-06	0.000199762	690.619	1377.76	1083.86	2207.12	7368.47	5829.5
151	PF3D7_1348100	859.376	1.79945	0.401743	4.4791	7.49575e-06	0.000199762	330.464	455.728	543.331	551.78	1667.38	1607.57
152	PF3D7_1227700	6461.23	1.87441	0.419903	4.46392	8.04746e-06	0.000212341	2478.48	3477.46	3098.95	4627.23	10478.6	14606.6
153	PF3D7_1331100	5132.42	1.81705	0.406986	4.46464	8.02022e-06	0.000212341	2877.36	2549.26	3743.1	1981.56	9683.59	9959.63
154	PF3D7_0217500	2887.54	3.17224	0.713815	4.44407	8.82713e-06	0.00023063	153.614	508.618	903.217	1579.85	8184.2	5995.72
155	PF3D7_1401600	4143.08	2.70141	0.608836	4.437	9.12203e-06	0.000237173	450.516	1102.74	1799.43	2492.9	9049.33	9963.59
156	PF3D7_1019900	1612.44	2.44592	0.551837	4.43231	9.32269e-06	0.000241213	496.987	453.084	1130.07	518.53	4976.1	2099.89
157	PF3D7_0914100	6507.39	2.58944	0.5848	4.42791	9.515e-06	0.000245	911.359	4216.15	1761.62	2847.87	16655	12652.4
158	PF3D7_0918100	2247.93	1.56087	0.353194	4.41929	9.90272e-06	0.000253757	1400.6	1340.74	1428.34	1279.7	4508.05	3530.15
159	PF3D7_1406800	5332.76	2.55353	0.578352	4.41518	1.00927e-05	0.000257389	707.4	1774.43	2184.53	3463.45	12904.3	10962.5
160	PF3D7_0414900	585.302	4.17412	0.947609	4.40489	1.05836e-05	0.000268622	11.6179	36.1409	273.066	30.5546	2301.64	858.793
161	PF3D7_0919300	933.854	3.61071	0.822486	4.39	1.13353e-05	0.000286337	30.981	172.771	474.714	110.536	3627.64	1186.48
162	PF3D7_1348700	156.757	2.68761	0.613098	4.38365	1.16709e-05	0.000293423	20.654	56.4151	99.4239	46.7306	427.627	289.694
163	PF3D7_1147200	414.485	3.3128	0.756817	4.37727	1.20173e-05	0.000299308	24.5267	40.5484	228.255	124.016	1262.22	807.345
164	PF3D7_1423500	917.739	2.44373	0.558509	4.37546	1.21177e-05	0.000300406	158.778	290.89	380.892	648.836	1874.91	2152.13
165	PF3D7_1435200	923.366	2.7767	0.634805	4.37409	1.21938e-05	0.000300893	69.7073	328.794	431.304	421.474	2120.17	2168.75
166	PF3D7_0321400	624.187	3.45779	0.790787	4.37259	1.22778e-05	0.000301571	16.7814	75.8078	217.052	266.904	1744.64	1423.93
167	PF3D7_0424300	557.458	3.24691	0.744359	4.36203	1.28863e-05	0.000314024	82.6161	93.4376	351.485	55.7172	2075.25	686.243
168	PF3D7_0722200	11661.1	4.06143	0.931147	4.36175	1.29027e-05	0.000314024	85.1978	1095.69	1509.56	4793.48	25477.9	37004.9
169	PF3D7_0522100	1354.88	2.13213	0.489656	4.35435	1.33465e-05	0.00032335	382.099	525.366	585.341	1053.24	2907.14	2676.11
170	PF3D7_0613600	2197.69	1.92144	0.441437	4.35269	1.34475e-05	0.000324034	733.218	1446.52	956.43	1418.99	4826.97	3804.02
171	PF3D7_1146600	3816.23	2.20103	0.505763	4.3519	1.34963e-05	0.000324034	1573.58	1019	1338.72	3008.73	7835.63	8121.73
172	PF3D7_1247700	640.65	3.891	0.896281	4.34127	1.41661e-05	0.000338588	6.45438	44.9558	233.856	171.645	1997.09	1389.9
173	PF3D7_1327500	1011.38	2.66935	0.615301	4.33828	1.43605e-05	0.000341704	131.669	235.357	399.096	684.783	2026.73	2590.63
174	PF3D7_1140000	236.894	3.40183	0.785199	4.33244	1.47464e-05	0.000349326	9.03613	43.1928	123.23	51.2239	874.119	320.563
175	PF3D7_0424100	438.419	3.45229	0.797397	4.32945	1.49483e-05	0.000350989	38.7263	55.5336	267.464	45.8319	1693.44	529.523
176	PF3D7_1230300	168.66	2.87212	0.663349	4.32973	1.49295e-05	0.000350989	27.1084	38.7854	119.029	33.2506	504.887	288.903
177	PF3D7_0629300	866.414	3.87561	0.89633	4.32386	1.53321e-05	0.000355305	16.7814	133.104	415.9	58.4132	3301.53	1272.76
178	PF3D7_0717500	4080.34	2.20224	0.509115	4.32562	1.52101e-05	0.000355305	1168.24	1837.02	1272.91	3137.24	7093.57	9973.08
179	PF3D7_0831750	80.9194	2.62479	0.606943	4.32462	1.52798e-05	0.000355305	30.981	46.7188	23.8057	17.0746	243.46	123.476
180	PF3D7_0407700	5326.89	2.30144	0.534239	4.3079	1.64815e-05	0.000378649	1308.95	1609.59	2125.71	4179.69	9838.11	12899.3
181	PF3D7_0415800	559.903	2.32158	0.540403	4.29602	1.73892e-05	0.000396157	294.32	119.882	337.481	209.389	1610.79	787.557
182	PF3D7_0831600	3938.8	3.11432	0.725405	4.29321	1.76107e-05	0.00039803	193.631	693.73	1397.54	2148.71	8745.68	10453.5
183	PF3D7_0934800	44877.3	2.56228	0.597166	4.29073	1.78089e-05	0.00039803	4871.77	18073.1	18184.8	26982.4	108478	92673.7
184	PF3D7_1356300	11084.3	1.65857	0.386581	4.29036	1.78384e-05	0.00039803	4990.53	7368.34	6819.64	6613.28	23850.1	16864
185	PF3D7_1005800	678.529	2.64507	0.616867	4.28791	1.80366e-05	0.000400562	74.8708	216.846	411.699	283.079	1924.32	1160.36
186	PF3D7_1124200	1474.53	1.53644	0.360828	4.25809	2.0618e-05	0.000454108	859.724	966.109	775.787	1008.3	2447.17	2790.09
187	PF3D7_1436600	6187	2.64761	0.623534	4.24613	2.17491e-05	0.000473155	921.686	1172.38	2416.98	4469.96	12938.4	15202.6
188	PF3D7_1009700	1116.73	3.15082	0.743718	4.23657	2.26958e-05	0.000491742	45.1807	199.216	408.898	577.842	2600.8	2868.45
189	PF3D7_1438400	2998.99	1.77433	0.419366	4.23098	2.32671e-05	0.00050208	1679.43	1075.41	2089.3	1795.53	5056.95	6297.29
190	PF3D7_0423800	490.075	2.1907	0.518595	4.2243	2.39681e-05	0.00051512	129.088	179.823	331.88	255.221	1330.49	713.946
191	PF3D7_0214600	2322.21	3.90161	0.925232	4.21689	2.47693e-05	0.000530201	30.981	272.379	1074.06	267.802	9713.23	2574.8
192	PF3D7_0620300	637.903	2.47397	0.587273	4.21264	2.52403e-05	0.000535979	174.268	119.001	502.721	218.376	1437.4	1375.65
193	PF3D7_0528300	615.13	3.80733	0.904299	4.21025	2.55083e-05	0.000539522	7.74526	44.0743	271.665	138.394	2145.32	1083.58
194	PF3D7_1475800	767.709	2.3393	0.556206	4.20582	2.60137e-05	0.000545878	305.938	347.306	488.718	163.557	2336.67	964.065
195	PF3D7_0829500	387.593	3.11941	0.742637	4.20045	2.66389e-05	0.000554989	24.5267	44.9558	144.235	221.072	857.05	1033.72
196	PF3D7_1246300	3112.76	1.97602	0.470448	4.2003	2.66561e-05	0.000554989	1179.86	1085.99	1655.2	2373.37	4921.3	7460.82
197	PF3D7_1341500	352.266	2.71167	0.646609	4.19368	2.74462e-05	0.000569216	28.3993	152.497	200.248	113.232	783.383	835.839
198	PF3D7_1107800	12594.1	1.67013	0.398453	4.19153	2.77077e-05	0.00057241	6392.42	7630.15	9519.49	5620.25	25727.7	20674.4
199	PF3D7_1116000	8850.84	3.37036	0.808249	4.16995	3.04661e-05	0.000619787	222.031	1352.2	2320.36	4710.8	19762.5	24737.2
200	PF3D7_1136900	1074.13	3.37258	0.808973	4.16896	3.05988e-05	0.00062012	61.9621	150.734	662.359	168.949	4207.99	1192.81
201	PF3D7_1413700	3131.31	2.11936	0.509068	4.16321	3.13802e-05	0.000631157	742.254	2182.56	1435.35	1560.98	8083.58	4783.12
202	PF3D7_0621350	37.641	3.3303	0.800271	4.16147	3.16209e-05	0.000633606	2.58175	5.28892	18.2044	11.6826	123.976	64.1127
203	PF3D7_1331400	391.853	2.9272	0.703565	4.16052	3.17517e-05	0.000633845	36.1445	116.356	175.042	161.76	1511.97	349.849
204	PF3D7_0511600	114.142	2.60488	0.627786	4.14931	3.33485e-05	0.000663237	12.9088	42.3113	46.2111	67.3999	219.204	296.818
205	PF3D7_0212600	2545.07	2.5396	0.614472	4.13297	3.58104e-05	0.000709552	512.478	1473.85	1212.69	709.047	8931.65	2430.74
206	PF3D7_1358600	202.993	2.98384	0.722677	4.12886	3.64559e-05	0.000719667	9.03613	49.3632	91.0219	96.1572	449.188	523.191
207	PF3D7_0220500	1448.04	2.36755	0.573632	4.12729	3.6706e-05	0.00072193	353.7	665.522	1081.06	327.114	3965.43	2295.39
208	PF3D7_1132800	3382.12	1.54855	0.375549	4.12343	3.73277e-05	0.000726119	2372.63	1700.39	1784.03	2383.26	5722.65	6329.74
209	PF3D7_0927500	1085.33	2.00657	0.487026	4.12004	3.78813e-05	0.000731549	517.641	498.04	749.18	399.906	3023.03	1324.2
210	PF3D7_0714100	52.502	2.44767	0.594634	4.11627	3.85054e-05	0.000738251	15.4905	27.3261	16.804	24.264	146.435	84.6921
211	PF3D7_1019200	29.1907	3.8562	0.936778	4.11645	3.84759e-05	0.000738251	0	3.52595	5.60135	11.6826	99.7196	54.6145
212	PF3D7_1014900	6943.54	3.12406	0.75928	4.1145	3.88018e-05	0.000741267	336.919	1414.79	1419.94	4601.16	14524	19364.4
213	PF3D7_0729900	497.597	1.78644	0.436449	4.09311	4.25623e-05	0.000807261	196.213	341.135	236.657	320.823	777.095	1113.66
214	PF3D7_1125700	705.052	3.03785	0.742333	4.09231	4.27106e-05	0.000807261	94.234	120.764	501.321	113.232	2605.29	795.472
215	PF3D7_1146700	69.7029	2.32084	0.568469	4.08261	4.4532e-05	0.00083576	24.5267	44.0743	16.804	33.2506	142.842	156.72
216	PF3D7_1110100	5291.97	2.07565	0.508688	4.0804	4.49591e-05	0.000840813	1324.44	1810.57	3395.82	3686.32	10952.1	10582.5
217	PF3D7_0408200	709.925	1.75525	0.430337	4.07879	4.52698e-05	0.000843664	330.464	339.372	341.682	572.45	1499.39	1176.19
218	PF3D7_0206800	109928	2.74372	0.673278	4.07516	4.59825e-05	0.000853961	8989.66	35895.9	32748.3	74025.7	316091	191816
219	PF3D7_0920500	1202.44	1.79074	0.440139	4.06859	4.72986e-05	0.000875353	610.585	679.626	816.397	536.503	3025.73	1545.83
220	PF3D7_0423400	1126.4	3.8962	0.958332	4.0656	4.79081e-05	0.000883564	3.87263	133.986	232.456	429.562	2974.52	2984.01
221	PF3D7_0404800	988.075	2.88211	0.709938	4.05966	4.91438e-05	0.000900125	64.5438	311.165	467.713	421.474	3506.36	1157.19
222	PF3D7_1321100	3504.54	2.98985	0.736356	4.06034	4.90012e-05	0.000900125	161.36	1071.89	882.212	2112.76	6713.56	10085.5
223	PF3D7_0729700	431.799	2.4523	0.604557	4.05636	4.98444e-05	0.000906725	50.3442	262.683	222.654	157.266	896.578	1001.27
224	PF3D7_0802600	9503.37	2.98891	0.737426	4.05316	5.05303e-05	0.000916076	534.423	1834.37	2655.04	6449.72	20818.9	24727.7
225	PF3D7_0620200	63.0588	2.26381	0.559279	4.04773	5.17165e-05	0.000931246	15.4905	26.4446	35.0084	34.1493	137.451	129.808
226	PF3D7_1017100	732.087	2.22742	0.55061	4.04537	5.22404e-05	0.000937513	139.415	445.151	250.66	478.09	1326	1753.2
227	PF3D7_1323700	1742.11	2.68735	0.664715	4.04286	5.28043e-05	0.000941293	176.85	354.358	788.39	1156.58	4701.2	3275.29
228	PF3D7_1463900	8319.77	3.33469	0.825146	4.04133	5.31488e-05	0.000944277	176.85	1228.79	2652.24	4200.36	19987.9	21672.5
229	PF3D7_0612700	1805.78	1.95764	0.485694	4.0306	5.56337e-05	0.000978639	583.476	859.449	735.177	1503.47	3095.8	4057.3
230	PF3D7_1346000	146.724	1.83799	0.456119	4.02963	5.58641e-05	0.000979459	60.6712	93.4376	92.4223	69.1972	321.618	242.995
231	PF3D7_0423300	1428.31	3.08475	0.770746	4.00229	6.27311e-05	0.00107857	52.9259	272.379	445.307	863.617	3230.56	3705.08
232	PF3D7_0934600	370.276	2.79911	0.699153	4.00357	6.23929e-05	0.00107857	59.3803	83.7412	264.664	88.9678	1345.77	379.135
233	PF3D7_1303600	521.921	1.51136	0.377597	4.00256	6.26601e-05	0.00107857	295.611	349.069	359.887	286.674	1011.57	828.716
234	PF3D7_1216600	29.9584	4.44243	1.11044	4.00062	6.31765e-05	0.00108274	0	2.64446	11.2027	1.79733	141.943	22.1624
235	PF3D7_0613300	6476.11	3.39386	0.848792	3.99845	6.37573e-05	0.00108919	98.1066	1036.63	2222.34	2854.16	14701	17944.4
236	PF3D7_1420200	2861.86	1.84079	0.461082	3.99234	6.54258e-05	0.00111057	1241.82	1112.44	1323.32	2474.02	5157.57	5861.96
237	PF3D7_1331000	589.278	1.5832	0.397509	3.98281	6.81066e-05	0.00114876	309.81	357.883	288.469	458.319	1057.39	1063.8
238	PF3D7_1107900	277.673	2.06401	0.518717	3.97906	6.91882e-05	0.00116332	67.1256	119.882	145.635	205.794	616.285	511.318
239	PF3D7_1210200	138.326	2.56736	0.646742	3.96969	7.19663e-05	0.00120623	27.1084	51.1262	102.225	29.6559	413.253	206.585
240	PF3D7_0522900	163.652	1.73295	0.437775	3.95853	7.54136e-05	0.00126004	65.8347	107.541	98.0236	97.0558	306.346	307.108
241	PF3D7_0729800	58.9586	3.79162	0.958394	3.95622	7.61451e-05	0.0012662	0	4.40743	22.4054	17.9733	221.899	87.0666
242	PF3D7_1227000	1064.87	1.90127	0.480631	3.95578	7.62864e-05	0.0012662	404.044	519.195	387.893	915.74	1994.39	2167.96
243	PF3D7_0818100	734.083	3.34163	0.847339	3.94367	8.02431e-05	0.00132005	70.9982	102.252	494.319	59.3119	2989.79	687.826
244	PF3D7_1142900	1159.47	2.20069	0.55931	3.93465	8.33177e-05	0.00135805	175.559	576.492	635.753	720.729	2464.24	2384.04
245	PF3D7_0209500	64.3468	3.24101	0.824312	3.93177	8.43229e-05	0.00137025	2.58175	12.3408	11.2027	40.4399	184.167	135.349
246	PF3D7_0311400	329.762	2.60911	0.664548	3.92613	8.63219e-05	0.00139423	23.2358	143.682	148.436	172.544	813.928	676.745
247	PF3D7_0916300	2282.35	1.96866	0.501339	3.9268	8.60848e-05	0.00139423	548.622	1042.8	1404.54	1634.67	5009.34	4054.14
248	PF3D7_1300200	157.398	1.92842	0.491351	3.92474	8.68228e-05	0.00139808	49.0533	103.134	79.8192	92.5625	366.537	253.285
249	PF3D7_0528400	1331.01	2.72406	0.696933	3.90864	9.28172e-05	0.00148118	90.3613	334.965	604.946	824.974	3617.76	2513.06
250	PF3D7_0214900	20510.5	3.22839	0.827541	3.90118	9.57243e-05	0.00152302	490.533	4418.89	4275.23	12457.3	42139.2	59282.1
251	PF3D7_1118700	9168.2	3.19211	0.819153	3.89685	9.7453e-05	0.00154132	201.377	2299.8	2370.77	5003.77	17125.7	28007.7
252	PF3D7_0305200	6302.26	1.80057	0.464876	3.87323	0.000107403	0.00168637	2533.99	2935.35	2793.67	5527.69	10224.4	13798.5
253	PF3D7_1348000	630.639	2.59363	0.669961	3.87131	0.00010825	0.00168705	60.6712	250.342	184.845	444.839	1011.57	1831.56
254	PF3D7_1449100	5647.13	2.30438	0.597526	3.85653	0.00011501	0.00178199	1595.52	1650.14	1393.34	5125.09	9878.53	14240.1
255	PF3D7_0405300	347.774	1.62194	0.420804	3.85439	0.000116019	0.0017924	157.487	272.379	189.046	202.2	684.562	580.972
256	PF3D7_1145400	9920.35	1.72927	0.448939	3.85189	0.000117209	0.00180556	4892.42	4634.86	4199.61	8667.62	16070.1	21057.5
257	PF3D7_0507400	261.558	1.95943	0.509178	3.84821	0.000118982	0.00181255	101.979	105.778	207.25	118.624	675.578	360.139
258	PF3D7_0914800	273.477	1.74643	0.453815	3.84833	0.000118927	0.00181255	100.688	173.653	134.432	203.098	552.501	476.492
259	PF3D7_1010500	82.987	2.66088	0.691257	3.84934	0.000118438	0.00181255	7.74526	21.1557	53.2128	37.7439	203.931	174.133
260	PF3D7_1354200	4688.04	1.48631	0.386242	3.84813	0.000119023	0.00181255	2637.26	3109.88	3713.69	2255.65	8155.45	8256.29
261	PF3D7_1020200	307.795	2.02148	0.525503	3.84676	0.000119691	0.00181669	81.3252	158.668	120.429	248.032	548.907	689.409
262	PF3D7_1145300	2053	1.80478	0.46924	3.84617	0.000119977	0.00181669	765.49	1308.13	1405.94	1004.71	5251	2582.71
263	PF3D7_1035700	20455.7	2.47752	0.644389	3.84476	0.000120669	0.00181685	2302.92	7813.49	6116.67	16194.8	46033.6	44272.6
264	PF3D7_0302200	250.62	3.14643	0.823004	3.8231	0.000131784	0.00195114	9.03613	29.089	81.2196	157.266	714.208	512.901
265	PF3D7_1028700	16876.2	1.99604	0.521988	3.82391	0.000131349	0.00195114	4441.91	8702.91	8494.45	12174.2	46250.1	21193.6
266	PF3D7_0905400	93259.2	2.60075	0.681875	3.81411	0.000136674	0.0020013	8162.21	23551.6	36462	70567.7	195207	225605
267	PF3D7_1401000	464.101	3.42437	0.897698	3.81461	0.000136399	0.0020013	327.883	59.9411	16.804	33.2506	1176.87	1169.86
268	PF3D7_1461400	1857.33	2.46961	0.648574	3.80775	0.000140235	0.00204222	156.196	776.589	994.239	1028.97	4722.76	3465.25
269	PF3D7_0501600	4281.49	3.59813	0.947483	3.79756	0.000146126	0.002105	38.7263	297.061	1739.22	1566.37	12190.1	9857.52
270	PF3D7_1432900	1463.85	1.84135	0.486229	3.787	0.000152477	0.00219057	573.149	493.632	816.397	1262.62	2643.02	2994.3
271	PF3D7_1140400	3517.22	2.99459	0.791384	3.78399	0.000154333	0.00221128	89.0705	974.042	1438.15	1731.73	9349.39	7520.97
272	PF3D7_1430500	125.814	1.97404	0.522446	3.77847	0.000157796	0.00223684	32.2719	74.0449	79.8192	68.2985	214.712	285.737
273	PF3D7_1236500	20.4863	3.01385	0.798304	3.77532	0.000159803	0.00225928	2.58175	7.05189	8.40202	6.29065	50.309	48.2824
274	PF3D7_0606300	303.063	1.56585	0.41486	3.7744	0.000160395	0.00226165	148.451	215.083	208.65	160.861	613.59	471.743
275	PF3D7_0421700	18.8026	3.89323	1.03382	3.76587	0.000165968	0.0023218	1.29088	1.76297	7.00169	3.59466	81.7521	17.4133
276	PF3D7_1425500	37.8771	2.72622	0.725702	3.75666	0.000172196	0.00240264	15.4905	13.2223	18.2044	6.29065	125.773	48.2824
277	PF3D7_0917300	637.163	3.03714	0.808747	3.75537	0.000173086	0.00240874	12.9088	199.216	210.051	326.215	1486.81	1587.78
278	PF3D7_1476300	3809.6	3.05186	0.816328	3.73852	0.000185105	0.00255598	101.979	1022.52	903.217	2412.92	7179.81	11237.1
279	PF3D7_0707300	96039.8	3.48848	0.933424	3.7373	0.000186006	0.00256179	948.794	14266.9	16295.7	55639.9	199163	289924
280	PF3D7_1410400	12085.4	3.44145	0.921141	3.73607	0.000186918	0.00256771	113.597	1514.39	3575.06	6070.48	27767.9	33470.8
281	PF3D7_0515700	13569.3	2.09359	0.561734	3.72702	0.000193759	0.00264804	2652.75	5676.77	5961.24	11686.2	29137	26302
282	PF3D7_0506900	2940.8	2.43414	0.653695	3.72367	0.000196349	0.00266974	331.755	961.702	1023.65	2447.96	6675.83	6203.89
283	PF3D7_1133400	2130.22	2.28024	0.612483	3.72294	0.000196914	0.00267062	438.898	551.81	1285.51	1451.34	6511.42	2542.34
284	PF3D7_0828600	3595.5	2.5068	0.67421	3.71812	0.000200708	0.00271515	260.757	1297.55	2062.7	1994.14	8744.78	7213.07
285	PF3D7_1343800	4096.15	2.62343	0.70604	3.71569	0.000202647	0.00272755	324.01	1004.01	1765.83	2927.85	6512.32	12042.9
286	PF3D7_0517900	1343.24	2.15369	0.580531	3.70985	0.000207378	0.0027842	225.903	607.344	558.735	1106.26	2581.93	2979.26
287	PF3D7_0501500	5589.51	3.11111	0.838832	3.70885	0.0002082	0.00278821	95.5249	1291.38	2197.13	2719.36	14533	12700.6
288	PF3D7_0725400	1447.46	3.28383	0.888362	3.6965	0.000218594	0.00291277	60.6712	172.771	949.429	297.458	6108.95	1095.46
289	PF3D7_0410500	49.0954	2.05443	0.557984	3.68188	0.000231522	0.00303197	27.1084	21.1557	25.2061	22.4666	119.484	79.1515
290	PF3D7_1449000	40.6256	2.95228	0.801761	3.68225	0.000231189	0.00303197	1.29088	10.5778	18.2044	19.7706	99.7196	94.1902
291	PF3D7_1325300	106.629	1.88831	0.514442	3.67059	0.000241988	0.00316127	64.5438	76.6893	37.8091	44.9332	241.663	174.133
292	PF3D7_0720700	28766.6	1.95658	0.533838	3.66512	0.000247225	0.0032036	10379.9	9516.53	11463.2	27332.9	47365	66541.8
293	PF3D7_1110700	1525.08	1.83774	0.50147	3.6647	0.000247633	0.0032036	499.569	722.819	656.758	1402.82	3222.47	2646.03
294	PF3D7_1001700	3195.05	1.43081	0.39058	3.6633	0.000248985	0.00321212	1977.62	2261.01	1592.18	2332.93	6459.32	4547.25
295	PF3D7_0404700	10058.8	3.11704	0.853628	3.65152	0.000260688	0.00331615	238.812	2216.06	1859.65	6990.72	21722.7	27324.7
296	PF3D7_0811600	1871.18	2.16265	0.592996	3.64699	0.000265331	0.00335918	463.425	435.454	932.625	1634.67	3155.09	4605.82
297	PF3D7_0605600	224.387	2.25849	0.620443	3.64012	0.000272514	0.00344195	54.2168	70.5189	179.243	93.4612	690.85	258.034
298	PF3D7_0503600	993.058	2.48929	0.686531	3.62589	0.000287967	0.00360297	321.428	221.253	850.005	173.442	3254.81	1137.41
299	PF3D7_0914400	2120.21	2.31327	0.638376	3.62368	0.000290445	0.00362546	312.392	521.84	1033.45	1782.05	4977	4094.5
300	PF3D7_1350600	125.997	2.65947	0.734223	3.62216	0.000292155	0.00362981	29.6902	18.5112	102.225	32.3519	420.44	152.762
301	PF3D7_1206400	32.1237	2.59436	0.716534	3.6207	0.000293805	0.00364181	5.16351	14.1038	14.0034	14.3786	95.2278	49.8654
302	PF3D7_0919200	310.434	3.56478	0.985917	3.6157	0.00029954	0.00369571	2.58175	53.7707	184.845	28.7573	1192.14	400.506
303	PF3D7_0929400	39209.2	2.53744	0.703179	3.60853	0.000307937	0.00377915	3716.43	8598.02	15440.1	32523.6	72473.7	102504
304	PF3D7_1475500	191.376	2.45386	0.680186	3.60764	0.000309	0.00377915	15.4905	79.3338	123.23	88.9678	511.175	330.062
305	PF3D7_1035400	6882.25	2.34678	0.650864	3.60564	0.00031138	0.00379784	788.725	2821.64	2342.76	5699.33	17371	12270.1
306	PF3D7_0723300	2772.46	2.22951	0.619457	3.59913	0.000319283	0.00387649	574.44	1156.51	660.959	2580.07	5109.06	6553.74
307	PF3D7_1459900	105.599	2.55134	0.709204	3.59746	0.000321335	0.00389254	6.45438	48.4817	60.2145	45.8319	266.817	205.794
308	PF3D7_1025400	1998.6	2.14994	0.598673	3.59118	0.000329181	0.00396954	286.575	824.19	1034.85	1578.95	3923.2	4343.83
309	PF3D7_1446600	5659.82	1.59359	0.444389	3.58604	0.000335744	0.00403043	3157.48	3280.89	2141.12	4954.34	10926.9	9498.17
310	PF3D7_1135100	772.953	1.75619	0.49067	3.57916	0.000344699	0.004101	283.993	280.313	628.751	532.01	1635.94	1276.71
311	PF3D7_0624800	67.8354	2.03019	0.569102	3.56735	0.00036061	0.00427336	16.7814	37.9039	33.6081	44.9332	125.773	148.013
312	PF3D7_1141800	1123.4	2.10241	0.589847	3.56432	0.000364799	0.00427336	331.755	209.794	767.385	833.062	2492.99	2105.43
313	PF3D7_1452000	4200.1	3.15251	0.883797	3.567	0.000361087	0.00427336	60.6712	804.797	1152.48	2608.82	9761.74	10812.1
314	PF3D7_1455600	1291.63	2.28308	0.640486	3.56461	0.000364402	0.00427336	132.96	605.581	574.138	943.598	2431.9	3061.58
315	PF3D7_0628100	11440.1	3.05704	0.858348	3.56154	0.00036869	0.00429065	197.504	2655.92	3785.11	6660.01	21113.6	34228.3
316	PF3D7_1415100	871.479	1.6704	0.469174	3.56029	0.000370447	0.0043017	513.769	651.418	533.528	319.026	2082.43	1128.7
317	PF3D7_0810300	11313	2.22746	0.626567	3.55502	0.000377947	0.0043603	2615.32	2266.3	5419.3	10012	30089.3	17475.8
318	PF3D7_1337700	1268.63	2.79685	0.786906	3.55424	0.00037908	0.00436392	38.7263	450.44	428.503	782.737	3369.81	2541.55
319	PF3D7_1361800	34182	2.47286	0.697664	3.54449	0.00039338	0.00450619	2611.44	11671.8	12730.5	27304.1	76157.1	74616.9
320	PF3D7_1235200	3137.95	2.83761	0.802191	3.53732	0.000404205	0.00459363	141.996	439.862	1257.5	2276.32	7061.23	7650.78
321	PF3D7_0516500	326.38	1.54285	0.437029	3.53031	0.000415074	0.00468718	167.814	223.016	246.459	159.962	704.326	456.704
322	PF3D7_1207400	135.754	2.27224	0.644926	3.52326	0.000426267	0.00479325	25.8175	75.8078	93.8226	43.1359	416.846	159.094
323	PF3D7_1223100	8817.71	2.008	0.569882	3.52354	0.000425827	0.00479325	1873.06	5321.53	2842.68	7531.71	16503.2	18834.1
324	PF3D7_0513100	1373.29	1.81422	0.515691	3.51803	0.000434757	0.00487843	653.183	334.083	1061.46	939.105	2749.93	2501.98
325	PF3D7_0828900	661.679	1.85225	0.52672	3.51657	0.000437154	0.00488476	170.396	411.654	394.895	437.65	1714.1	841.38
326	PF3D7_0617300	1995	1.48717	0.424592	3.50258	0.000460776	0.00512722	811.961	1371.59	1197.29	1602.32	3900.74	3086.12
327	PF3D7_0932000	4679.48	1.85188	0.530493	3.49087	0.000481448	0.00531288	1436.75	1783.25	2209.73	4579.6	8454.61	9612.94
328	PF3D7_0404900	5011.55	1.5554	0.447333	3.47705	0.000506961	0.00554846	2066.69	3815.07	2283.95	4008.94	10015.1	7879.53
329	PF3D7_1023000	650.161	1.72153	0.495378	3.4752	0.000510481	0.00556414	263.339	297.942	487.317	424.17	1675.47	752.73
330	PF3D7_1329700	314.037	2.60889	0.751178	3.47307	0.000514547	0.00559701	27.1084	113.712	239.458	85.3732	1086.14	332.436
331	PF3D7_0522600	2155.46	2.28089	0.657436	3.46937	0.000521675	0.00565148	253.012	580.899	1288.31	1648.15	4050.77	5111.6
332	PF3D7_1035300	6778.4	4.93846	1.42559	3.46416	0.000531892	0.00575048	16.7814	275.905	1383.53	814.19	21364.3	16815.7
333	PF3D7_1441300	2196.57	2.36227	0.682058	3.46344	0.000533311	0.00575415	345.955	534.181	638.554	2171.17	3960.04	5529.52
334	PF3D7_0827400	289.054	1.79313	0.518426	3.4588	0.000542583	0.00583058	70.9982	159.549	217.052	186.922	515.667	584.138
335	PF3D7_1136700	1049.3	1.77417	0.513436	3.45547	0.000549325	0.00589115	268.502	758.96	490.118	804.305	2120.17	1853.73
336	PF3D7_0203000	5685.33	2.24978	0.651392	3.45381	0.000552734	0.0059158	1373.49	1312.53	1534.77	5876.37	11786.7	12228.1
337	PF3D7_0405200	591.23	1.41854	0.411242	3.44941	0.000561822	0.00598902	268.502	383.447	379.491	486.178	967.55	1062.21
338	PF3D7_0930300	73799.1	2.29047	0.664653	3.44612	0.000568701	0.00605026	12636.4	17594.5	24378.5	73881.9	141508	172795
339	PF3D7_0812300	52.7621	2.26599	0.657841	3.44458	0.00057195	0.00607269	7.74526	32.615	30.8074	21.568	105.11	118.727
340	PF3D7_1414500	12540.7	1.86313	0.541075	3.44338	0.00057449	0.00608754	4576.16	4311.35	5336.68	12467.2	19249.5	29303.5
341	PF3D7_0722900	451.406	2.26318	0.657446	3.44239	0.000576603	0.0060978	52.9259	133.104	250.66	359.466	951.379	960.899
342	PF3D7_1434900	255.936	2.08201	0.605681	3.43748	0.000587161	0.00617271	37.4354	127.816	134.432	192.314	595.623	447.997
343	PF3D7_0506400	140.875	2.8529	0.830339	3.43583	0.000590748	0.00618602	5.16351	47.6003	99.4239	31.4533	471.647	189.963
344	PF3D7_1411000	1517.12	1.96914	0.573075	3.43609	0.000590172	0.00618602	420.826	688.441	1205.69	762.967	4509.84	1514.96
345	PF3D7_1107100	5635.25	1.70692	0.498045	3.42724	0.000609744	0.00634754	2159.64	2602.15	2499.6	5582.51	9246.08	11721.5
346	PF3D7_1204900	170.295	2.4996	0.731883	3.41529	0.000637133	0.00658291	37.4354	65.23	131.632	33.2506	618.082	136.141
347	PF3D7_1232500	3249.58	2.22062	0.650508	3.41367	0.000640942	0.00660778	499.569	902.642	1340.12	3111.18	7704.47	5939.53
348	PF3D7_0821000	6967.83	1.49779	0.439827	3.40541	0.000660636	0.00677724	3547.33	3346.12	3764.11	6674.38	11470.5	13004.6
349	PF3D7_1129300	2231.86	3.11212	0.913935	3.40518	0.000661194	0.00677724	34.8537	305.876	575.539	1598.73	5103.67	5772.52
350	PF3D7_0322200	206.502	1.97057	0.578899	3.404	0.000664068	0.00679363	40.0172	93.4376	112.027	172.544	414.151	406.838
351	PF3D7_0216900	279.875	1.94339	0.571133	3.40269	0.000667252	0.00681236	90.3613	80.2153	142.834	260.613	647.728	457.495
352	PF3D7_0303200	8944	1.92835	0.566794	3.4022	0.000668455	0.00681236	3253.01	3018.21	2972.92	9240.07	14926.5	20253.3
353	PF3D7_0111000	2688.57	1.5814	0.465511	3.39713	0.000680958	0.00692654	1160.5	1349.56	1517.97	2433.58	3632.13	6037.67
354	PF3D7_1438800	133.683	2.93018	0.863108	3.39492	0.000686485	0.00696946	5.16351	23.8001	113.427	25.1626	330.602	303.942
355	PF3D7_0525700	466.144	2.10959	0.622906	3.38669	0.000707425	0.00711816	209.122	113.712	336.081	227.362	1522.75	387.842
356	PF3D7_1218300	3580.25	1.49189	0.440536	3.38654	0.000707809	0.00711816	1530.98	2461.11	3201.17	1734.42	6331.75	6222.1
357	PF3D7_1320700	3440.55	2.05404	0.606517	3.38661	0.000707606	0.00711816	837.779	1392.75	1078.26	3400.55	4932.08	9001.9
358	PF3D7_1307900	1200.96	2.05147	0.60688	3.38036	0.00072392	0.00725281	185.886	618.803	494.319	1045.15	2176.76	2684.82
359	PF3D7_1449200	853.707	2.73716	0.809852	3.37983	0.00072532	0.0072532	29.6902	341.135	179.243	630.863	1926.12	2015.2
360	PF3D7_1243900	2990.28	2.7142	0.804675	3.37304	0.000743427	0.00742035	178.141	732.515	564.336	2714.87	5270.77	8481.08
361	PF3D7_0206200	579.207	2.4908	0.738842	3.37122	0.000748372	0.00744768	126.506	89.0301	491.518	205.794	2071.65	490.739
362	PF3D7_1252100	8647.98	2.88826	0.858045	3.3661	0.000762404	0.00753917	225.903	1694.22	2562.62	6552.17	14869.9	25983
363	PF3D7_0414600	991.662	1.43137	0.425746	3.36202	0.000773741	0.00763711	475.043	618.803	529.327	909.449	1726.68	1690.68
364	PF3D7_0414800	164.113	2.26826	0.678005	3.34549	0.00082138	0.00803295	49.0533	84.6227	105.025	50.3252	584.842	110.812
365	PF3D7_API02900	319.865	2.1527	0.644128	3.34204	0.000831644	0.00807407	59.3803	74.0449	172.241	289.37	645.033	679.119
366	PF3D7_API02800	38.0895	2.45315	0.736769	3.3296	0.000869701	0.0084129	6.45438	8.81486	16.804	28.7573	79.057	88.6496
367	PF3D7_0828700	1960.51	2.58518	0.77901	3.31855	0.000904854	0.00868784	83.907	931.731	548.932	1374.96	3225.17	5598.38
368	PF3D7_1122800	651.921	1.24449	0.375931	3.31043	0.000931532	0.00889797	401.463	398.432	443.907	546.388	1052	1069.34
369	PF3D7_1313100	135.363	1.65246	0.499511	3.30815	0.000939152	0.0089547	43.8898	97.845	88.2212	85.3732	277.598	219.25
370	PF3D7_1205200	637.298	2.24355	0.68108	3.29411	0.000987355	0.00928149	80.0343	153.379	544.731	357.669	1603.6	1084.37
371	PF3D7_1003000	1135.24	2.35022	0.713643	3.29327	0.000990309	0.00929286	90.3613	346.424	495.719	985.836	2375.3	2517.81
372	PF3D7_1025000	4068.74	1.46698	0.446987	3.28193	0.00103099	0.00957345	1793.03	1919	2750.26	3785.18	6847.42	7317.55
373	PF3D7_0508600	564.225	1.51593	0.462063	3.28077	0.00103523	0.00959408	268.502	250.342	362.687	511.34	1159.8	832.673
374	PF3D7_1252200	113.276	2.20365	0.671774	3.28034	0.00103681	0.00959408	29.6902	42.3113	93.8226	40.4399	366.537	106.854
375	PF3D7_0609900	1437.58	1.384	0.42359	3.26731	0.00108576	0.00997778	1077.88	824.19	624.55	1215	2537.01	2346.84
376	PF3D7_1446100	89.7247	1.92237	0.588741	3.26522	0.00109381	0.0100344	23.2358	34.378	75.6182	53.0212	198.541	153.554
377	PF3D7_1229300	2589.14	2.10491	0.645374	3.26153	0.00110811	0.0101308	400.172	1042.8	939.626	2546.82	4198.11	6407.31
378	PF3D7_1238600	1105.3	1.79198	0.549686	3.26002	0.00111406	0.0101509	280.12	543.877	511.123	1091.88	1991.7	2213.07
379	PF3D7_1416200	3585.07	1.73113	0.531022	3.26	0.00111412	0.0101509	1975.04	1393.63	1200.09	3517.37	5158.47	8265.79
380	PF3D7_1409500	249.031	1.64277	0.504165	3.25839	0.00112044	0.0101911	178.141	126.934	140.034	138.394	655.814	254.868
381	PF3D7_0316000	1084.42	2.22347	0.683314	3.25395	0.00113811	0.0102604	520.223	192.164	845.804	393.615	3729.16	825.55
382	PF3D7_1359700	1173.2	1.99019	0.611652	3.25379	0.00113876	0.0102604	209.122	461.899	534.929	1150.29	2125.56	2557.38
383	PF3D7_0407600	100.354	2.24174	0.68952	3.25116	0.00114935	0.0103306	9.03613	42.3113	70.0169	57.5146	211.118	212.126
384	PF3D7_0929600	3083.46	2.89541	0.891263	3.24866	0.00115949	0.0103867	32.2719	1255.24	1219.69	1411.8	7849.1	6732.62
385	PF3D7_0631000	584.488	1.62898	0.501632	3.24736	0.00116482	0.0104169	202.668	423.995	235.257	514.036	1113.09	1017.89
386	PF3D7_0909100	643.178	1.76345	0.543237	3.24619	0.0011696	0.0104247	169.105	305.876	365.488	589.524	944.192	1484.88
387	PF3D7_1313500	487.201	2.45488	0.756174	3.24645	0.00116855	0.0104247	34.8537	126.053	169.441	450.231	964.855	1177.77
388	PF3D7_0930500	3645.54	1.49989	0.462191	3.24517	0.00117379	0.0104446	1697.5	1481.78	2496.8	3384.37	5873.58	6939.21
389	PF3D7_0403900	2391.61	1.69957	0.52421	3.24214	0.00118634	0.0105211	913.94	743.974	1505.36	2305.08	4336.46	4544.88
390	PF3D7_0622100	330.776	1.84325	0.568884	3.24013	0.00119477	0.0105608	89.0705	179.823	120.429	319.925	548.009	727.402
391	PF3D7_1243500	681.263	1.26135	0.389701	3.2367	0.0012092	0.0106615	356.282	483.936	449.508	568.855	1098.71	1130.28
392	PF3D7_1245600	37.7251	2.1395	0.661155	3.236	0.00121217	0.0106615	21.9449	13.2223	19.6047	16.176	108.703	46.6994
393	PF3D7_1421900	7522.2	1.28764	0.397901	3.23608	0.00121182	0.0106615	3577.02	5718.2	4783.55	6244.82	11754.3	13055.2
394	PF3D7_1359800	202.819	2.3131	0.715347	3.23353	0.00122268	0.0107363	12.9088	110.186	128.831	97.0558	509.379	358.556
395	PF3D7_1312800	7561.15	2.04866	0.635044	3.22601	0.00125529	0.0109684	1982.79	1733	2866.49	8201.22	14913	15670.4
396	PF3D7_1361400	280.383	1.77552	0.550828	3.22337	0.00126693	0.011052	70.9982	139.275	257.662	152.773	613.59	447.997
397	PF3D7_0406400	1566.08	1.31446	0.408594	3.21704	0.0012952	0.0112433	1187.61	702.545	1251.9	1046.94	2795.74	2411.74
398	PF3D7_0917200	214.5	2.94542	0.916541	3.21362	0.00131071	0.011341	1.29088	62.5855	107.826	93.4612	671.985	349.849
399	PF3D7_0932100	7125.55	1.86185	0.57995	3.21036	0.00132567	0.0114334	1760.76	2835.74	3108.75	7468.8	11928.6	15650.6
400	PF3D7_1004500	1068.11	1.44359	0.451229	3.19924	0.00137789	0.0118073	768.071	652.3	410.299	884.286	1534.42	2159.25
401	PF3D7_1246200	30678	1.5033	0.470271	3.19665	0.00139031	0.0118566	13716.9	17623.6	13948.8	30851.2	60044.7	47882.7
402	PF3D7_0814600	44.1864	3.37538	1.05702	3.1933	0.00140657	0.0119395	0	1.76297	25.2061	16.176	129.366	92.6072
403	PF3D7_1128900	5495.16	1.96389	0.615098	3.1928	0.001409	0.0119395	894.577	3341.71	1954.87	4982.2	9895.6	11902
404	PF3D7_1410800	778.379	1.74368	0.546054	3.19323	0.00140689	0.0119395	236.23	415.18	782.788	312.735	1725.78	1197.56
405	PF3D7_1310600	685.153	1.19913	0.376179	3.18767	0.00143427	0.0121151	389.845	547.403	471.914	504.151	1174.18	1023.43
406	PF3D7_0406000	1480.05	1.20016	0.37699	3.18353	0.00145489	0.0122314	844.233	1116.84	1055.85	1115.24	2726.57	2021.53
407	PF3D7_1017500	461.609	2.81965	0.885701	3.18353	0.00145491	0.0122314	67.1256	72.2819	429.904	43.1359	1799.45	357.765
408	PF3D7_1322500	6155.25	1.43728	0.45166	3.18221	0.00146154	0.0122484	2559.81	4543.18	2978.52	5605.87	10399.6	10844.5
409	PF3D7_0928000	3110.58	1.20857	0.380093	3.17967	0.00147444	0.0123372	1941.48	2427.61	1879.25	2409.32	5858.3	4147.54
410	PF3D7_0106000	10434.6	1.53942	0.485877	3.16833	0.00153316	0.012689	3606.71	8812.22	4755.54	8343.21	16451.9	20638
411	PF3D7_1423400	117.209	1.79682	0.56707	3.1686	0.00153175	0.012689	28.3993	72.2819	89.6216	66.5012	273.106	173.342
412	PF3D7_1019600	3151.53	2.11608	0.670427	3.15632	0.00159774	0.0131622	571.858	1137.12	900.417	3359.21	4632.02	8308.53
413	PF3D7_1200200	175.325	1.71237	0.543151	3.15266	0.0016179	0.0132872	67.1256	160.431	110.627	60.2106	377.318	276.239
414	PF3D7_1450500	1421.92	1.99242	0.632983	3.14766	0.00164584	0.0134751	338.21	415.18	525.126	1574.46	2550.49	3128.07
415	PF3D7_0404100	564.172	1.73359	0.55109	3.14575	0.00165661	0.0135221	156.196	290.009	253.461	570.652	929.818	1184.9
416	PF3D7_0517600	62.3019	2.1817	0.693541	3.14575	0.00165664	0.0135221	25.8175	13.2223	57.4138	18.872	163.504	94.9817
417	PF3D7_1016100	34.9323	2.55235	0.811636	3.14469	0.00166262	0.0135501	15.4905	19.3927	14.0034	4.49332	122.179	34.0351
418	PF3D7_0423500	4260.96	2.08733	0.664044	3.14337	0.00167017	0.0135909	464.715	1529.38	2809.08	3378.08	10104.9	7279.56
419	PF3D7_1334900	54.293	2.31055	0.737033	3.13494	0.0017189	0.0139252	9.03613	16.7482	16.804	50.3252	94.3294	138.515
420	PF3D7_1417300	3163.85	1.86487	0.5953	3.13265	0.00173235	0.01399	791.307	1254.36	1279.91	3402.35	4912.32	7342.88
421	PF3D7_0614100	1401.24	1.87007	0.597149	3.13167	0.00173814	0.0140156	325.301	638.196	597.944	1410.9	1881.2	3553.9
422	PF3D7_0907200	2595.06	1.3725	0.438989	3.1265	0.00176901	0.0142001	1374.78	1243.78	1599.19	2567.49	4332.86	4452.27
423	PF3D7_1122300	148.495	1.6534	0.528822	3.12658	0.00176853	0.0142001	41.308	95.2005	89.6216	119.522	299.159	246.161
424	PF3D7_1352100	420.544	1.63383	0.523874	3.11875	0.00181622	0.0144701	364.027	137.512	327.679	160.861	765.416	767.769
425	PF3D7_1227300	608.848	2.04241	0.655116	3.11764	0.00182307	0.014503	118.761	214.201	205.85	654.228	945.091	1514.96
426	PF3D7_0103800	557.783	1.82479	0.58582	3.11493	0.00183986	0.0146146	131.669	177.179	477.515	421.474	1199.33	939.528
427	PF3D7_0501700	57.1512	2.71645	0.872456	3.11357	0.00184842	0.0146608	1.29088	16.7482	23.8057	37.7439	184.167	79.1515
428	PF3D7_1105000	55033.5	1.94333	0.624604	3.1113	0.00186264	0.0147517	11998.7	16422.1	26126.1	58420.4	130958	86275.9
429	PF3D7_1401800	3236.13	1.76913	0.568707	3.11079	0.00186588	0.0147554	1441.91	717.53	1830.24	3190.26	6714.46	5522.4
430	PF3D7_0704800	3042.07	1.4758	0.476313	3.09839	0.00194576	0.0152513	988.811	1698.62	2428.18	2518.96	5200.69	5417.13
431	PF3D7_1123200	550.524	1.93801	0.62578	3.09695	0.00195522	0.0152806	134.251	171.89	215.652	610.194	1058.29	1112.87
432	PF3D7_0918700	451.832	2.44412	0.79236	3.08461	0.00203818	0.015836	65.8347	98.7265	445.307	119.522	1620.67	360.931
433	PF3D7_0701900	436.981	2.60907	0.846548	3.08201	0.00205607	0.0159286	46.4715	172.771	371.089	57.5146	1683.56	290.486
434	PF3D7_1319600	408.124	1.95284	0.633554	3.08236	0.00205366	0.0159286	72.2891	154.26	186.245	420.575	751.042	864.334
435	PF3D7_1431900	729.059	2.03884	0.662497	3.07751	0.00208738	0.0161303	74.8708	377.276	428.503	550.882	1803.04	1139.78
436	PF3D7_1250200	3017.48	1.53441	0.498691	3.07689	0.00209175	0.0161346	1871.77	1032.22	2804.88	1686.79	6761.17	3948.07
437	PF3D7_0802800	6366.99	2.0735	0.674651	3.07344	0.00211609	0.0162518	1005.59	2831.33	1632.79	6834.35	13104.6	12793.2
438	PF3D7_0924000	2691.37	1.97594	0.643156	3.07225	0.00212451	0.016293	546.041	665.522	1879.25	2351.81	7096.27	3609.31
439	PF3D7_0106600	156.524	2.50951	0.817808	3.06858	0.0021508	0.0164029	6.45438	49.3632	130.231	58.4132	463.562	231.122
440	PF3D7_1035100	3137.62	2.22275	0.726521	3.05944	0.00221753	0.0167652	378.227	1003.13	836.001	3428.41	5427.08	7752.89
441	PF3D7_1138000	4141.61	2.39725	0.784538	3.05562	0.00224593	0.0169319	333.046	962.583	1142.68	4398.97	7205.87	10806.5
442	PF3D7_1247500	341.179	1.47772	0.4843	3.05126	0.00227885	0.0171074	144.578	179.823	189.046	341.493	539.923	652.208
443	PF3D7_0930400	1892.5	1.18966	0.390255	3.04843	0.00230043	0.0171968	1554.22	1094.81	1426.94	1229.37	3580.92	2468.73
444	PF3D7_0918000	6960.69	1.48178	0.486418	3.0463	0.00231675	0.0172703	3366.61	3315.27	3229.18	7515.54	12577.3	11760.3
445	PF3D7_0508400	1360.26	1.47627	0.485068	3.04344	0.00233894	0.0174114	440.189	932.613	834.601	1205.11	2015.95	2733.1
446	PF3D7_0502300	26.901	2.75665	0.907133	3.03886	0.00237478	0.0176535	1.29088	6.1704	14.0034	15.2773	89.8375	34.8266
447	PF3D7_1019100	2230.54	2.68684	0.884827	3.03657	0.00239287	0.0177368	73.58	425.758	539.13	2132.53	3547.68	6664.55
448	PF3D7_1144400	81.5558	1.78465	0.587796	3.03618	0.00239596	0.0177368	32.2719	29.089	43.4105	74.5892	190.456	119.519
449	PF3D7_0814400	636.803	1.72902	0.569572	3.03565	0.00240016	0.0177432	144.578	398.432	289.87	603.903	998.095	1385.94
450	PF3D7_1343100	760.349	1.86758	0.616582	3.02893	0.00245422	0.0180927	194.922	230.949	337.481	851.036	1538.02	1409.69
451	PF3D7_1018200	7020.42	2.4455	0.807937	3.02684	0.00247121	0.0181927	484.079	1879.33	1600.59	7347.49	10830.8	19980.2
452	PF3D7_1031100	154.847	1.57808	0.521542	3.02579	0.00247987	0.0182062	109.724	53.7707	121.829	88.0692	353.061	202.628
453	PF3D7_0209600	5567.54	1.58163	0.523975	3.01853	0.00254002	0.0185457	1509.03	3145.14	3247.38	5478.26	9423.06	10602.3
454	PF3D7_0216000	474.175	1.38383	0.458384	3.01893	0.0025367	0.0185457	225.903	292.653	242.258	472.698	831.895	779.642
455	PF3D7_0303400	2084.4	1.60189	0.53108	3.01628	0.00255895	0.0186042	518.932	1505.58	1123.07	1818.9	3279.97	4259.93
456	PF3D7_1232700	987.316	1.53885	0.510243	3.01592	0.002562	0.0186042	366.609	445.151	578.339	1024.48	1508.37	2000.95
457	PF3D7_1414200	1090.29	1.2118	0.401776	3.0161	0.00256053	0.0186042	624.784	691.967	674.963	1038.86	1796.75	1714.42
458	PF3D7_1405700	488.38	1.4794	0.490921	3.01352	0.00258239	0.0187267	203.958	230.949	439.706	349.581	1074.46	631.629
459	PF3D7_0530300	3329.38	1.7644	0.585928	3.01129	0.00260141	0.018839	1022.37	1172.38	1452.15	3754.62	5143.2	7431.53
460	PF3D7_1237100	4250.13	1.19348	0.396441	3.01049	0.00260831	0.0188633	3140.7	2705.28	3677.29	2374.27	5598.67	8004.59
461	PF3D7_0530900	3445.44	2.50295	0.832893	3.00513	0.00265466	0.0190949	172.977	945.835	784.189	3487.72	5670.54	9611.36
462	PF3D7_1224100	2660.51	1.71135	0.569415	3.00545	0.00265185	0.0190949	783.562	1161.8	1104.87	3001.54	5090.19	4821.12
463	PF3D7_0625000	633.803	1.59222	0.530849	2.99939	0.00270522	0.0193839	175.559	450.44	551.733	338.797	1414.04	872.249
464	PF3D7_1033900	2248.8	1.85222	0.617544	2.99933	0.00270574	0.0193839	438.898	1192.65	816.397	2360.79	3695.92	4988.12
465	PF3D7_0216800	1239.89	1.68346	0.56161	2.99755	0.00272155	0.0194152	329.173	536.825	665.16	1322.83	2176.76	2408.58
466	PF3D7_0803500	1171.39	1.34814	0.449767	2.99742	0.00272276	0.0194152	663.51	605.581	998.44	824.974	2585.52	1350.32
467	PF3D7_0503500	720.868	1.21624	0.406154	2.99454	0.00274857	0.0194812	455.679	397.55	681.964	466.407	1135.55	1188.06
468	PF3D7_0718600	562.44	1.23332	0.412789	2.98777	0.00281019	0.0198664	400.172	503.329	275.866	371.149	895.68	928.447
469	PF3D7_0531000	540.937	1.25686	0.421636	2.98091	0.00287392	0.0202351	256.884	368.461	358.486	494.266	872.322	895.203
470	PF3D7_0507200	1001.95	1.71111	0.575268	2.97445	0.00293513	0.0205846	243.976	402.839	585.341	1046.94	1794.95	1937.63
471	PF3D7_1240900	7179.38	1.42455	0.479607	2.97024	0.00297565	0.0207594	4085.62	6932.01	2841.28	4531.97	9253.26	15432.2
472	PF3D7_0726000	61155.4	2.0047	0.67589	2.96602	0.00301684	0.0209372	11168.7	45713.9	24336.5	40825.5	199899	44988.9
473	PF3D7_1401700	565.973	2.25429	0.759997	2.96619	0.00301516	0.0209372	180.723	243.29	494.319	85.3732	2050.99	341.143
474	PF3D7_0304000	107.932	1.90525	0.644293	2.95713	0.00310522	0.021275	21.9449	54.6522	86.8209	62.0079	301.854	120.31
475	PF3D7_1321600	166.28	1.83324	0.621412	2.95012	0.0031765	0.0216505	49.0533	80.2153	165.24	64.7039	450.086	188.38
476	PF3D7_0210700	1404.24	1.68971	0.573107	2.94833	0.00319494	0.0217484	464.715	1049.85	1110.47	599.41	3912.42	1288.59
477	PF3D7_0818300	29.4382	2.15384	0.731195	2.94564	0.00322287	0.0219106	15.4905	12.3408	15.4037	11.6826	91.6343	30.0776
478	PF3D7_1218000	342.513	2.31925	0.788012	2.94316	0.00324878	0.0220586	41.308	89.0301	333.28	124.914	1196.64	269.906
479	PF3D7_0927900	2931.93	1.34708	0.458205	2.93991	0.00328305	0.0222346	1583.91	1256.12	2226.54	2676.22	5908.61	3940.16
480	PF3D7_0407800	18540.7	2.24541	0.764728	2.93623	0.00332232	0.0224151	1561.96	7782.64	4112.79	19543.3	33298.3	44945.4
481	PF3D7_1113000	2331.37	2.41661	0.82285	2.93688	0.0033153	0.0224151	116.179	544.759	819.197	2331.14	3796.53	6380.4
482	PF3D7_1021700	8934.32	1.54842	0.528472	2.92999	0.0033897	0.0228106	2737.95	3534.76	7592.63	7903.76	16340.5	15496.3
483	PF3D7_1233700	597.501	1.2796	0.438414	2.91871	0.00351485	0.0234736	255.594	511.262	418.701	433.157	1119.38	846.921
484	PF3D7_1426700	3501.02	1.67824	0.574966	2.91885	0.0035133	0.0234736	975.903	1453.57	1704.21	3944.24	5572.62	7355.54
485	PF3D7_1333700	532.978	1.21708	0.417136	2.9177	0.0035262	0.0234933	380.809	273.261	396.295	428.663	1028.64	690.201
486	PF3D7_0212900	7139.77	1.31804	0.453018	2.90947	0.00362036	0.0239115	4378.65	5157.58	2760.06	6770.54	11886.4	11885.4
487	PF3D7_0409800	6946.41	1.38565	0.476408	2.90854	0.00363118	0.0239532	5950.94	2316.55	5745.58	4058.37	11739.1	11868
488	PF3D7_1342100	3749.27	1.44954	0.498677	2.90677	0.0036518	0.0240297	1710.41	1309.89	2894.5	3594.66	6851.91	6134.24
489	PF3D7_1472500	143.257	1.582	0.545461	2.9003	0.0037281	0.0244113	51.6351	56.4151	117.628	118.624	299.159	216.083
490	PF3D7_0909000	318.17	1.8365	0.633825	2.89749	0.00376157	0.0244365	65.8347	87.2671	259.062	273.194	558.789	664.872
491	PF3D7_1025900	10712.3	1.98725	0.685758	2.89788	0.00375693	0.0244365	1527.11	4515.85	3636.68	11870.5	16310	26413.6
492	PF3D7_0103000	1335.63	1.37211	0.474382	2.89241	0.00382298	0.0247025	688.037	986.383	527.927	1289.58	1989	2532.85
493	PF3D7_1241400	170.751	1.4508	0.503007	2.88426	0.00392334	0.0251945	109.724	60.8226	149.836	113.232	249.748	341.143
494	PF3D7_0408000	54.0739	2.30124	0.798009	2.88373	0.00392991	0.0252063	21.9449	15.8668	44.8108	11.6826	191.354	38.7842
495	PF3D7_1356100	8680.05	1.84427	0.640435	2.87971	0.00398043	0.025469	2518.5	2844.56	2719.45	10547.6	13607.7	19842.5
496	PF3D7_1307500	148.253	2.40804	0.836373	2.87914	0.00398759	0.0254842	12.9088	38.7854	163.839	28.7573	420.44	224.79
497	PF3D7_0109100	278.868	2.0758	0.721318	2.87779	0.00400474	0.0255021	41.308	108.423	291.27	97.9545	831.895	302.359
498	PF3D7_1432200	1811.8	2.12328	0.738279	2.87599	0.00402761	0.0256171	187.177	580.018	655.358	1996.83	2768.79	4682.6
499	PF3D7_0717600	3490.47	1.47247	0.512528	2.87296	0.00406645	0.0257191	1640.7	2019.49	1422.74	3688.12	4464.03	7707.77
500	PF3D7_1311600	938.679	1.1286	0.39285	2.87286	0.00406777	0.0257191	565.404	626.737	609.147	888.78	1396.97	1545.04
501	PF3D7_0419200	574.222	1.29691	0.451524	2.8723	0.00407498	0.0257341	294.32	276.787	410.299	564.362	990.908	908.659
502	PF3D7_1120200	317.629	1.17681	0.409855	2.87127	0.00408821	0.0257872	188.468	203.623	207.25	294.762	506.684	504.986
503	PF3D7_1034200	296.104	1.41046	0.491301	2.87088	0.00409333	0.025789	114.888	149.853	212.851	284.877	474.342	539.813
504	PF3D7_1114800	405.204	1.66259	0.57921	2.87044	0.00409906	0.0257946	85.1978	279.431	194.647	381.034	762.721	728.193
505	PF3D7_0216600	1690.06	1.47374	0.514696	2.86332	0.00419226	0.0263189	711.273	647.892	1043.25	1842.26	2891.87	3003.8
506	PF3D7_1335100	74426.4	2.00267	0.700517	2.85885	0.00425181	0.02663	9245.26	30253.5	24907.8	84261.5	140084	157807
507	PF3D7_0518900	70.8716	2.33829	0.819059	2.85484	0.00430579	0.0268779	11.6179	26.4446	74.2179	8.98665	193.151	110.812
508	PF3D7_1144900	931.136	1.57293	0.552073	2.84914	0.00438382	0.0272646	427.28	279.431	499.92	1038.86	1699.73	1641.6
509	PF3D7_0900500	328.898	2.31605	0.814105	2.8449	0.00444258	0.0275657	16.7814	135.749	239.458	173.442	1116.68	291.277
510	PF3D7_0905500	3631.17	1.93287	0.679718	2.84364	0.00446018	0.0276106	370.482	1875.8	2289.55	2953.01	9364.66	4933.51
511	PF3D7_0826400	390.878	1.13539	0.399576	2.8415	0.00449023	0.0277323	223.322	260.92	287.069	345.986	654.915	573.057
512	PF3D7_0935800	57730.1	1.83642	0.647449	2.83639	0.00456268	0.0280174	9859.71	25328.6	24459.7	64697.6	88788.2	133247
513	PF3D7_0211600	623.872	1.64361	0.580602	2.83087	0.00464217	0.0284727	141.996	527.129	260.463	530.212	1336.78	946.651
514	PF3D7_1138900	464.756	1.18356	0.418465	2.82833	0.00467914	0.0286336	272.375	432.81	261.863	337.898	661.204	822.384
515	PF3D7_0803200	8792.53	1.77581	0.62921	2.82228	0.00476837	0.0291127	1630.38	4645.43	3359.41	9815.22	15426	17878.7
516	PF3D7_1309200	5769.46	1.15237	0.40851	2.8209	0.00478886	0.0292044	3668.67	2815.47	4856.37	5054.99	9334.12	8887.13
517	PF3D7_0525300	73.3458	1.59529	0.566946	2.81383	0.00489553	0.0297189	30.981	37.0224	61.6148	45.8319	175.183	89.4411
518	PF3D7_1035900	4143.38	4.06907	1.44875	2.80869	0.00497437	0.0300605	15.4905	408.128	543.331	1679.6	10579.3	11634.5
519	PF3D7_1026500	119.23	1.63545	0.583059	2.80495	0.00503237	0.0303104	33.5628	80.2153	50.4121	115.029	239.866	196.296
520	PF3D7_1303500	12144.1	1.47218	0.524853	2.80493	0.00503278	0.0303104	3708.69	5893.62	8522.45	12398	18319.7	24022.5
521	PF3D7_0703600	5658.21	1.36634	0.489212	2.79295	0.00522301	0.0311743	2327.45	4782.06	2400.18	5320.1	8681	10438.5
522	PF3D7_1321500	6007.7	1.7051	0.610435	2.79326	0.00521802	0.0311743	1388.98	2251.32	3203.97	6859.51	9258.65	13083.7
523	PF3D7_1238000	836.87	2.095	0.750349	2.79204	0.00523765	0.0312267	46.4715	489.225	378.091	686.58	1809.33	1611.52
524	PF3D7_0927300	8804.41	1.19182	0.427101	2.79048	0.00526302	0.0313079	4501.29	4910.76	6476.56	8770.97	13109.1	15057.8
525	PF3D7_0308100	8799.37	2.11443	0.757902	2.78984	0.00527342	0.0313294	851.978	3539.17	2281.15	10007.5	14010.2	22106.2
526	PF3D7_0532000	39614.3	1.86154	0.668775	2.78351	0.00537738	0.0317754	8371.33	28705.6	17292.8	30005.5	126388	26922.6
527	PF3D7_0517500	62.2086	1.73208	0.623123	2.77967	0.00544139	0.0320546	23.2358	34.378	58.8142	24.264	151.825	80.7345
528	PF3D7_0617800	37905.5	1.85971	0.66923	2.77888	0.00545469	0.0320546	10574.9	9713.98	15022.8	45490.4	100446	46185.7
529	PF3D7_1315600	900.158	1.35377	0.487364	2.77774	0.00547387	0.0321318	518.932	353.476	886.413	612.89	1864.13	1165.11
530	PF3D7_1411200	1275.23	1.37085	0.493782	2.77621	0.00549961	0.032212	638.984	478.647	1170.68	1048.74	2580.13	1734.21
531	PF3D7_1133300	2447.8	1.68286	0.606251	2.77584	0.00550586	0.0322132	525.387	2381.78	844.403	1884.5	3910.63	5140.1
532	PF3D7_1313600	1575.51	2.46968	0.890653	2.77289	0.00555612	0.0324006	46.4715	257.394	656.758	1546.6	3329.38	3616.43
533	PF3D7_0611500	96.3174	1.38864	0.501585	2.76851	0.00563136	0.0327676	72.2891	50.2447	79.8192	48.5279	194.049	132.974
534	PF3D7_0420300	9439.86	1.47423	0.533147	2.76514	0.00568981	0.0330356	5043.45	5119.67	6430.35	7112.93	25773.5	7159.25
535	PF3D7_1439000	7467.84	1.09557	0.396454	2.76343	0.00571967	0.0331729	5395.86	4330.74	4629.51	7305.25	10994.3	12151.3
536	PF3D7_0403800	634.512	1.50276	0.544432	2.76024	0.00577594	0.0334264	183.304	346.424	372.49	672.201	1289.17	943.485
537	PF3D7_API02700	25.3146	2.21526	0.80347	2.75711	0.00583141	0.0337109	3.87263	7.05189	16.804	17.9733	47.6139	58.5721
538	PF3D7_0806200	1233.74	1.46131	0.533092	2.7412	0.00612149	0.0350669	380.809	637.315	744.979	1350.69	1978.22	2310.43
539	PF3D7_0508500	1408.5	1.71954	0.627846	2.73879	0.00616662	0.0352342	339.5	468.069	716.973	1667.92	2180.36	3078.2
540	PF3D7_1316700	207.022	1.18939	0.434715	2.73603	0.00621845	0.0354485	107.143	168.364	149.836	154.57	383.606	278.613
541	PF3D7_0409900	92.9279	1.78201	0.651826	2.73387	0.00625945	0.0356441	12.9088	63.467	67.2162	61.1092	185.065	167.801
542	PF3D7_1147000	1455.86	1.75968	0.645611	2.7256	0.00641846	0.0364328	369.191	1123.9	362.687	1386.64	1733.86	3758.9
543	PF3D7_1365700	1172.83	1.28298	0.471191	2.72285	0.00647221	0.0366988	472.461	612.633	1124.47	965.166	1960.25	1902.01
544	PF3D7_0630800	170.583	1.71342	0.632071	2.71081	0.00671197	0.037857	33.5628	143.682	81.2196	128.509	207.525	429.001
545	PF3D7_0908200	1080.75	1.5746	0.581131	2.70954	0.00673764	0.0379193	364.027	394.906	540.53	1304.86	1738.36	2141.84
546	PF3D7_0704500	6736.21	2.18508	0.807049	2.70749	0.00677948	0.0380617	522.805	1603.42	2094.9	8123.93	11907.1	16165.1
547	PF3D7_0910000	228.447	1.33445	0.492915	2.70727	0.00678397	0.0380617	76.1617	172.771	170.841	186.024	368.334	396.549
548	PF3D7_0202100	491.326	1.44034	0.532725	2.70371	0.00685692	0.0383901	304.647	275.905	455.11	215.68	1234.37	462.245
549	PF3D7_1438100	5702.27	1.1786	0.436157	2.70224	0.0068875	0.0384805	4358	2748.47	3208.17	5734.38	8864.27	9300.3
550	PF3D7_1010400	603.856	1.57714	0.584116	2.70005	0.00693291	0.0386555	167.814	400.195	219.853	665.012	990.908	1179.36
551	PF3D7_1315300	2271.31	1.55608	0.576571	2.69885	0.00695795	0.0386714	743.545	687.559	1613.19	2472.23	3778.57	4332.75
552	PF3D7_0815800	12050.4	1.69468	0.628519	2.6963	0.00701143	0.038928	4164.37	3743.67	4504.88	15198.2	17233.5	27457.6
553	PF3D7_1145600	2030.75	1.1116	0.412385	2.69553	0.00702766	0.0389776	1325.73	1203.23	1250.5	2076.81	2915.23	3413.01
554	PF3D7_1311500	7805.01	1.23544	0.458643	2.69369	0.00706663	0.039153	5364.88	3971.98	3766.91	8404.32	12382.3	12939.7
555	PF3D7_1358400	52.2202	1.57651	0.585421	2.69294	0.00708242	0.0391997	21.9449	29.9705	26.6064	46.7306	110.5	77.5684
556	PF3D7_0905300	298.647	1.6148	0.600392	2.68958	0.00715429	0.0394337	50.3442	196.571	229.655	230.957	558.789	525.566
557	PF3D7_1131700	28.4317	1.8209	0.678977	2.68182	0.0073222	0.0402759	9.03613	15.8668	19.6047	17.0746	64.683	44.3248
558	PF3D7_0415700	765.866	1.39796	0.521958	2.6783	0.00739959	0.0406177	480.206	219.49	627.351	656.025	1551.49	1060.63
559	PF3D7_0319800	154.412	1.39691	0.521864	2.67677	0.00743354	0.0406793	56.7986	81.0967	155.437	106.941	251.545	274.656
560	PF3D7_0725600	6362.33	1.86583	0.697484	2.67509	0.00747085	0.0407988	1503.87	5855.71	3570.86	2594.45	21018.4	3630.68
561	PF3D7_1403800	785.465	1.68503	0.630523	2.67243	0.00753036	0.0410817	127.797	661.115	351.485	665.911	1138.24	1768.24
562	PF3D7_1035600	987.097	2.11242	0.791535	2.66876	0.00761324	0.0413731	52.9259	421.35	362.687	1035.26	2050.99	1999.37
563	PF3D7_0917400	280.722	1.7678	0.663603	2.66394	0.00772315	0.0417489	45.1807	156.023	109.226	311.837	544.415	517.651
564	PF3D7_0802100	11795.7	1.71397	0.644009	2.6614	0.00778159	0.0419372	2584.33	4733.58	4938.99	14547.6	17051.2	26918.6
565	PF3D7_0811000	5007.57	1.06822	0.401721	2.65911	0.00783477	0.0421811	3282.7	4269.92	2775.47	4338.75	6443.15	8935.41
566	PF3D7_0526600	2755	1.25933	0.474034	2.65662	0.00789282	0.0423653	1594.23	1342.5	1467.55	3119.27	4216.97	4789.45
567	PF3D7_0817900	4965.22	1.32088	0.497405	2.65554	0.00791812	0.0424583	2401.03	2919.48	2285.35	5639.12	9699.76	6846.6
568	PF3D7_1421150	26393.6	1.42769	0.539694	2.64537	0.00816017	0.0435809	8657.91	15208.3	28968.8	14695	58118.6	32713.3
569	PF3D7_0929500	102.06	1.86518	0.705303	2.64451	0.00818089	0.0436042	19.3631	35.2595	53.2128	108.738	126.671	269.115
570	PF3D7_1036300	202.521	2.23208	0.844513	2.64304	0.00821648	0.0437501	40.0172	11.4593	193.247	118.624	573.163	278.613
571	PF3D7_1116100	12071.5	1.58898	0.602476	2.63741	0.0083542	0.0442623	4080.46	5515.46	4175.81	15150.6	17423.1	26083.6
572	PF3D7_0314900	503.377	1.4011	0.533217	2.62764	0.00859791	0.0453296	249.139	345.543	182.044	523.922	622.574	1097.04
573	PF3D7_1335200	30.8812	2.50246	0.952364	2.62763	0.00859816	0.0453296	5.16351	3.52595	29.4071	10.784	108.703	27.703
574	PF3D7_0626400	3254.66	1.63563	0.623622	2.62279	0.00872126	0.0454837	1390.27	941.427	1131.47	4183.29	5304.01	6577.49
575	PF3D7_1146500	29.5119	2.18304	0.832281	2.62297	0.00871679	0.0454837	11.6179	6.1704	28.0067	8.98665	89.8375	32.4521
576	PF3D7_1219000	6088.54	1.26868	0.48389	2.62184	0.00874571	0.0455646	2739.24	3035.84	3948.95	6845.13	9043.94	10918.2
577	PF3D7_1316200	817.752	1.53046	0.583806	2.62152	0.00875387	0.0455646	444.061	498.04	843.003	222.869	2009.67	888.871
578	PF3D7_1147100	14.5034	2.46626	0.941417	2.61974	0.0087998	0.0456698	6.45438	4.40743	7.00169	5.39199	50.309	13.4557
579	PF3D7_0903700	5231.06	1.28576	0.492959	2.60824	0.00910083	0.0469578	3836.48	2082.95	2552.81	5671.47	8200.37	9042.26
580	PF3D7_1116900	84.3391	1.6787	0.644122	2.60618	0.00915575	0.0471955	14.1996	57.2966	61.6148	61.1092	185.964	125.851
581	PF3D7_1330400	1093.08	1.07985	0.414411	2.60573	0.00916777	0.0471989	702.237	699.019	693.167	1093.68	1418.53	1951.87
582	PF3D7_0318800	39.8084	2.50137	0.961823	2.60066	0.0093045	0.047594	7.74526	8.81486	39.2094	7.18932	154.521	21.3709
583	PF3D7_0516700	3885.58	1.23724	0.47654	2.5963	0.00942327	0.0480632	1959.55	1612.24	3149.36	3979.29	6270.66	6342.41
584	PF3D7_0417600	427.245	1.69748	0.654907	2.59193	0.00954383	0.0486316	82.6161	208.031	172.241	514.036	668.391	918.157
585	PF3D7_1008200	439.431	1.34285	0.518982	2.58748	0.00966815	0.0490774	162.65	215.083	302.473	481.684	786.078	688.618
586	PF3D7_1429900	1086.78	1.1945	0.461604	2.58771	0.00966151	0.0490774	811.961	514.788	645.555	1068.51	1320.61	2159.25
587	PF3D7_1116500	1004.24	1.05223	0.407542	2.58189	0.00982597	0.0497364	820.997	522.721	764.584	850.137	1762.61	1304.42

## Sheet: Alba3_T_Down
Supplementary Table S6B: List of differentially expressed genes (significantly downregulated) in Trophozoite stages of the 3D7+PfAlba3-Ty1 strain
								DESeq2 normalised read counts
	Gene	baseMean	log2FoldChange	lfcSE	stat	pvalue	padj	Control_3D7_T_Rep1	Control_3D7_T_Rep2	Control_pLN_T_Rep1	Control_pLN_T_Rep2	Alba3_T_Rep1	Alba3_T_Rep2
1	PF3D7_1371800	2357.88	-7.66223	0.595753	-12.8614	7.41948e-38	3.95458e-34	3999.14	1889.91	6049.46	2173.87	20.6626	14.2473
2	PF3D7_0302300	1612.47	-6.38292	0.695226	-9.18108	4.2679e-20	1.13739e-16	1764.63	2212.53	4913.78	726.121	39.5285	18.2048
3	PF3D7_1373500	430.148	-8.22776	1.02179	-8.05233	8.12314e-16	1.44321e-12	117.47	306.757	852.805	1299.47	3.5935	0.791515
4	PF3D7_0300100	376.23	-9.36447	1.23726	-7.56875	3.76843e-14	3.34763e-11	136.833	392.261	785.589	940.902	1.79675	0
5	PF3D7_1100200	265.495	-8.88237	1.21696	-7.29885	2.90246e-13	1.7189e-10	183.304	312.928	854.206	240.842	0.898375	0.791515
6	PF3D7_0532600	1059.39	-4.48118	0.635502	-7.05141	1.77108e-12	9.43986e-10	728.054	2449.65	2358.17	681.188	86.244	53.0315
7	PF3D7_0402000	20539.9	-3.72091	0.53015	-7.0186	2.24101e-12	1.08587e-09	22789.1	54023.7	24776.2	17148.3	1905.45	2596.96
8	PF3D7_0301300	227.372	-8.63159	1.2863	-6.71043	1.94057e-11	6.16185e-09	98.1066	277.668	827.599	159.064	1.79675	0
9	PF3D7_0401700	2336.86	-4.96582	0.740219	-6.70858	1.96532e-11	6.16185e-09	1431.58	3942.01	7414.79	1011.9	153.622	67.2787
10	PF3D7_1371900	353.606	-5.04767	0.754685	-6.68845	2.25539e-11	6.67847e-09	580.894	268.853	1096.46	143.786	19.7643	11.8727
11	PF3D7_1040200	1617.29	-6.37612	0.956428	-6.66659	2.61813e-11	6.97732e-09	1867.9	1332.81	6328.12	116.826	35.935	22.1624
12	PF3D7_1100100	244.689	-9.76128	1.54063	-6.33591	2.3594e-10	5.03025e-08	187.177	222.135	462.111	595.815	0.898375	0
13	PF3D7_0701600	1236.21	-6.25032	0.998262	-6.26121	3.82008e-10	6.36282e-08	641.566	634.67	5919.23	173.442	20.6626	27.703
14	PF3D7_1100800	408.777	-10.5142	1.67862	-6.26358	3.76241e-10	6.36282e-08	349.827	577.374	1468.95	55.7172	0	0.791515
15	PF3D7_1040300	284.17	-5.77919	0.942878	-6.12931	8.82633e-10	1.30679e-07	250.43	377.276	1025.05	36.8453	9.88213	5.5406
16	PF3D7_0832200	4854.14	-4.05192	0.688257	-5.88721	3.92758e-09	4.75773e-07	4600.68	8738.17	13349.4	1584.35	363.842	488.364
17	PF3D7_0221200	19383.9	-4.38902	0.749419	-5.85656	4.7255e-09	5.30697e-07	13585.2	63899.8	30453.1	5654.4	1442.79	1268.01
18	PF3D7_1149800	180.698	-6.12505	1.06436	-5.75466	8.68177e-09	8.73091e-07	175.559	585.307	303.873	11.6826	5.39025	2.37454
19	PF3D7_0300900	959.629	-11.7528	2.05896	-5.7081	1.14247e-08	1.08739e-06	201.377	439.862	4426.47	689.276	0	0.791515
20	PF3D7_1102500	1475.31	-3.74821	0.659894	-5.68002	1.34681e-08	1.25939e-06	4774.95	1792.06	941.027	1026.28	160.809	156.72
21	PF3D7_0700800	1047.72	-4.78764	0.844583	-5.66865	1.43929e-08	1.28061e-06	1155.33	1771.79	3126.95	120.421	68.2765	43.5333
22	PF3D7_0220800	1202.18	-4.18096	0.741666	-5.63725	1.72786e-08	1.4854e-06	320.137	1267.58	1789.63	3642.29	69.1749	124.268
23	PF3D7_1373400	77.7508	-9.55443	1.71392	-5.57462	2.48064e-08	2.06591e-06	11.6179	65.23	194.647	195.01	0	0
24	PF3D7_0713300	99.5878	-6.86037	1.26455	-5.42515	5.79045e-08	4.03573e-06	80.0343	65.23	429.904	19.7706	1.79675	0.791515
25	PF3D7_1149900	413.99	-5.10456	0.940168	-5.42942	5.65374e-08	4.03573e-06	562.822	1328.4	529.327	27.8586	12.5773	22.9539
26	PF3D7_0832000	336.628	-4.98886	0.9282	-5.37477	7.66819e-08	5.04586e-06	296.902	654.944	1009.64	26.9599	17.0691	14.2473
27	PF3D7_0301400	970.456	-3.1978	0.599094	-5.33773	9.41189e-08	5.96973e-06	493.115	1226.15	2265.75	1536.72	194.947	106.063
28	PF3D7_0831900	527.792	-4.03785	0.75802	-5.32684	9.99377e-08	6.16549e-06	1119.19	742.211	1117.47	94.3598	47.6139	45.9078
29	PF3D7_1253000	8820.54	-2.83669	0.532655	-5.32557	1.00637e-07	6.16549e-06	16845.9	17801.6	6573.18	8240.76	1308.03	2153.71
30	PF3D7_1453600	966.533	-2.76698	0.539451	-5.12925	2.90894e-07	1.3721e-05	1480.64	1844.07	1562.78	514.935	194.947	201.836
31	PF3D7_1302100	707.374	-4.87916	0.958461	-5.09062	3.56888e-07	1.61205e-05	3228.48	117.238	418.701	408.893	44.0204	26.9115
32	PF3D7_0713200	219.995	-4.35923	0.859499	-5.07182	3.94023e-07	1.76482e-05	152.323	179.823	845.804	110.536	25.1545	6.33212
33	PF3D7_1100700	36.5919	-8.46323	1.68192	-5.0319	4.85646e-07	2.15708e-05	43.8898	68.7559	95.2229	11.6826	0	0
34	PF3D7_0601200	71.7924	-6.03225	1.2257	-4.92146	8.59019e-07	3.52198e-05	77.4526	52.8892	282.868	14.3786	0	3.16606
35	PF3D7_0631900	380.937	-4.61382	0.938282	-4.9173	8.77457e-07	3.57011e-05	655.765	349.069	1209.89	25.1626	25.1545	20.5794
36	PF3D7_0832900	75.3489	-5.42074	1.13622	-4.77086	1.83438e-06	6.60625e-05	58.0894	63.467	310.875	14.3786	4.49188	0.791515
37	PF3D7_0533000	86.9193	-3.76067	0.791718	-4.75	2.03413e-06	7.24003e-05	131.669	257.394	77.0185	36.8453	9.88213	8.70666
38	PF3D7_1478000	203.947	-5.38109	1.13326	-4.74832	2.05111e-06	7.24003e-05	773.235	40.5484	383.692	11.6826	8.98375	5.5406
39	PF3D7_0617600	442.277	-4.8463	1.02685	-4.71958	2.36333e-06	8.28721e-05	662.22	1620.17	302.473	23.3653	35.935	9.49817
40	PF3D7_1212200	961.675	-2.16554	0.459223	-4.71567	2.40912e-06	8.39257e-05	1604.56	1509.1	1375.13	702.756	291.972	286.528
41	PF3D7_1100500	29.1203	-8.13376	1.72708	-4.70955	2.48266e-06	8.53714e-05	37.4354	58.1781	72.8175	6.29065	0	0
42	PF3D7_1479800	69.1472	-5.95337	1.26867	-4.69263	2.69721e-06	9.07052e-05	63.2529	57.2966	285.669	5.39199	0.898375	2.37454
43	PF3D7_1000600	252.836	-3.024	0.644829	-4.68961	2.73726e-06	9.1185e-05	380.809	275.024	653.957	119.522	38.6301	49.0739
44	PF3D7_0301200	30.4206	-8.20293	1.77394	-4.62413	3.76174e-06	0.000117941	3.87263	29.9705	58.8142	89.8665	0	0
45	PF3D7_1372000	94.6364	-3.8617	0.837223	-4.61252	3.97825e-06	0.000123279	259.466	83.7412	177.843	27.8586	12.5773	6.33212
46	PF3D7_0100900	140.207	-5.13326	1.11415	-4.60735	4.07834e-06	0.000125431	175.559	513.025	137.233	3.59466	6.28863	5.5406
47	PF3D7_1479900	48.9761	-7.42822	1.63441	-4.54489	5.49647e-06	0.000155831	109.724	65.23	103.625	14.3786	0.898375	0
48	PF3D7_1253300	384.535	-2.63669	0.580591	-4.54139	5.58836e-06	0.000157598	546.041	877.079	511.123	201.301	79.057	92.6072
49	PF3D7_0808900	169.919	-4.89838	1.08406	-4.51855	6.22639e-06	0.000173752	27.1084	22.9186	700.169	252.525	8.08538	8.70666
50	PF3D7_1100300	26.3239	-7.98342	1.79425	-4.44944	8.60935e-06	0.000226048	29.6902	22.0372	100.824	5.39199	0	0
51	PF3D7_0101300	344.743	-4.34643	0.992416	-4.37965	1.1887e-05	0.000297455	277.538	203.623	1505.36	32.3519	24.2561	25.3285
52	PF3D7_1026200	594.166	-2.03696	0.472178	-4.31397	1.60347e-05	0.000369977	919.104	844.464	995.64	418.778	185.964	201.045
53	PF3D7_0211100	206.964	-2.70406	0.629439	-4.29598	1.73923e-05	0.000396157	205.249	396.669	445.307	106.042	52.1058	36.4097
54	PF3D7_1477500	3095.59	-2.57107	0.599181	-4.29097	1.77894e-05	0.00039803	4696.21	5475.79	5791.79	1168.26	786.078	655.374
55	PF3D7_1479700	45.2139	-4.73104	1.10274	-4.29024	1.78479e-05	0.00039803	59.3803	56.4151	144.235	6.29065	1.79675	3.16606
56	PF3D7_0936200	7152.51	-2.33027	0.544506	-4.27961	1.8722e-05	0.000414059	10249.6	15145.7	9659.53	3979.29	2357.34	1523.67
57	PF3D7_1434300	9728.02	-1.87957	0.441718	-4.25514	2.08917e-05	0.000458242	16160.5	15775.1	11901.5	7548.79	3316.8	3665.5
58	PF3D7_1330800	40146.9	-1.78899	0.420732	-4.2521	2.11779e-05	0.000462617	68626.9	59138.9	48384.4	34284.1	16222	14225.1
59	PF3D7_0223100	261.949	-4.46451	1.0594	-4.21419	2.50673e-05	0.000534434	232.358	257.394	1039.05	8.08798	19.7643	15.0388
60	PF3D7_1442500	1308.46	-1.61797	0.384525	-4.20772	2.57956e-05	0.00054344	1773.66	1787.65	1855.45	1334.52	466.257	633.212
61	PF3D7_0300200	15.5674	-7.23717	1.72713	-4.19029	2.786e-05	0.000572956	9.03613	38.7854	29.4071	16.176	0	0
62	PF3D7_0802300	2037.3	-1.8203	0.434483	-4.18956	2.79491e-05	0.000572956	3068.41	3210.37	2860.89	1568.17	786.977	728.985
63	PF3D7_0411400	525.865	-1.87412	0.447518	-4.18782	2.81649e-05	0.000575168	775.817	747.5	844.403	408.893	194.947	183.631
64	PF3D7_0831700	16601.4	-2.23614	0.536792	-4.16575	3.10337e-05	0.000626552	35002.1	18954.6	26715.6	9379.37	4411.02	5145.64
65	PF3D7_0115400	150.7	-3.67194	0.890119	-4.12522	3.70382e-05	0.000725786	280.12	211.557	364.088	14.3786	13.4756	20.5794
66	PF3D7_0732200	250.713	-3.98121	0.965472	-4.12359	3.73008e-05	0.000726119	262.048	134.867	1030.65	30.5546	28.748	17.4133
67	PF3D7_1100400	21.7196	-7.70659	1.86973	-4.12178	3.75964e-05	0.000728687	14.1996	23.8001	89.6216	2.69599	0	0
68	PF3D7_1412600	909.958	-2.03005	0.495791	-4.09455	4.2298e-05	0.000805173	1467.73	1469.44	1370.93	556.274	287.48	307.899
69	PF3D7_1014700	828.338	-2.40479	0.588398	-4.08701	4.36974e-05	0.000822994	1112.74	1520.56	1540.37	367.554	257.834	170.967
70	PF3D7_0923200	1323.52	-1.97932	0.487671	-4.05872	4.93425e-05	0.00090067	2168.67	1463.27	2475.8	940.004	410.557	482.824
71	PF3D7_0919700	1265.08	-2.23644	0.552339	-4.04904	5.14292e-05	0.000929212	1907.92	2550.14	1777.03	627.268	385.403	342.726
72	PF3D7_1478700	38.2446	-5.44126	1.34554	-4.04392	5.25638e-05	0.000940151	33.5628	147.208	40.6098	5.39199	2.69513	0
73	PF3D7_0602500	139.031	-1.92171	0.47569	-4.03984	5.34869e-05	0.000947127	238.812	200.979	162.439	134.8	44.9188	52.24
74	PF3D7_0201800	7782.91	-2.54717	0.63173	-4.03206	5.52902e-05	0.000975816	14554.6	10794.7	15197.9	2470.43	1917.13	1762.7
75	PF3D7_1245300	284.202	-2.33869	0.58169	-4.02051	5.80715e-05	0.00101482	256.884	701.663	399.096	194.112	79.057	74.4024
76	PF3D7_1347200	23756.3	-2.25605	0.561734	-4.01622	5.91383e-05	0.00103009	39879	41979.9	36687.4	10485.6	7462.8	6043.21
77	PF3D7_1477200	21.9862	-5.26913	1.31585	-4.00437	6.21831e-05	0.00107857	16.7814	44.9558	53.2128	15.2773	0.898375	0.791515
78	PF3D7_0810800	4314.62	-1.96718	0.492086	-3.99764	6.39784e-05	0.00108947	7436.74	7683.03	5017.41	2815.52	1378.11	1556.91
79	PF3D7_0532800	32.9275	-4.01032	1.00644	-3.98468	6.75725e-05	0.00114337	63.2529	74.0449	46.2111	8.08798	3.5935	2.37454
80	PF3D7_1016400	5266.62	-1.94796	0.492515	-3.95512	7.64947e-05	0.0012662	9684.15	6685.19	8318	3287.32	1809.33	1815.73
81	PF3D7_1307300	530.813	-1.51656	0.384531	-3.94391	8.01632e-05	0.00132005	722.891	699.9	751.981	536.503	221.899	251.702
82	PF3D7_0222100	147.443	-7.96998	2.02265	-3.94037	8.13569e-05	0.00133425	78.7435	63.467	725.375	15.2773	1.79675	0
83	PF3D7_1037100	7339.93	-2.34731	0.595846	-3.93946	8.16642e-05	0.00133518	7946.63	17245.4	11638.2	3269.34	1935.1	2004.91
84	PF3D7_1134000	8875.93	-2.13411	0.544355	-3.92043	8.83898e-05	0.00141903	19191.5	10115.1	13668.7	4834.82	2627.75	2817.79
85	PF3D7_1031900	1053.45	-1.88533	0.482094	-3.9107	9.20278e-05	0.001473	1534.85	1933.98	1384.93	713.54	344.976	408.422
86	PF3D7_0936900	38.9256	-3.8847	0.996413	-3.89868	9.6717e-05	0.00153423	63.2529	79.3338	77.0185	6.29065	4.49188	3.16606
87	PF3D7_1333000	4538.72	-2.00779	0.51719	-3.88211	0.000103554	0.00163297	7576.15	7274.03	6949.87	2421	1573.05	1438.18
88	PF3D7_1358500	899.592	-1.9289	0.498058	-3.87284	0.000107573	0.00168637	1711.7	1159.15	1326.12	574.247	308.143	318.189
89	PF3D7_0520600	3815.18	-2.36542	0.611003	-3.87138	0.000108222	0.00168705	8887.68	4544.94	5917.82	1516.05	1096.92	927.655
90	PF3D7_1220700	97.4758	-2.05354	0.530895	-3.86808	0.000109697	0.00170463	83.907	173.653	110.627	153.672	30.5448	32.4521
91	PF3D7_1149400	5720.67	-1.99605	0.519104	-3.84518	0.000120462	0.00181685	9601.54	7663.64	9901.78	3334.05	2335.78	1487.26
92	PF3D7_1101300	137.422	-3.46882	0.903322	-3.84006	0.000123002	0.00184676	163.941	147.208	460.711	17.0746	19.7643	15.8303
93	PF3D7_0906910	11405.4	-1.82123	0.474532	-3.83795	0.000124067	0.00185752	12592.5	22967.1	15704.8	8685.6	4642.8	3839.64
94	PF3D7_1436000	6034.26	-1.84614	0.481648	-3.83296	0.000126609	0.00189027	10630.4	8727.6	8626.08	3801.35	2285.47	2134.71
95	PF3D7_0532300	6574.56	-1.80724	0.472663	-3.82353	0.000131555	0.00195114	9631.23	8856.29	11664.8	4363.92	2621.46	2309.64
96	PF3D7_0221500	46.0699	-4.28498	1.1217	-3.82009	0.000133405	0.00196966	33.5628	120.764	110.627	4.49332	5.39025	1.58303
97	PF3D7_1402000	1855.88	-1.97639	0.518093	-3.81474	0.000136326	0.0020013	2935.45	3086.97	2863.69	993.923	631.558	623.713
98	PF3D7_1453700	20530.6	-1.5973	0.419397	-3.80857	0.000139774	0.00204108	36349.8	27364.9	18117.6	23882	9352.09	8116.98
99	PF3D7_0726200	750.046	-2.2251	0.584832	-3.80468	0.000141986	0.00206209	948.794	1037.51	1712.61	366.655	254.24	180.465
100	PF3D7_1456200	337.315	-2.19192	0.576599	-3.80147	0.000143841	0.00208335	637.693	572.966	443.907	169.848	79.9554	119.519
101	PF3D7_1336800	4440.54	-1.64242	0.432332	-3.79898	0.000145292	0.00209866	7727.19	6713.4	4685.53	3839.1	1788.66	1889.35
102	PF3D7_0210100	5966.42	-1.65643	0.437962	-3.78213	0.000155494	0.00222194	8213.85	10874	5958.43	5851.21	2887.38	2013.61
103	PF3D7_0831400	3448.04	-3.05909	0.809252	-3.78015	0.000156736	0.00223293	9033.55	2237.21	7685.05	561.666	553.399	617.381
104	PF3D7_1434000	1689.6	-1.65535	0.437973	-3.77957	0.000157101	0.00223293	2184.16	2788.14	2477.2	1299.47	661.204	727.402
105	PF3D7_0425600	93.2221	-3.52205	0.933544	-3.77278	0.000161441	0.00226695	100.688	68.7559	348.684	17.9733	8.98375	14.2473
106	PF3D7_1015300	1377.25	-2.07741	0.550671	-3.7725	0.000161621	0.00226695	2656.62	2181.68	1862.45	687.479	497.7	377.552
107	PF3D7_0830700	511.966	-2.08403	0.555264	-3.75322	0.000174574	0.00242313	775.817	714.885	995.64	261.512	181.472	142.473
108	PF3D7_1465900	35980.8	-1.8244	0.486401	-3.75082	0.000176259	0.00244016	46212.1	74364.8	42466.6	26133.2	15083.7	11624.2
109	PF3D7_1208600	819.763	-2.01046	0.538955	-3.7303	0.000191253	0.00262051	1177.28	1576.98	1194.49	426.866	279.395	263.574
110	PF3D7_1110300	1335.06	-1.96381	0.527038	-3.72613	0.000194441	0.00265056	2770.22	1411.26	2044.49	874.401	543.517	366.471
111	PF3D7_1227100	3045.03	-1.66325	0.447628	-3.71571	0.000202637	0.00272755	5221.59	4489.41	3779.51	2288.9	1143.63	1347.16
112	PF3D7_1302000	2930.53	-2.20345	0.595492	-3.70022	0.000215411	0.00287754	4245.69	2803.13	7232.74	1579.85	1060.08	661.706
113	PF3D7_1358900	1169.45	-1.45607	0.394093	-3.69475	0.000220106	0.0029256	1452.24	1963.07	1293.91	1225.78	530.041	551.686
114	PF3D7_1354600	2614.24	-1.9515	0.528319	-3.69379	0.000220938	0.00292936	3511.18	4571.39	4390.06	1417.19	1048.4	747.19
115	PF3D7_0712600	1270.15	-5.75576	1.56024	-3.68903	0.000225113	0.0029773	136.833	279.431	6078.86	1055.93	21.561	48.2824
116	PF3D7_0628900	2030.95	-1.51996	0.41224	-3.68707	0.000226851	0.00299286	2820.56	2728.2	2946.31	1881.8	707.021	1101.79
117	PF3D7_0308500	1269.87	-1.87037	0.507976	-3.682	0.000231409	0.00303197	1669.1	2843.67	1158.08	1031.67	453.679	463.036
118	PF3D7_0811500	4698.34	-1.72378	0.469826	-3.66897	0.000243528	0.00317361	7712.99	6874.71	6808.44	3087.81	1671.88	2034.19
119	PF3D7_1015900	90541.2	-2.19607	0.599236	-3.66478	0.000247552	0.0032036	233066	114004	99484.2	43247.4	24975.7	28469.2
120	PF3D7_1254600	10.6718	-6.67935	1.82358	-3.66278	0.000249497	0.00321212	19.3631	15.8668	25.2061	3.59466	0	0
121	PF3D7_1230200	2287.28	-1.48811	0.406444	-3.66128	0.000250954	0.00322309	3219.45	3611.45	2811.88	2004.92	956.77	1119.2
122	PF3D7_0104500	389.831	-1.92209	0.525318	-3.6589	0.000253299	0.00324539	658.347	699.019	466.312	242.64	156.317	116.353
123	PF3D7_1009200	936.536	-1.62508	0.44424	-3.6581	0.000254088	0.0032477	1107.57	1482.66	1513.76	731.513	393.488	390.217
124	PF3D7_0808800	181.195	-4.02043	1.09948	-3.65667	0.000255511	0.00325807	9.03613	35.2595	464.912	545.49	13.4756	18.9963
125	PF3D7_0301500	1997.92	-1.33922	0.366827	-3.65082	0.000261403	0.00331733	2080.89	2775.8	2844.08	2308.67	1032.23	945.86
126	PF3D7_1201500	1812.71	-1.82047	0.50125	-3.63186	0.000281389	0.00354564	2588.21	3633.49	2103.31	1202.41	752.838	596.01
127	PF3D7_0925200	1340.94	-1.57138	0.433032	-3.62878	0.000284764	0.0035797	2007.31	2008.91	1842.84	1028.07	543.517	615.007
128	PF3D7_1314600	411.193	-1.73775	0.47923	-3.62613	0.000287706	0.00360297	655.765	520.958	677.763	291.167	174.285	147.222
129	PF3D7_1357700	1623	-1.8071	0.498779	-3.62304	0.000291166	0.00362597	2572.72	2395	2613.03	940.004	598.318	618.964
130	PF3D7_1301300	33.0153	-2.58505	0.714891	-3.61601	0.000299176	0.00369571	47.7624	50.2447	58.8142	26.0613	8.08538	7.12363
131	PF3D7_1149100	4518.34	-1.94226	0.537964	-3.6104	0.000305729	0.00376336	11013.8	5222.81	4479.68	3272.94	1383.5	1737.37
132	PF3D7_0306800	9265.13	-1.55145	0.43006	-3.60752	0.000309138	0.00377915	13827.9	14077.3	12603	6981.73	3856.72	4244.1
133	PF3D7_0616000	1423.58	-1.48718	0.413008	-3.60086	0.000317165	0.00385957	1825.3	2096.17	2062.7	1264.42	754.635	538.23
134	PF3D7_1334200	2074.78	-1.5445	0.429454	-3.59643	0.000322614	0.00389917	3649.31	2339.46	2863.69	1774.86	965.753	855.627
135	PF3D7_1479500	51.2417	-4.49021	1.25135	-3.58828	0.000332871	0.00400497	111.015	26.4446	162.439	0.898665	2.69513	3.95757
136	PF3D7_0221100	19.0212	-6.06553	1.69309	-3.58251	0.000340307	0.00407604	9.03613	56.4151	28.0067	19.7706	0.898375	0
137	PF3D7_0300400	11.9294	-6.83512	1.9091	-3.58028	0.000343228	0.00409263	14.1996	6.1704	47.6115	3.59466	0	0
138	PF3D7_0700700	14.9567	-7.17345	2.00354	-3.58038	0.000343089	0.00409263	18.0723	35.2595	36.4088	0	0	0
139	PF3D7_0110700	13664.4	-1.61496	0.45309	-3.56433	0.00036479	0.00427336	23109.3	20870.1	16641.6	9860.15	6158.36	5346.68
140	PF3D7_0324100	50.6795	-3.90524	1.09551	-3.56478	0.000364163	0.00427336	27.1084	60.8226	197.448	8.98665	1.79675	7.91515
141	PF3D7_0936600	567.045	-3.41874	0.959063	-3.56466	0.000364324	0.00427336	2256.45	190.401	735.177	68.2985	86.244	65.6957
142	PF3D7_1238100	1710.18	-1.66828	0.468208	-3.56311	0.000366486	0.00428371	3262.04	2465.52	1807.84	1330.92	752.838	641.918
143	PF3D7_1129400	4148.54	-1.66993	0.468838	-3.56185	0.000368256	0.00429065	7976.33	4348.37	6024.25	3162.4	1637.74	1742.12
144	PF3D7_1327200	3134.5	-1.73204	0.486595	-3.55951	0.000371547	0.0043051	3669.96	6353.75	3960.15	2362.59	1461.66	998.891
145	PF3D7_1210300	267.913	-1.56132	0.439144	-3.55537	0.000377448	0.0043603	340.791	466.306	309.475	257.917	122.179	110.812
146	PF3D7_0621700	2401.19	-1.64212	0.462435	-3.55102	0.000383735	0.00440799	3511.18	3930.55	3352.41	1623.89	925.326	1063.8
147	PF3D7_0801000	14234.8	-1.73275	0.488914	-3.54409	0.000393975	0.00450619	23905.7	21521.5	19995.4	8817.7	4698.5	6469.84
148	PF3D7_0203700	2490.43	-1.38588	0.391243	-3.54224	0.000396741	0.00452812	4072.71	3263.26	2656.44	2550.41	1256.83	1142.95
149	PF3D7_1236200	2255.15	-1.30116	0.367453	-3.54103	0.000398575	0.00453932	3158.77	2603.03	2968.71	2518.06	1300.85	981.478
150	PF3D7_0824100	584.641	-2.07507	0.586923	-3.5355	0.000406998	0.00461553	636.402	1245.54	978.836	274.991	186.862	185.214
151	PF3D7_1466700	456.63	-2.12476	0.60183	-3.5305	0.000414779	0.00468718	921.686	485.699	833.201	217.477	172.488	109.229
152	PF3D7_1478400	120.403	-3.08019	0.87589	-3.51664	0.000437038	0.00488476	89.0705	370.224	200.248	22.4666	26.9513	13.4557
153	PF3D7_0906600	2242.54	-1.36829	0.390644	-3.50264	0.000460667	0.00512722	2342.94	3351.41	3335.6	2242.17	1112.19	1070.92
154	PF3D7_1000800	89.419	-3.67411	1.04986	-3.49961	0.000465946	0.00517394	141.996	34.378	331.88	8.08798	9.88213	10.2897
155	PF3D7_1029300	1173.13	-1.84904	0.528892	-3.49606	0.000472178	0.00523224	2038.29	2226.63	1216.89	699.161	404.269	453.538
156	PF3D7_0114300	97.6699	-2.71567	0.777739	-3.49175	0.000479866	0.0053064	82.6161	52.8892	331.88	77.2852	21.561	19.7879
157	PF3D7_1135600	7108.85	-1.83405	0.526348	-3.48449	0.000493079	0.00542998	11260.3	14990.6	5549.54	5606.77	2180.36	3065.54
158	PF3D7_1457300	10913.1	-1.37866	0.395937	-3.48203	0.000497634	0.00546884	16918.2	15389.9	12933.5	9676.82	5253.7	5306.31
159	PF3D7_0921000	1285.11	-1.27029	0.365227	-3.47809	0.000504993	0.0055383	1765.92	1773.55	1523.57	1323.73	669.289	654.583
160	PF3D7_0621800	8261.48	-1.84402	0.530533	-3.47578	0.000509373	0.00556344	10254.7	12704	15805.6	4744.95	3757.9	2301.72
161	PF3D7_0821500	520.735	-1.82437	0.525641	-3.47075	0.000519012	0.00563408	897.159	601.174	911.619	328.013	234.476	151.971
162	PF3D7_1311700	503.571	-1.68609	0.487012	-3.46211	0.000535952	0.00577096	796.471	578.255	861.207	379.237	247.952	158.303
163	PF3D7_1102600	215.738	-3.49349	1.01249	-3.45039	0.00055978	0.00597922	1003.01	104.015	91.0219	41.3386	36.8334	18.2048
164	PF3D7_1417500	1834.41	-1.41836	0.412129	-3.44154	0.000578405	0.00610475	2907.05	2516.64	2303.55	1544.81	919.936	814.468
165	PF3D7_1459100	78.9586	-2.13444	0.620494	-3.4399	0.000581936	0.00612988	178.141	89.9116	100.824	56.6159	19.7643	28.4945
166	PF3D7_0212300	6332.66	-1.40401	0.408978	-3.43296	0.000597027	0.00623952	9645.43	9825.93	6877.06	5609.47	2984.4	3053.66
167	PF3D7_1419300	219.153	-1.60113	0.466971	-3.42875	0.000606371	0.00632477	356.282	317.335	280.067	175.24	99.7196	86.2751
168	PF3D7_1357900	1721.82	-1.88232	0.550219	-3.42105	0.000623806	0.00648125	3331.75	2370.32	2573.82	821.38	636.05	597.593
169	PF3D7_0729400	1387.86	-1.68334	0.492266	-3.41957	0.000627211	0.00650396	2721.17	1793.82	1765.83	924.726	612.692	508.944
170	PF3D7_0906890	552.286	-1.55163	0.454329	-3.41522	0.000637294	0.00658291	981.066	529.773	820.598	499.658	257.834	224.79
171	PF3D7_1118200	10473.9	-1.46936	0.43075	-3.41117	0.000646845	0.00665576	18179.4	14161.1	12566.6	8324.33	4815.29	4796.58
172	PF3D7_1254700	73.0758	-2.95268	0.871448	-3.38824	0.000703419	0.00711428	152.323	40.5484	197.448	21.568	17.0691	9.49817
173	PF3D7_1307800	2458.43	-1.57004	0.463346	-3.38849	0.000702779	0.00711428	3681.58	4507.04	1974.48	2461.44	945.091	1180.94
174	PF3D7_0524900	1412.11	-1.40001	0.414133	-3.38058	0.000723334	0.00725281	2087.35	1855.53	1956.27	1223.98	785.18	564.35
175	PF3D7_0705800	1300.68	-2.04298	0.606137	-3.37049	0.000750357	0.00744768	1268.93	3147.79	1938.07	604.802	465.358	379.135
176	PF3D7_1223800	1578.37	-1.6242	0.481864	-3.37067	0.000749861	0.00744768	1228.91	3292.35	1756.02	1871.02	692.647	629.254
177	PF3D7_1342200	182.729	-1.80923	0.536987	-3.36923	0.000753778	0.00746772	336.919	240.646	268.865	113.232	64.683	72.0278
178	PF3D7_1150400	180.724	-2.68254	0.798028	-3.36147	0.000775301	0.00763836	96.8157	152.497	649.756	106.941	53.0041	25.3285
179	PF3D7_1337100	672.918	-1.87069	0.556859	-3.35937	0.000781214	0.00768242	1053.36	1337.21	823.398	337.898	263.224	222.416
180	PF3D7_0301000	9.55468	-6.51849	1.94302	-3.35483	0.000794138	0.00779513	2.58175	7.05189	37.8091	9.88531	0	0
181	PF3D7_0729300	2996.44	-1.64974	0.49267	-3.34858	0.000812264	0.0079584	5309.37	4083.04	4324.24	1791.04	1282.88	1188.06
182	PF3D7_0600800	24.4855	-6.44277	1.92708	-3.34328	0.000827936	0.00806416	6.45438	12.3408	124.63	2.69599	0	0.791515
183	PF3D7_1108900	394.856	-1.7377	0.519737	-3.34342	0.000827536	0.00806416	713.855	383.447	691.767	271.397	166.199	142.473
184	PF3D7_1131000	266.109	-1.53536	0.459292	-3.34289	0.00082911	0.00806416	485.37	313.809	288.469	274.093	138.35	96.5648
185	PF3D7_1040500	22.8339	-4.73921	1.41938	-3.33892	0.000841036	0.0081504	33.5628	12.3408	86.8209	1.79733	0.898375	1.58303
186	PF3D7_1445200	4621.48	-1.35536	0.407747	-3.32402	0.000887309	0.00856767	6274.95	6424.27	6746.82	3750.13	2166.88	2365.84
187	PF3D7_0100300	35.4046	-3.17418	0.955217	-3.32299	0.000890567	0.00858359	28.3993	44.0743	116.228	12.5813	7.187	3.95757
188	PF3D7_0824900	2911.44	-1.51985	0.457772	-3.32009	0.000899869	0.00865758	3533.13	4658.66	4552.5	2130.73	1509.27	1084.37
189	PF3D7_1437900	1980.29	-1.49911	0.451795	-3.31811	0.000906273	0.00868784	3946.21	1822.91	2244.74	2082.21	931.615	854.044
190	PF3D7_0732400	19.5101	-4.45036	1.34347	-3.31258	0.000924399	0.00884568	23.2358	51.1262	36.4088	3.59466	2.69513	0
191	PF3D7_1401200	10706.2	-1.60912	0.486924	-3.30467	0.000950869	0.00905023	20185.4	14253.6	14011.8	6740.89	4499.96	4545.67
192	PF3D7_0501200	9669.31	-1.69792	0.514043	-3.30306	0.000956355	0.00907006	19345.1	10332.8	14702.1	5888.95	3756.11	3990.82
193	PF3D7_1461900	4357.7	-1.43543	0.43455	-3.30325	0.000955718	0.00907006	7636.82	5698.81	4770.95	3960.42	1641.33	2437.86
194	PF3D7_0727200	1172.15	-1.54513	0.46837	-3.29894	0.000970504	0.0091879	1914.37	1138.88	2031.89	919.334	534.533	493.905
195	PF3D7_0532900	160.119	-2.7659	0.839054	-3.29646	0.000979132	0.00924356	162.65	516.551	177.843	37.7439	48.5123	17.4133
196	PF3D7_0925000	353.675	-1.62361	0.492562	-3.29625	0.000979852	0.00924356	347.246	646.129	560.135	272.295	148.232	148.013
197	PF3D7_0719000	379.383	-1.76134	0.534587	-3.29476	0.000985054	0.00927622	415.662	870.908	385.093	311.837	172.488	120.31
198	PF3D7_1001000	1517.42	-2.07794	0.631825	-3.28879	0.0010062	0.00940885	2195.78	2601.27	2873.49	470.002	504.887	459.078
199	PF3D7_1369500	5120.18	-1.25677	0.382136	-3.2888	0.00100616	0.00940885	6986.22	6717.81	6564.78	5136.77	2166.88	3148.64
200	PF3D7_1459500	243.93	-1.93867	0.589796	-3.28701	0.00101257	0.00945188	466.006	270.616	436.905	121.32	94.3294	74.4024
201	PF3D7_0813900	11683.4	-1.61413	0.491161	-3.28635	0.00101495	0.00945751	13848.5	22922.2	15738.4	7749.19	5507.04	4335.13
202	PF3D7_1205600	17281.9	-1.56888	0.477498	-3.28563	0.00101754	0.00946511	29415.2	30450.1	15179.7	13691.2	7388.24	7566.88
203	PF3D7_1314900	1756.56	-1.53917	0.469512	-3.27823	0.00104461	0.00964951	3111.01	2689.41	1838.64	1353.39	647.728	899.161
204	PF3D7_0626200	795.359	-1.63219	0.498683	-3.273	0.00106414	0.00979844	873.923	1537.31	1167.88	530.212	328.805	334.019
205	PF3D7_1415800	356.037	-1.70672	0.521466	-3.27292	0.00106441	0.00979844	546.041	622.329	474.714	209.389	156.317	127.434
206	PF3D7_1421400	297.954	-1.92693	0.590637	-3.26246	0.00110451	0.0101152	546.041	311.165	575.539	147.381	114.992	92.6072
207	PF3D7_0201600	1535.83	-1.51868	0.466204	-3.25753	0.00112386	0.0102047	2501.72	1970.12	2349.77	1024.48	681.867	687.035
208	PF3D7_0528800	707.83	-1.50201	0.46161	-3.25385	0.00113854	0.0102604	974.612	1116.84	1009.64	508.644	366.537	270.698
209	PF3D7_0710500	1466.85	-1.73113	0.53186	-3.25486	0.00113448	0.0102604	2026.68	2722.03	2138.31	762.068	635.151	516.859
210	PF3D7_1201000	27331.7	-1.87506	0.576307	-3.25358	0.00113962	0.0102604	63281.3	24712.5	40168.7	16156.2	7212.16	12459.2
211	PF3D7_1131400	546.753	-1.2769	0.393049	-3.24871	0.0011593	0.0103867	820.997	602.055	631.552	665.012	237.171	323.729
212	PF3D7_0502800	378.935	-1.71779	0.529716	-3.24286	0.00118337	0.0105123	662.22	476.003	618.949	216.578	165.301	134.557
213	PF3D7_0501000	7303.16	-1.78808	0.551744	-3.24077	0.00119206	0.0105543	13268.9	7812.61	13510.5	3685.43	2988.89	2552.63
214	PF3D7_1028300	2381.29	-1.67139	0.517219	-3.23149	0.00123146	0.0107956	3793.89	2899.21	4244.42	1411.8	1177.77	760.645
215	PF3D7_1123600	290.889	-1.40276	0.43422	-3.23053	0.00123559	0.010814	458.261	403.721	354.285	251.626	136.553	140.89
216	PF3D7_1477100	14.7058	-3.34759	1.03939	-3.22073	0.00127864	0.0111359	21.9449	26.4446	19.6047	16.176	0.898375	3.16606
217	PF3D7_1469400	2333.49	-1.72244	0.535022	-3.21938	0.0012847	0.0111704	2370.05	4301.65	4115.59	1371.36	1081.64	760.645
218	PF3D7_1342800	6314.28	-1.66203	0.51689	-3.21544	0.00130245	0.0112879	10345.1	7465.31	11268.5	3637.8	3017.64	2151.34
219	PF3D7_0826700	25887.4	-1.49371	0.465202	-3.21088	0.0013233	0.0114314	44000.8	36889.3	32716.1	18298.6	13909.5	9510.05
220	PF3D7_1354300	16767.4	-1.26451	0.394298	-3.207	0.00134127	0.0115492	22769.8	26394.3	18953.6	15156	8629.79	8701.12
221	PF3D7_0209200	810.104	-1.43398	0.448053	-3.20046	0.00137208	0.0117954	1293.46	1088.64	1132.87	586.828	377.318	381.51
222	PF3D7_1026800	54501.2	-1.58108	0.494097	-3.19993	0.00137462	0.0117983	66824.8	108002	69595.4	35761.5	26441.9	20381.5
223	PF3D7_1104700	2120.75	-1.44614	0.452232	-3.19779	0.00138485	0.0118392	3046.47	3055.23	3143.76	1506.16	1134.65	838.214
224	PF3D7_1357800	5255.74	-1.60862	0.50308	-3.19754	0.00138606	0.0118392	10804.6	6388.13	6519.97	3379.88	2407.65	2034.19
225	PF3D7_0702800	55.2374	-2.5344	0.793335	-3.19462	0.00140016	0.0119215	89.0705	59.0596	121.829	35.0479	22.4594	3.95757
226	PF3D7_1456100	267.528	-1.99399	0.62548	-3.18794	0.0014329	0.0121151	425.989	419.587	484.517	96.1572	93.431	85.4836
227	PF3D7_1410200	1730	-1.59893	0.501718	-3.18692	0.00143796	0.0121271	3256.88	1797.35	2732.06	1123.33	776.196	694.158
228	PF3D7_1134700	994.166	-1.71122	0.537685	-3.18256	0.00145979	0.0122484	1585.2	1054.26	1945.07	590.423	473.444	316.606
229	PF3D7_1111400	1453.02	-1.41911	0.44699	-3.17481	0.00149933	0.0125258	1589.07	2785.5	1359.73	1610.41	600.115	773.31
230	PF3D7_1300900	57.1276	-3.42528	1.07953	-3.17293	0.00150908	0.0125875	70.9982	56.4151	197.448	2.69599	8.08538	7.12363
231	PF3D7_0822100	456.521	-1.60173	0.505292	-3.16991	0.00152484	0.0126843	792.598	503.329	744.979	310.938	228.187	159.094
232	PF3D7_0906700	1185.89	-1.53221	0.483378	-3.1698	0.00152545	0.0126843	1407.06	2300.68	1534.77	824.076	492.31	556.435
233	PF3D7_0113000	14913.2	-1.81665	0.573257	-3.169	0.00152966	0.012689	39258.1	10603.4	15169.9	13326.3	4906.03	6215.76
234	PF3D7_0425500	661.889	-2.69252	0.85203	-3.16012	0.00157702	0.0130213	675.128	386.091	2491.2	133.901	153.622	131.391
235	PF3D7_1101700	28.8294	-5.12753	1.62268	-3.15991	0.00157819	0.0130213	10.327	12.3408	147.035	0.898665	0	2.37454
236	PF3D7_0602100	1603.15	-1.43357	0.454668	-3.153	0.00161601	0.0132872	3049.05	1824.68	1963.27	1279.7	777.993	724.236
237	PF3D7_0510400	176.031	-1.58335	0.502556	-3.15059	0.00162941	0.0133612	267.211	284.72	231.056	122.218	78.1586	72.8193
238	PF3D7_1334300	6939.5	-1.44296	0.459163	-3.14259	0.00167458	0.013606	10018.5	12581.5	6807.04	5762.24	2717.58	3750.2
239	PF3D7_0912800	1214.42	-1.37645	0.439073	-3.13491	0.00171909	0.0139252	2113.16	1303.72	1693.01	1000.21	607.302	569.099
240	PF3D7_0304500	3915.15	-1.52127	0.485351	-3.13437	0.00172225	0.0139296	6527.96	6210.95	4847.97	2419.21	1867.72	1617.06
241	PF3D7_0520100	1939.75	-1.3807	0.44151	-3.12722	0.0017647	0.0142001	2496.55	3084.32	2733.46	1449.55	821.115	1053.51
242	PF3D7_0317600	7884.9	-1.36448	0.436568	-3.12545	0.0017753	0.0142291	10960.8	13449.7	8494.45	6711.23	4495.47	3197.72
243	PF3D7_0922500	6884.19	-1.28848	0.412796	-3.12135	0.00180025	0.0143987	12011.6	7511.15	8339.01	6425.45	3250.32	3767.61
244	PF3D7_1134200	1391.67	-1.35712	0.434822	-3.12108	0.00180186	0.0143987	1737.52	1887.26	2295.15	1066.72	662.102	701.282
245	PF3D7_0516000	1488.82	-1.44277	0.462449	-3.11985	0.00180942	0.0144374	2391.99	2025.66	2110.31	1017.29	779.79	607.883
246	PF3D7_0205400	387.071	-1.16687	0.375477	-3.10771	0.00188543	0.0148879	530.55	491.869	456.51	420.575	208.423	214.5
247	PF3D7_0832300	6.21818	-5.90556	1.90337	-3.10269	0.00191772	0.0150759	6.45438	11.4593	14.0034	5.39199	0	0
248	PF3D7_1226000	604.94	-1.49403	0.481484	-3.10297	0.0019159	0.0150759	894.577	1001.37	737.978	448.434	342.281	205.002
249	PF3D7_1300300	463.975	-2.73538	0.88153	-3.10299	0.00191574	0.0150759	349.827	120.764	1870.85	248.032	130.264	64.1127
250	PF3D7_1125300	1639.08	-1.29067	0.416405	-3.09956	0.0019381	0.0152137	2336.49	1586.68	2674.64	1568.17	785.18	883.33
251	PF3D7_1371700	882.306	-1.58251	0.51099	-3.09696	0.00195518	0.0152806	1249.57	1304.6	1489.96	492.468	410.557	346.683
252	PF3D7_0113300	335.644	-1.58218	0.511855	-3.09107	0.00199438	0.0155617	571.858	498.921	453.709	201.301	152.724	135.349
253	PF3D7_1311800	34211.4	-1.44877	0.468755	-3.09067	0.00199704	0.0155617	51811.9	39719.8	57532.9	24426.6	12759.6	19017.7
254	PF3D7_0928600	158.135	-1.71038	0.553564	-3.08976	0.00200316	0.0155867	259.466	229.186	246.459	88.0692	64.683	60.9466
255	PF3D7_1124900	10866.5	-1.19327	0.387752	-3.0774	0.00208816	0.0161303	12524.1	17531.9	10796.6	12647.8	6367.68	5330.85
256	PF3D7_0915300	993.083	-1.70505	0.554285	-3.07612	0.00209713	0.0161528	1977.62	1472.08	1232.3	484.38	371.029	421.086
257	PF3D7_1467100	679.541	-1.30365	0.423872	-3.07557	0.00210101	0.0161593	779.689	1116.84	854.206	639.849	282.988	403.672
258	PF3D7_0601900	648.878	-1.29728	0.422471	-3.0707	0.00213558	0.0163544	635.111	1012.83	963.432	623.674	356.655	301.567
259	PF3D7_1134400	549.678	-1.30622	0.425487	-3.06994	0.00214099	0.0163723	832.615	789.812	658.158	462.812	304.549	250.119
260	PF3D7_0513400	859.686	-1.55705	0.507425	-3.06853	0.00215116	0.0164029	1289.59	1257.88	1383.53	478.09	388.098	360.931
261	PF3D7_1245200	930.863	-1.31511	0.428789	-3.06704	0.00216193	0.0164615	1483.22	1282.56	1097.86	787.231	395.285	539.021
262	PF3D7_0608700	12294.2	-1.49184	0.487025	-3.06317	0.00219005	0.0166256	19009.4	18038.7	18428.4	7154.27	5922.99	5211.33
263	PF3D7_1400700	32.8233	-3.39337	1.1077	-3.06344	0.0021881	0.0166256	60.6712	36.1409	86.8209	4.49332	0.898375	7.91515
264	PF3D7_1434800	5067.59	-1.65574	0.5406	-3.06279	0.00219283	0.0166256	9059.37	8229.56	6419.15	2533.34	2422.02	1742.12
265	PF3D7_1416900	2088.31	-1.86537	0.609242	-3.0618	0.00220014	0.0166573	2812.82	5276.58	1877.85	1050.54	887.595	624.505
266	PF3D7_1008800	4164.7	-1.51869	0.496525	-3.05863	0.00222351	0.0167865	7534.85	5900.67	5245.66	2594.45	2185.75	1526.83
267	PF3D7_0610800	2554.33	-1.34605	0.440817	-3.05354	0.00226157	0.0170256	3962.99	3771	3140.96	1932.13	1440.1	1078.83
268	PF3D7_0203900	1019.08	-1.47141	0.482149	-3.05177	0.00227497	0.0171024	2111.87	1088.64	1092.26	887.881	397.98	535.855
269	PF3D7_0600200	367.074	-2.2657	0.742713	-3.05057	0.00228408	0.0171225	189.759	299.705	1263.1	242.64	85.3456	121.893
270	PF3D7_1128300	1119.1	-1.45005	0.475654	-3.04854	0.00229959	0.0171968	1043.03	1281.68	2177.52	1173.66	654.017	384.676
271	PF3D7_1423900	95.7754	-2.34709	0.770148	-3.04758	0.00230688	0.0172209	156.196	66.1115	263.263	37.7439	32.3415	18.9963
272	PF3D7_1124700	857.659	-1.36334	0.448729	-3.03823	0.00237975	0.0176659	1210.84	1029.58	1408.74	659.62	477.037	360.139
273	PF3D7_0828100	2022.16	-1.26732	0.417558	-3.03507	0.00240479	0.0177528	2987.09	2275.12	3014.93	1769.47	877.713	1208.64
274	PF3D7_0819100	323.646	-1.47203	0.486468	-3.02595	0.00247853	0.0182062	471.17	424.876	526.527	222.869	169.793	126.642
275	PF3D7_0203800	5306.51	-1.46588	0.485337	-3.02034	0.00252491	0.0185114	5883.81	11257.5	5598.55	4219.23	2604.39	2275.6
276	PF3D7_1144000	3135.66	-1.34229	0.444542	-3.0195	0.00253192	0.0185373	4901.46	4634.86	3710.89	2467.73	1865.03	1233.97
277	PF3D7_0918900	5047.3	-1.18704	0.393331	-3.01792	0.00254514	0.0185576	8309.37	5771.09	5912.22	4838.41	2814.61	2638.12
278	PF3D7_1400600	32.5327	-4.27185	1.42005	-3.00823	0.00262772	0.018978	27.1084	9.69635	152.637	0.898665	0.898375	3.95757
279	PF3D7_1471000	319.803	-1.62391	0.539978	-3.00737	0.00263519	0.0190062	561.531	348.187	554.534	186.922	147.334	120.31
280	PF3D7_1247400	1158.79	-1.44593	0.481301	-3.00421	0.00266267	0.0191267	2044.75	1754.16	1306.51	769.257	539.025	539.021
281	PF3D7_0320300	3726.13	-1.22063	0.407423	-2.99598	0.00273561	0.0194152	6151.03	4920.46	3951.75	3384.37	1905.45	2043.69
282	PF3D7_0815600	13342.5	-1.10292	0.368098	-2.99625	0.00273319	0.0194152	17577.9	18014.1	16976.3	12370.1	7588.57	7528.09
283	PF3D7_1125400	1742.68	-1.68127	0.560792	-2.99802	0.00271742	0.0194152	3327.88	1772.67	3048.53	896.868	822.013	588.095
284	PF3D7_1132200	3618.89	-1.33811	0.446536	-2.99665	0.00272963	0.0194152	6243.97	4552.88	4643.52	2687.91	1971.93	1613.11
285	PF3D7_1459700	1231.35	-1.47465	0.492028	-2.99709	0.00272568	0.0194152	2088.64	2088.24	1243.5	841.15	620.777	505.778
286	PF3D7_1223900	702.577	-1.35821	0.454592	-2.98775	0.00281037	0.0198664	1059.81	1103.62	812.196	551.78	407.862	280.196
287	PF3D7_0307200	45134.2	-1.38984	0.465676	-2.98457	0.00283973	0.0200474	57733.2	83683.9	53501.3	32495.7	24399	18992.4
288	PF3D7_1016200	1695.08	-1.23725	0.414767	-2.98301	0.0028543	0.0201236	2526.25	2283.93	2239.14	1341.71	912.749	866.708
289	PF3D7_1254100	26.7493	-3.46761	1.16432	-2.97824	0.00289907	0.0203853	63.2529	35.2595	53.2128	1.79733	5.39025	1.58303
290	PF3D7_0210500	821.91	-1.32868	0.446521	-2.97562	0.00292397	0.0205333	1325.73	1212.04	955.03	620.079	387.2	431.375
291	PF3D7_1301500	280.323	-1.75641	0.590647	-2.97371	0.00294225	0.0206074	416.953	431.047	485.917	131.205	139.248	77.5684
292	PF3D7_1368600	940.83	-1.6692	0.561419	-2.97318	0.00294729	0.0206156	799.052	1680.11	1824.64	574.247	465.358	301.567
293	PF3D7_1360300	1355.97	-1.25113	0.420925	-2.97234	0.00295543	0.0206454	1804.65	1471.2	2226.54	1221.29	805.843	606.3
294	PF3D7_1426200	9266.8	-1.19431	0.402425	-2.96777	0.00299972	0.0209	14105.4	13589.9	9215.62	8719.75	4720.06	5250.12
295	PF3D7_1022600	1036.26	-1.16737	0.393569	-2.9661	0.003016	0.0209372	1466.44	1513.51	1040.45	1064.92	615.387	516.859
296	PF3D7_0322000	32973.5	-1.47823	0.498508	-2.96532	0.0030237	0.0209408	48904.9	65084.5	30905.4	22843.2	15904.8	14198.2
297	PF3D7_1241600	370.612	-1.11556	0.376221	-2.96516	0.00302522	0.0209408	447.934	498.921	438.306	421.474	225.492	191.547
298	PF3D7_0214000	3085.45	-1.74686	0.589501	-2.96329	0.00304368	0.0210172	7101.11	2824.28	4647.72	1539.41	1379.9	1020.26
299	PF3D7_1100600	8.42238	-6.34368	2.14079	-2.96324	0.00304414	0.0210172	6.45438	20.2742	23.8057	0	0	0
300	PF3D7_1431700	4455.07	-1.24081	0.41898	-2.9615	0.00306144	0.0211093	6580.89	6618.2	5242.86	3620.72	2603.49	2064.27
301	PF3D7_0302500	6408.64	-2.40772	0.81354	-2.95956	0.00308083	0.0211608	1058.52	3940.24	11811.8	18330.1	1366.43	1944.75
302	PF3D7_0822200	177.057	-1.71441	0.579276	-2.95958	0.00308055	0.0211608	299.483	200.097	326.279	96.1572	81.7521	58.5721
303	PF3D7_1040100	34.5418	-3.6906	1.24689	-2.95985	0.00307785	0.0211608	18.0723	104.897	75.6182	0.898665	5.39025	2.37454
304	PF3D7_1109400	2207.23	-1.36476	0.461521	-2.9571	0.00310544	0.021275	3795.18	2088.24	3407.02	1800.03	1224.49	928.447
305	PF3D7_0402600	16.536	-4.19175	1.41817	-2.95574	0.00311921	0.0213374	21.9449	15.8668	56.0135	2.69599	2.69513	0
306	PF3D7_1446200	6507.78	-1.62854	0.551037	-2.95541	0.00312255	0.0213374	14750.8	8894.2	6211.9	3754.62	2666.38	2768.72
307	PF3D7_1333600	1403.99	-1.49057	0.505218	-2.95036	0.00317407	0.0216505	2664.37	1814.1	1842.84	830.366	608.2	664.081
308	PF3D7_0513300	6704.21	-1.49326	0.507598	-2.94181	0.00326299	0.0221269	12717.7	10978	5738.58	4724.28	2792.15	3274.5
309	PF3D7_1337300	5939.81	-1.37163	0.467125	-2.93632	0.00332137	0.0224151	7759.46	11282.1	6258.11	4567.91	2504.67	3266.58
310	PF3D7_0832600	32.0904	-3.03329	1.03386	-2.93396	0.00334667	0.0225509	21.9449	26.4446	123.23	9.88531	6.28863	4.74909
311	PF3D7_1466800	968.853	-1.24372	0.424532	-2.92962	0.00339377	0.0228106	1533.56	902.642	1438.15	925.625	539.025	474.117
312	PF3D7_0216300	493.68	-1.24209	0.424661	-2.9249	0.00344571	0.0231305	815.834	587.951	519.525	522.124	211.118	305.525
313	PF3D7_0630500	1199.43	-1.57848	0.540545	-2.92016	0.00349855	0.0234557	1870.48	1979.82	1723.82	590.423	604.606	427.418
314	PF3D7_0306200	1162.59	-1.40667	0.482008	-2.91835	0.00351884	0.0234736	1935.02	2010.67	1018.05	904.956	548.009	558.809
315	PF3D7_0915600	472.479	-1.21683	0.416825	-2.91928	0.00350844	0.0234736	595.094	575.611	749.18	413.386	244.358	257.242
316	PF3D7_1412500	550.903	-1.647	0.56487	-2.91572	0.00354866	0.0236134	937.176	644.367	985.837	283.079	284.785	170.176
317	PF3D7_1312700	3251.69	-1.48307	0.508846	-2.91457	0.00356178	0.0236417	5399.74	3598.23	5646.16	1906.07	1614.38	1345.57
318	PF3D7_1372200	333.348	-2.53155	0.868568	-2.91463	0.00356114	0.0236417	640.275	204.505	949.429	46.7306	106.907	52.24
319	PF3D7_0621300	2216.59	-1.46769	0.504062	-2.91173	0.00359438	0.0238284	4067.55	2915.96	3009.32	1270.71	1060.08	975.937
320	PF3D7_1354500	2869.92	-1.23755	0.425086	-2.91128	0.0035995	0.0238327	3362.73	5147.88	2620.03	3076.13	1405.96	1606.77
321	PF3D7_1409700	994.591	-1.23533	0.424495	-2.91012	0.00361286	0.0238915	1236.66	1617.53	1209.89	858.225	442.899	602.343
322	PF3D7_0813300	5723.85	-1.8534	0.637575	-2.90695	0.00364973	0.0240297	14771.5	5083.53	7855.89	2457.85	2520.84	1653.47
323	PF3D7_0322400	2627.8	-1.13609	0.390939	-2.90605	0.00366019	0.0240553	3441.48	3066.69	3986.76	2350.01	1500.29	1421.56
324	PF3D7_1039000	2142.39	-2.00054	0.68883	-2.90425	0.00368133	0.0241644	4612.3	2144.66	4119.79	549.983	649.525	778.059
325	PF3D7_0115300	17.9065	-3.88388	1.33817	-2.90238	0.00370339	0.0242793	18.0723	39.6669	43.4105	2.69599	3.5935	0
326	PF3D7_0210800	242.122	-1.5714	0.542111	-2.89867	0.00374746	0.0244365	245.267	198.334	534.929	265.106	127.569	81.526
327	PF3D7_0302100	6815.3	-1.09306	0.377016	-2.89924	0.00374064	0.0244365	8984.5	9816.23	6564.78	7761.77	3498.27	4266.26
328	PF3D7_0512200	1396.01	-1.34549	0.4643	-2.8979	0.00375671	0.0244365	2080.89	1487.07	2421.18	1010.1	715.107	661.706
329	PF3D7_0824200	2253.45	-1.32007	0.455605	-2.89741	0.0037626	0.0244365	3339.5	3801.85	2080.9	2042.67	884.9	1370.9
330	PF3D7_1343600	307.903	-1.33921	0.46223	-2.89729	0.00376405	0.0244365	495.697	460.136	333.28	253.424	174.285	130.6
331	PF3D7_0220600	720.723	-1.24303	0.429424	-2.89464	0.00379591	0.0245835	810.67	1104.5	997.04	657.823	459.07	295.235
332	PF3D7_1012600	1053.74	-1.32297	0.456983	-2.89501	0.00379144	0.0245835	1747.85	1162.68	1575.38	783.636	580.35	472.534
333	PF3D7_1332700	1305.56	-1.37202	0.474359	-2.89236	0.00382355	0.0247025	2488.81	1450.93	1624.39	1001.11	739.363	528.732
334	PF3D7_1359000	3593.71	-1.15863	0.401001	-2.88934	0.0038605	0.024911	5009.89	3904.98	5349.29	3352.92	1679.06	2266.11
335	PF3D7_1471100	4579.91	-1.21991	0.422295	-2.88875	0.00386774	0.0249275	7585.19	5274.81	6069.06	3694.41	2515.45	2340.51
336	PF3D7_0609400	628.821	-1.19895	0.41525	-2.88731	0.00388552	0.0250119	882.959	968.753	697.368	549.084	335.992	338.768
337	PF3D7_0936400	913.016	-1.77525	0.615274	-2.8853	0.0039104	0.0251417	2071.86	1033.98	1271.51	402.602	452.781	245.37
338	PF3D7_1019400	28556	-1.6044	0.556679	-2.8821	0.00395039	0.0253072	22298.6	67491	38237.6	19113.7	12732.7	11462.7
339	PF3D7_0401600	5559.17	-1.63203	0.567081	-2.87794	0.00400276	0.0255021	9219.44	6253.26	10352.7	2896.4	3085.02	1548.2
340	PF3D7_1344800	2117.97	-1.32097	0.458919	-2.87845	0.00399637	0.0255021	3534.42	2259.25	3245.98	1549.3	1144.53	974.354
341	PF3D7_0604800	259.448	-1.46128	0.508297	-2.87485	0.00404215	0.025679	487.951	290.009	362.687	177.037	119.484	119.519
342	PF3D7_0716800	4967.61	-1.24824	0.434307	-2.87409	0.00405188	0.0257101	8901.88	5965.02	5562.14	4194.07	2852.34	2330.22
343	PF3D7_1252900	91.9271	-1.64881	0.573835	-2.87331	0.00406191	0.0257191	91.6522	193.927	91.0219	98.8531	47.6139	28.4945
344	PF3D7_0732000	15.7261	-3.79933	1.32399	-2.8696	0.00410993	0.0258324	19.3631	13.2223	53.2128	5.39199	0	3.16606
345	PF3D7_1119200	198.527	-1.34299	0.469528	-2.8603	0.00423236	0.0265394	313.683	227.423	281.468	172.544	117.687	78.3599
346	PF3D7_1465200	877.363	-1.22964	0.430391	-2.85703	0.0042762	0.0267513	1359.29	1235.84	1040.45	703.655	409.659	515.276
347	PF3D7_0104600	725.614	-1.31782	0.461662	-2.85451	0.00431028	0.0268779	942.34	1088.64	1047.45	548.186	276.7	450.372
348	PF3D7_0825500	707.663	-1.20959	0.423759	-2.85442	0.00431156	0.0268779	1249.57	780.997	758.983	701.857	354.858	399.715
349	PF3D7_1036700	3190.82	-1.71109	0.599625	-2.8536	0.00432275	0.0269162	3354.99	6131.62	5807.2	1314.75	1500.29	1036.09
350	PF3D7_0819500	777.597	-1.87793	0.65997	-2.84547	0.00443453	0.0275478	1796.9	699.019	1341.52	269.599	317.126	241.412
351	PF3D7_0627900	617.619	-1.20331	0.423123	-2.84388	0.00445673	0.0276106	810.67	944.953	700.169	588.626	402.472	258.825
352	PF3D7_0603300	486.189	-1.35871	0.477903	-2.84307	0.00446809	0.0276275	880.378	474.24	705.77	381.034	259.63	216.083
353	PF3D7_0424000	1032.64	-1.70696	0.600866	-2.84083	0.00449966	0.0277583	1421.25	1495.88	2051.49	404.399	495.903	326.896
354	PF3D7_0530600	4761.02	-1.42594	0.502461	-2.8379	0.00454108	0.0279491	4470.3	10522.3	4863.37	4228.22	1906.35	2575.59
355	PF3D7_1367400	1032.78	-1.47148	0.518481	-2.83807	0.00453873	0.0279491	1795.61	1425.36	1470.35	558.97	416.846	529.523
356	PF3D7_0310600	4514.97	-1.53135	0.53969	-2.83747	0.00454727	0.027955	5504.3	9935.23	5086.02	2569.28	2144.42	1850.56
357	PF3D7_1471300	8796.83	-1.29965	0.459383	-2.82913	0.00466743	0.0285947	9517.63	16348.9	11478.6	6525.21	4529.61	4381.03
358	PF3D7_1214200	165.675	-1.34445	0.4757	-2.82625	0.00470969	0.0287874	253.012	249.461	196.047	132.104	76.3619	87.0666
359	PF3D7_1115700	2511.87	-1.86305	0.660952	-2.81873	0.00482134	0.0293688	4272.8	2596.86	5601.35	779.143	1096.02	725.027
360	PF3D7_1480000	12.6451	-5.47883	1.94408	-2.81822	0.00482914	0.0293828	7.74526	13.2223	53.2128	0.898665	0	0.791515
361	PF3D7_0300800	6.68912	-5.99978	2.13005	-2.81673	0.00485156	0.0294856	1.29088	2.64446	30.8074	5.39199	0	0
362	PF3D7_1225100	1125.95	-1.17331	0.417325	-2.81149	0.00493122	0.0299015	1383.82	1229.67	1852.65	1064.02	514.769	710.78
363	PF3D7_1419200	2185.06	-1.30891	0.465625	-2.81108	0.00493757	0.029906	3974.61	2203.72	3026.13	1704.77	937.904	1263.26
364	PF3D7_0913000	1570.57	-1.30146	0.463056	-2.8106	0.00494496	0.0299167	2399.74	2252.2	2145.32	1037.06	883.103	706.031
365	PF3D7_1361000	833.72	-1.60599	0.572324	-2.80608	0.0050148	0.0302705	1485.8	964.346	1424.14	422.373	462.663	242.995
366	PF3D7_1448000	1238.56	-1.35168	0.482482	-2.80151	0.00508648	0.0305993	2351.98	1081.58	1786.83	993.923	563.281	653.791
367	PF3D7_1442000	206.486	-1.74224	0.622096	-2.8006	0.00510078	0.0306507	449.225	222.135	296.871	109.637	109.602	51.4484
368	PF3D7_0422700	1045.22	-1.11902	0.400216	-2.79604	0.00517328	0.0310513	1545.18	1167.09	1436.75	948.99	641.44	531.898
369	PF3D7_0608310	1938.36	-1.15977	0.41486	-2.79557	0.00518089	0.031062	2651.46	2832.22	2313.36	1706.56	849.863	1276.71
370	PF3D7_0721600	6194.69	-1.12171	0.401573	-2.79329	0.00521744	0.0311743	10231.5	7442.39	6923.27	5626.54	3577.33	3367.1
371	PF3D7_1401500	262.929	-1.5684	0.561363	-2.79392	0.0052073	0.0311743	188.468	510.381	429.904	221.072	144.638	83.109
372	PF3D7_1015600	4881.42	-1.32979	0.476456	-2.79101	0.00525436	0.0312913	9379.51	6122.8	5535.53	3391.56	2548.69	2310.43
373	PF3D7_0730100	449.325	-1.12124	0.40195	-2.7895	0.00527895	0.0313294	635.111	647.011	432.704	477.191	250.647	253.285
374	PF3D7_0811400	12877.6	-1.09144	0.391312	-2.78917	0.00528426	0.0313294	17404.9	18441.6	12633.8	14101	6030.79	8653.63
375	PF3D7_1457700	3611.88	-1.29192	0.463717	-2.78602	0.00533595	0.0316007	6003.87	3681.97	5611.15	2699.59	2106.69	1567.99
376	PF3D7_1456300	259.614	-1.56516	0.561995	-2.785	0.00535276	0.031665	451.807	252.105	473.314	155.469	134.756	90.2327
377	PF3D7_1340300	1670.62	-1.28642	0.462408	-2.782	0.00540256	0.0318889	2976.76	1770.02	2352.57	1219.49	871.424	833.465
378	PF3D7_1308200	16156	-1.15634	0.416013	-2.77957	0.00544316	0.0320546	22781.4	22315.7	18795.3	15282.7	6513.22	11247.4
379	PF3D7_1314100	662.173	-1.20076	0.432055	-2.77918	0.00544963	0.0320546	984.939	927.324	841.603	509.543	329.704	379.927
380	PF3D7_0930700	408.888	-1.11127	0.400136	-2.77724	0.00548231	0.032146	602.839	493.632	516.724	379.237	228.187	232.705
381	PF3D7_0925900	6650.61	-1.7906	0.64545	-2.77419	0.00553393	0.0323065	15125.2	4678.93	12254.4	2806.53	2893.67	2145
382	PF3D7_1426000	2748.81	-1.21785	0.438947	-2.77448	0.00552897	0.0323065	3721.6	4782.06	2324.56	2746.32	1603.6	1314.71
383	PF3D7_0622400	1172.55	-1.3257	0.478793	-2.76883	0.00562579	0.0327676	1724.61	2161.4	1092.26	886.982	560.586	609.466
384	PF3D7_1431800	6287.65	-1.41274	0.510374	-2.76805	0.00563922	0.0327776	8261.61	8816.63	11285.3	3397.85	3091.31	2873.2
385	PF3D7_1404100	2052.25	-1.3954	0.505428	-2.76083	0.00576549	0.0334022	4103.7	2493.72	2474.4	1275.21	1047.51	918.948
386	PF3D7_0800750	51.2202	-2.7887	1.0122	-2.7551	0.00586749	0.0338827	37.4354	21.1557	210.051	17.9733	14.374	6.33212
387	PF3D7_0532400	9140.45	-1.24666	0.452742	-2.75358	0.00589471	0.034003	15046.5	11301.5	7680.85	11269.3	3371.6	6173.02
388	PF3D7_0409300	1634.91	-1.17627	0.427493	-2.75156	0.00593125	0.0341768	2490.1	1771.79	2463.19	1307.56	917.241	859.585
389	PF3D7_1138600	5935.03	-1.32493	0.482115	-2.74816	0.00599299	0.0344581	7024.95	12060.5	5172.85	5427.04	2451.67	3473.17
390	PF3D7_0201500	1502.39	-1.2033	0.438423	-2.7446	0.0060584	0.0347966	1658.78	2805.77	1445.15	1496.28	765.416	842.963
391	PF3D7_0602200	301.876	-1.38754	0.505715	-2.74372	0.00607475	0.034853	565.404	334.965	410.299	210.288	124.874	165.427
392	PF3D7_1460300	1048.62	-1.01651	0.370854	-2.741	0.00612519	0.0350669	1330.89	1411.26	1207.09	1095.47	701.631	545.354
393	PF3D7_1251400	227.819	-1.21674	0.444273	-2.73873	0.00616764	0.0352342	307.229	329.676	303.873	184.226	123.976	117.936
394	PF3D7_1111200	1694.48	-1.12896	0.412469	-2.73708	0.00619874	0.035374	2876.07	1825.56	1963.27	1610.41	857.05	1034.51
395	PF3D7_0708400	113657	-1.29446	0.473753	-2.73236	0.00628819	0.0357695	226353	110307	110316	119496	44454.3	71017.1
396	PF3D7_1212300	3178.22	-1.2916	0.4733	-2.72892	0.00635418	0.0361064	3348.53	6345.82	3379.01	2761.6	1326	1908.34
397	PF3D7_1020700	1250.75	-1.40481	0.51632	-2.72082	0.00651211	0.0368858	2524.95	1168.85	1799.43	819.582	569.57	622.13
398	PF3D7_0626700	1918.92	-1.1585	0.425857	-2.72039	0.00652055	0.0368944	3028.4	2666.5	2173.32	1538.51	949.583	1157.19
399	PF3D7_0832700	11.9072	-5.35161	1.9719	-2.71394	0.00664882	0.0375803	5.16351	6.1704	57.4138	1.79733	0.898375	0
400	PF3D7_1360500	403.023	-1.37909	0.508711	-2.71094	0.00670919	0.037857	340.791	861.212	376.691	449.332	178.777	211.334
401	PF3D7_1327800	1765.66	-1.09097	0.402575	-2.70998	0.00672865	0.0379109	2597.24	2181.68	2297.95	1503.47	898.375	1115.24
402	PF3D7_1028000	1159.16	-1.49244	0.550876	-2.70921	0.00674437	0.0379193	2181.58	964.346	2069.7	690.175	575.858	473.326
403	PF3D7_1349400	816.406	-1.56481	0.578759	-2.70373	0.00685666	0.0383901	972.03	1594.61	1228.1	395.413	458.171	250.119
404	PF3D7_0824500	2224.58	-1.42683	0.527839	-2.70316	0.0068684	0.038414	3826.16	2689.41	3593.27	1145.8	1151.72	941.111
405	PF3D7_1213700	7226.57	-1.49172	0.552525	-2.69983	0.00693754	0.0386555	10688.5	13608.4	9177.81	3339.44	3715.68	2829.66
406	PF3D7_1429500	169.775	-1.45957	0.540683	-2.69949	0.00694467	0.0386555	242.685	192.164	309.475	117.725	98.8213	57.7806
407	PF3D7_1443200	349.571	-1.5403	0.570624	-2.69933	0.00694784	0.0386555	608.003	300.587	666.56	214.781	189.557	117.936
408	PF3D7_1355600	260.792	-1.3593	0.504839	-2.69254	0.00709102	0.0392066	389.845	401.076	351.485	167.152	149.13	106.063
409	PF3D7_1126500	2642.91	-1.39369	0.517956	-2.69075	0.00712907	0.0393688	5646.29	2591.57	3248.78	1835.97	1054.69	1480.13
410	PF3D7_1301400	956.684	-1.72263	0.640273	-2.69047	0.00713513	0.0393688	1507.74	839.175	2264.35	373.845	424.931	330.062
411	PF3D7_1207600	1545.1	-1.12301	0.417802	-2.6879	0.0071904	0.0395918	2209.98	2409.1	1575.38	1345.3	810.334	920.531
412	PF3D7_0622500	584.002	-1.25721	0.469219	-2.67936	0.00737636	0.040532	737.09	1033.1	716.973	410.69	298.261	307.899
413	PF3D7_1307000	5575.36	-1.09003	0.407061	-2.6778	0.00741086	0.0406377	7887.25	8360.02	6223.1	4619.14	3251.22	3111.44
414	PF3D7_0832400	32.9353	-3.27011	1.22167	-2.67676	0.00743371	0.0406793	33.5628	16.7482	133.032	4.49332	8.98375	0.791515
415	PF3D7_1461700	60.292	-1.87578	0.701192	-2.67514	0.00746991	0.0407988	99.3975	66.1115	126.03	26.9599	24.2561	18.9963
416	PF3D7_0301600	1230.52	-1.51298	0.566422	-2.67112	0.00755986	0.0412005	2087.35	1115.96	2407.18	672.201	667.493	432.958
417	PF3D7_1360400	389.196	-1.09548	0.41041	-2.66924	0.00760228	0.0413731	524.096	506.855	520.925	340.594	241.663	201.045
418	PF3D7_1436700	1277.05	-1.31395	0.492358	-2.66869	0.00761482	0.0413731	2321	1309.89	1328.92	1419.89	388.996	893.62
419	PF3D7_0831000	68.8626	-2.08741	0.782564	-2.6674	0.00764401	0.0414472	139.415	49.3632	156.838	24.264	17.9675	25.3285
420	PF3D7_1001300	836.596	-1.41605	0.53081	-2.66771	0.00763705	0.0414472	1053.36	1814.1	823.398	536.503	405.167	387.051
421	PF3D7_0306900	5546.63	-1.07634	0.403622	-2.6667	0.0076601	0.0414501	9218.15	6237.4	5426.31	6019.26	3552.18	2826.5
422	PF3D7_1447900	6718.53	-1.36012	0.510919	-2.66211	0.00776515	0.0419334	11069.3	6695.77	11956.1	4018.83	3061.66	3509.58
423	PF3D7_1112300	693.068	-1.04364	0.392103	-2.66164	0.00777617	0.0419372	950.085	974.924	767.385	654.228	436.61	375.178
424	PF3D7_0401500	25.8694	-2.47834	0.932194	-2.65861	0.00784641	0.0422012	20.654	31.7335	78.4189	11.6826	7.187	5.5406
425	PF3D7_1407100	1068.59	-1.2285	0.462415	-2.6567	0.00789108	0.0423653	1682.01	1342.5	1438.15	821.38	715.107	412.379
426	PF3D7_0522300	957.818	-1.43165	0.539397	-2.65418	0.00795023	0.0425877	1866.61	1004.89	1414.34	562.564	553.399	345.1
427	PF3D7_0425700	11.1545	-4.31087	1.62478	-2.6532	0.00797337	0.0426687	3.87263	15.8668	42.0101	3.59466	0	1.58303
428	PF3D7_1143300	1774.54	-1.15466	0.435904	-2.6489	0.0080755	0.0431719	2487.52	1803.52	2709.65	1693.98	1237.06	715.529
429	PF3D7_0632500	355.267	-1.36304	0.515332	-2.64497	0.0081698	0.0435886	282.702	364.935	758.983	378.338	152.724	193.921
430	PF3D7_0511900	152.386	-1.44553	0.547423	-2.64061	0.00827569	0.0439193	305.938	161.312	203.049	102.448	65.5814	75.9854
431	PF3D7_1328400	360.443	-1.26212	0.477964	-2.64061	0.00827558	0.0439193	596.385	372.869	557.334	263.309	185.964	186.797
432	PF3D7_1358800	6931.43	-1.15222	0.436324	-2.64075	0.00827223	0.0439193	10725.9	10219.1	7365.77	5640.02	4502.66	3135.19
433	PF3D7_1367700	2933.93	-1.17787	0.446097	-2.64038	0.00828122	0.0439193	4452.23	4387.16	2561.22	3016.82	1180.46	2005.7
434	PF3D7_1004000	13004.4	-1.24914	0.473718	-2.63688	0.00836717	0.044287	14912.2	26302.7	12531.6	10719.3	7302.89	6257.71
435	PF3D7_0719600	51469.6	-1.05809	0.401423	-2.63585	0.00839257	0.0443774	64052	76387.8	66800.3	41779.8	31273.3	28524.6
436	PF3D7_0311600	976.51	-1.43431	0.545823	-2.62779	0.00859418	0.0453296	1854.99	908.812	1639.79	540.996	468.053	446.414
437	PF3D7_1230600	1666.33	-1.23292	0.469367	-2.62677	0.00862002	0.0453679	2705.68	2374.72	2083.7	1080.2	962.16	791.515
438	PF3D7_1462500	61.9131	-1.53309	0.583661	-2.62667	0.00862246	0.0453679	103.27	104.015	54.6131	54.8186	27.8496	26.9115
439	PF3D7_0522800	483.811	-1.10097	0.419499	-2.6245	0.00867771	0.0454325	721.6	626.737	582.54	423.271	314.431	234.288
440	PF3D7_0630900	739.281	-1.43848	0.548131	-2.62433	0.00868201	0.0454325	1281.84	756.315	1320.52	386.426	369.232	321.355
441	PF3D7_0723000	109.56	-1.33643	0.509264	-2.62424	0.00868431	0.0454325	148.451	192.164	109.226	98.8531	48.5123	60.1551
442	PF3D7_0732700	9.54927	-4.02986	1.53531	-2.62478	0.00867051	0.0454325	5.16351	12.3408	33.6081	4.49332	0.898375	0.791515
443	PF3D7_1017800	3540.48	-1.2621	0.480863	-2.62466	0.0086736	0.0454325	3815.83	6552.97	4775.15	2434.48	1588.33	2076.14
444	PF3D7_1467200	427.343	-1.29852	0.494981	-2.62337	0.0087064	0.0454837	579.603	729.871	554.534	266.904	234.476	198.67
445	PF3D7_1040900	4.98635	-5.57685	2.12763	-2.62116	0.0087632	0.0455686	5.16351	7.05189	16.804	0.898665	0	0
446	PF3D7_0522700	743.94	-1.337	0.51032	-2.61992	0.00879511	0.0456698	726.763	1561.11	899.016	539.199	331.5	406.047
447	PF3D7_1332800	569.256	-1.29391	0.494021	-2.61913	0.00881538	0.0457062	885.541	600.292	879.412	471.799	391.692	186.797
448	PF3D7_0708800	21669.2	-1.03884	0.397227	-2.61523	0.00891686	0.0461426	34675.5	24071.6	20670.4	25150	11113.8	14333.5
449	PF3D7_0308200	2154.61	-1.18433	0.453375	-2.61225	0.00899477	0.0465006	3307.23	2441.72	3286.59	1560.98	1338.58	992.559
450	PF3D7_0109700	612.041	-1.09318	0.418679	-2.61103	0.00902704	0.0466222	913.94	703.426	840.202	517.631	383.606	313.44
451	PF3D7_1478900	6082.12	-1.63424	0.627229	-2.6055	0.00917412	0.0471989	9092.93	1796.47	10789.6	9751.41	2660.09	2402.25
452	PF3D7_1221500	1747.84	-1.22272	0.469347	-2.60515	0.00918339	0.0472011	3117.47	2451.41	1826.04	1241.96	861.542	988.602
453	PF3D7_0204500	2092.26	-1.31791	0.506066	-2.60423	0.00920819	0.0472829	2913.51	4172.07	1753.22	1617.6	868.729	1228.43
454	PF3D7_0716100	2823.27	-1.07908	0.414477	-2.60347	0.00922857	0.0473256	4137.26	3344.36	3964.35	2252.05	1766.21	1475.38
455	PF3D7_0921300	504.061	-1.36432	0.524083	-2.60326	0.00923427	0.0473256	632.529	806.56	812.196	281.282	288.378	203.419
456	PF3D7_1405500	350.184	-1.16302	0.447427	-2.59935	0.00934008	0.0477302	566.695	452.202	425.702	273.194	181.472	201.836
457	PF3D7_0623200	824.325	-1.45761	0.561412	-2.59633	0.0094225	0.0480632	1733.65	1015.47	973.234	461.914	487.818	273.864
458	PF3D7_1332900	11874.9	-1.01412	0.391565	-2.5899	0.00960037	0.0488574	17342.9	15595.3	12437.8	11734.8	5892.44	8246
459	PF3D7_1351400	5884.53	-1.18348	0.456998	-2.58968	0.00960648	0.0488574	11071.8	5582.45	7281.75	5001.07	3553.07	2817
460	PF3D7_0418200	8752.89	-1.19382	0.461543	-2.58657	0.00969359	0.0491597	11574	15726.6	8875.34	6921.52	3833.37	5586.51
