# Supplementary material for: Ectopic overexpression of Plasmodium falciparum DNA-/RNA-binding Alba proteins misregulates virulence gene homeostasis during asexual blood development
Source: Microbiol Spectr. 2025 Jan 27;13(3):e00885-24. doi: 10.1128/spectrum.00885-24 (PMC11878077; doi:10.1128/spectrum.00885-24)
Supplement: Table S7 — List of differentially expressed genes in Ring stages of the 3D7+PfAlba4-Ty1 strain. [file spectrum.00885-24-s0007.xlsx]

## Sheet: Alba4_R_Up
Supplementary Table S7A: List of differentially expressed genes (significantly upregulated) in Ring stages of the 3D7+PfAlba4-Ty1 strain
								DESeq2 normalised read counts
	Gene	baseMean	log2FoldChange	lfcSE	stat	pvalue	padj	Control_3D7_R_Rep2	Control_pLN_R_Rep1	Control_pLN_R_Rep2	Alba4_R_Rep1	Alba4_R_Rep2
1	PF3D7_1240900	62339	4.58908	0.60061	7.6407	2.16051e-14	4.01496e-11	10364.2	4896.56	3028.16	189066	104340
2	PF3D7_0400500	156.996	4.6631	0.667111	6.98999	2.74909e-12	3.83155e-09	11.1033	16.329	15.7599	583.598	158.188
3	PF3D7_1240600	51570.7	4.13175	0.605188	6.82723	8.65695e-12	9.6525e-09	11769.5	5431.16	3127.22	145817	91708.7
4	PF3D7_0400400	25925.1	3.75616	0.552685	6.7962	1.07414e-11	9.98055e-09	2466.52	6680.68	3803.21	68827.1	47848
5	PF3D7_1200600	91457	3.28513	0.610698	5.3793	7.47779e-08	3.78988e-05	30603.9	23232.6	7147.13	224797	171504
6	PF3D7_1240700	63.7931	4.62779	0.86319	5.36127	8.26399e-08	3.83931e-05	14.2757	4.25973	1.68857	240.921	57.8204
7	PF3D7_1100300	525.652	4.00003	0.751758	5.3209	1.03256e-07	4.11181e-05	153.86	25.5584	48.4055	1925.87	474.564
8	PF3D7_0400700	50.6279	3.99335	0.779472	5.12314	3.00489e-07	9.85429e-05	4.75857	12.0692	4.50284	175.079	56.7295
9	PF3D7_1001000	442.445	3.10199	0.624299	4.96876	6.73829e-07	0.0001928	125.309	115.723	88.3683	1517.35	365.469
10	PF3D7_0832200	3064.19	3.0333	0.622894	4.8697	1.11769e-06	0.000296719	740.75	777.401	853.851	10715.8	2233.18
11	PF3D7_0632700	142.846	2.6815	0.568554	4.71636	2.40106e-06	0.000608449	63.4475	27.6882	45.5913	287.31	290.193
12	PF3D7_1240500	22.7739	4.51884	1.00458	4.49823	6.85212e-06	0.00148667	0	2.12987	3.93999	83.7987	24.0009
13	PF3D7_0424000	391.604	3.22344	0.721099	4.47018	7.8153e-06	0.00161372	157.033	47.567	68.1055	1424.58	260.737
14	PF3D7_0202400	12753.3	2.70939	0.612658	4.42235	9.76337e-06	0.00194396	6294	2124.9	3479.01	37796.2	14072.2
15	PF3D7_0831400	291.937	3.05695	0.71113	4.29872	1.71788e-05	0.00330247	88.8266	73.1254	61.3512	1092.38	144.006
16	PF3D7_0829900	4324.51	2.20657	0.514457	4.28913	1.79378e-05	0.00333344	2441.14	1324.07	1539.97	6430.05	9887.29
17	PF3D7_0401700	220.052	3.10092	0.724587	4.27957	1.87253e-05	0.00336754	66.6199	38.3376	59.0998	826.015	110.186
18	PF3D7_1300200	94.811	2.67463	0.649706	4.11667	3.84382e-05	0.00599119	49.1718	12.7792	29.8313	210.993	171.279
19	PF3D7_1001200	140.848	2.3707	0.599766	3.9527	7.72741e-05	0.0102572	36.4823	38.3376	82.1768	336.691	210.554
20	PF3D7_1100200	22699.5	2.01653	0.513126	3.9299	8.49811e-05	0.0110179	12331	12181.4	6185.21	45284.2	37515.6
21	PF3D7_1201000	3291.44	2.41965	0.618348	3.91309	9.11209e-05	0.0115454	1694.05	1072.03	838.654	10178.5	2673.92
22	PF3D7_1240400	21195.8	1.94515	0.507106	3.83579	0.00012516	0.0151688	9196.72	12532.1	7980.16	48652.6	27617.4
23	PF3D7_1000900	18.8168	3.80603	1.01477	3.75064	0.000176384	0.0196668	0	4.25973	3.93999	67.3382	18.5462
24	PF3D7_0200200	38.5641	3.69443	0.991273	3.72695	0.000193807	0.0207784	19.0343	1.41991	1.68857	134.676	36.0014
25	PF3D7_0829800	4196.12	2.45265	0.66759	3.67388	0.000238893	0.0246634	3015.34	894.543	605.632	6121.79	10343.3
26	PF3D7_1240800	7.65645	5.94508	1.63895	3.62736	0.000286329	0.0285051	0	0	0.562855	22.4461	15.2733
27	PF3D7_0833400	55.8219	2.76744	0.764266	3.62104	0.000293419	0.0286985	33.31	4.25973	14.6342	116.72	110.186
28	PF3D7_1241000	9.05879	5.26316	1.4918	3.52806	0.000418622	0.0395563	1.58619	0	0.562855	34.4173	8.72761
29	PF3D7_1149400	481.438	2.04657	0.585653	3.4945	0.000474946	0.0441304	203.032	210.857	226.831	1361.73	404.743

## Sheet: Alba4_R_Down
Supplementary Table S7B: List of differentially expressed genes (significantly downregulated) in Ring stages of the 3D7+PfAlba4-Ty1 strain
								DESeq2 normalised read counts
	Gene	baseMean	log2FoldChange	lfcSE	stat	pvalue	padj	Control_3D7_R_Rep2	Control_pLN_R_Rep1	Control_pLN_R_Rep2	Alba4_R_Rep1	Alba4_R_Rep2
1	PF3D7_0400100	1292.66	-4.49939	0.575068	-7.82411	5.11243e-15	1.6819e-11	1701.98	2633.93	1941.29	139.166	46.9109
2	PF3D7_0702000	6976.26	-4.65808	0.596941	-7.80324	6.03372e-15	1.6819e-11	13587.3	11368.5	9027.07	710.792	187.644
3	PF3D7_1478000	3611.11	-3.75072	0.567669	-6.60722	3.91603e-11	3.11884e-08	3646.65	8637.31	4918.79	574.619	278.193
4	PF3D7_0424900	3077.3	-3.06741	0.515534	-5.94997	2.68193e-09	1.86897e-06	3337.34	6058.05	4856.88	703.31	430.926
5	PF3D7_0701900	8082.54	-4.32206	0.769973	-5.61327	1.98543e-08	1.22986e-05	27587	5307.62	6213.92	1084.89	219.281
6	PF3D7_0425400	163.859	-3.40886	0.610675	-5.58212	2.37601e-08	1.32463e-05	353.72	266.943	150.282	25.4389	22.91
7	PF3D7_0712600	33172.5	-3.49959	0.656066	-5.33421	9.59593e-08	4.11181e-05	17835.1	78978.2	59816.3	6672.47	2560.46
8	PF3D7_0937600	312.917	-2.95645	0.563934	-5.24255	1.5837e-07	5.8861e-05	309.307	691.496	439.59	71.8274	52.3657
9	PF3D7_1477000	410.349	-3.48383	0.672611	-5.17957	2.224e-07	7.74926e-05	220.48	905.193	809.949	82.3022	33.8195
10	PF3D7_1300300	34513.8	-2.77111	0.552808	-5.01279	5.36453e-07	0.000166151	31830	85182.5	40202.5	8201.79	7152.28
11	PF3D7_1478800	221.39	-3.02446	0.609316	-4.96369	6.9166e-07	0.0001928	166.55	469.99	386.119	49.3813	34.9105
12	PF3D7_0424800	250.647	-2.65335	0.583227	-4.54944	5.37898e-06	0.00130382	275.997	511.878	344.467	83.7987	37.0924
13	PF3D7_0401900	714.428	-2.63378	0.585841	-4.49572	6.93336e-06	0.00148667	1326.05	1328.33	570.735	237.928	109.095
14	PF3D7_1479000	120.563	-2.88046	0.640696	-4.49583	6.93003e-06	0.00148667	233.17	217.956	101.314	32.9209	17.4552
15	PF3D7_0809100	18182.4	-3.25643	0.76326	-4.26648	1.98582e-05	0.00345966	3741.82	39055.3	42185.4	3965.47	1963.71
16	PF3D7_0425200	88.0406	-2.82378	0.679162	-4.15773	3.2142e-05	0.00543004	106.275	178.199	117.074	29.9281	8.72761
17	PF3D7_0600200	17331.3	-2.09014	0.503583	-4.15053	3.31707e-05	0.00543901	20296.9	33736.4	20891.5	6992.7	4739.09
18	PF3D7_0701100	23.0727	-7.3267	1.78041	-4.11518	3.86875e-05	0.00599119	95.1713	7.80951	12.3828	0	0
19	PF3D7_1373500	1123.29	-1.97934	0.486447	-4.06897	4.72206e-05	0.00711499	1384.74	2040.41	1379	401.036	411.289
20	PF3D7_0424400	489.303	-2.24603	0.552953	-4.06189	4.8677e-05	0.00714143	431.443	1030.85	682.18	176.576	125.459
21	PF3D7_1149500	276.555	-3.3238	0.834482	-3.98308	6.80289e-05	0.00972465	991.368	164	140.714	70.331	16.3643
22	PF3D7_0900100	264.952	-1.98727	0.50102	-3.96644	7.29535e-05	0.00991989	367.996	398.285	367.544	104.748	86.1852
23	PF3D7_1255200	813.398	-2.17488	0.547898	-3.9695	7.20228e-05	0.00991989	769.301	1045.76	1727.97	323.223	200.735
24	PF3D7_0324900	854.398	-2.18517	0.569077	-3.83985	0.00012311	0.0151688	775.646	2064.55	885.371	281.324	265.101
25	PF3D7_0425100	155.661	-2.41733	0.632972	-3.81902	0.000133983	0.0158927	139.585	298.181	253.285	64.3454	22.91
26	PF3D7_0733000	2863.05	-2.21816	0.587754	-3.77397	0.000160673	0.0186615	2157.22	6494.67	3868.5	1192.63	602.205
27	PF3D7_0712300	5137.82	-1.94745	0.518451	-3.75628	0.000172454	0.0196211	8966.72	8285.89	4650.31	2285.01	1501.15
28	PF3D7_0833500	2024.34	-2.2919	0.61224	-3.74346	0.000181501	0.0198406	4676.08	3053.52	1179.18	760.173	452.745
29	PF3D7_0223500	1734.23	-2.02237	0.543931	-3.71807	0.000200753	0.0211169	2582.32	3360.93	1505.07	776.634	446.199
30	PF3D7_0808700	1420.33	-1.96354	0.538031	-3.6495	0.000262751	0.0266334	2122.32	2686.47	1255.73	650.936	386.197
31	PF3D7_0115700	266.443	-2.36826	0.65488	-3.61633	0.000298815	0.0287223	274.411	728.414	176.737	88.2879	64.3661
