# Supplementary material for: Ectopic overexpression of Plasmodium falciparum DNA-/RNA-binding Alba proteins misregulates virulence gene homeostasis during asexual blood development
Source: Microbiol Spectr. 2025 Jan 27;13(3):e00885-24. doi: 10.1128/spectrum.00885-24 (PMC11878077; doi:10.1128/spectrum.00885-24)
Supplement: Table S8 — List of differentially expressed genes (significantly upregulated) in Trophozoite stages of the 3D7+PfAlba4-Ty1 strain. [file spectrum.00885-24-s0008.xlsx]

## Sheet: Alba4_T_Up
Supplementary Table S8: List of differentially expressed genes (significantly upregulated) in Trophozoite stages of the 3D7+PfAlba4-Ty1 strain
								DESeq2 normalised read counts
	Gene	baseMean	log2FoldChange	lfcSE	stat	pvalue	padj	Control_3D7_T_Rep1	Control_3D7_T_Rep2	Control_pLN_T_Rep1	Control_pLN_T_Rep2	Alba4_T_Rep1	Alba4_T_Rep2
1	PF3D7_1300200	276.09	3.26403	0.605214	5.39317	6.92243e-08	0.000383987	43.3503	90.9909	69.1776	81.3041	1002.96	368.762
2	PF3D7_1240700	44.3258	6.43648	1.33257	4.83012	1.36448e-06	0.00378438	2.2816	1.5554	2.42728	0	3.68283	256.008
3	PF3D7_0100200	158.17	3.06349	0.647232	4.73322	2.20991e-06	0.00408612	33.0831	62.9937	57.0411	29.9957	556.107	209.797
